# Supplementary material for: Reduction of Matrix Metallopeptidase 13 and Promotion of Chondrogenesis by Zeel T in Primary Human Osteoarthritic Chondrocytes
Source: Front Pharmacol. 2021 May 11;12:635034. doi: 10.3389/fphar.2021.635034 (PMC8144641; doi:10.3389/fphar.2021.635034)
Supplement: Supplementary file 1 [file DataSheet1.zip]

Archive with 12 entries (12 files):
- Supplementary files/635304_Supplementary File 1.pptx
- Supplementary files/635304_Supplementary File 10.tif
- Supplementary files/635304_Supplementary File 2.docx
- Supplementary files/635304_Supplementary File 3.pptx
- Supplementary files/635304_Supplementary File 4.tif
- Supplementary files/635304_Supplementary File 5.pptx
- Supplementary files/635304_Supplementary File 6.xlsx
- Supplementary files/635304_Supplementary File 7A.tif
- Supplementary files/635304_Supplementary File 7B.TIF
- Supplementary files/635304_Supplementary file 7C.tif
- Supplementary files/635304_Supplementary File 8.xlsx
- Supplementary files/635304_Supplementary File 9.xlsx
