# Supplementary material for: Reduction of Matrix Metallopeptidase 13 and Promotion of Chondrogenesis by Zeel T in Primary Human Osteoarthritic Chondrocytes
Source: Front Pharmacol. 2021 May 11;12:635034. doi: 10.3389/fphar.2021.635034 (PMC8144641; doi:10.3389/fphar.2021.635034)
Supplement: Supplementary file 1 [file DataSheet1.zip › Supplementary files/635304_Supplementary File 6.xlsx]

## Sheet: Deseq2
Supplementary File 6: DESeq2 analysis of chondrocytes under basal condition: Ze14 20 % (v/v) vs saline-control.
	GeneName	baseMean	log2FoldChange	lfcSE	FoldChange	pvalue	padj
ZFP36L1	ZFP36 ring finger protein like 1	3999.91	0.19498	0.0345523	1.14470810695188	1.67075e-08	0.000151821
TXNIP	thioredoxin interacting protein	2047.25	-0.169574	0.0327717	0.88910490122747	2.28632e-07	0.000827072
MMP13	matrix metallopeptidase 13	566.237	-0.292443	0.0568826	0.816518499996691	2.73051e-07	0.000827072
THBS1	thrombospondin 1	53171.1	0.127813	0.0270913	1.09263606899386	2.38344e-06	0.00541459
CCN1	cellular communication network factor 1	26309.7	0.184547	0.0403562	1.1364599747869	4.80913e-06	0.00874011
CLEC3A	C-type lectin domain family 3 member A	1132.2	-0.190221	0.0423697	0.876471693489855	7.1375e-06	0.0108097
NR4A1	nuclear receptor subfamily 4 group A member 1	201.123	0.514875	0.115813	1.42887064302006	8.75861e-06	0.0111002
CILP	cartilage intermediate layer protein	4920.38	-0.109823	0.0248347	0.926702035200263	9.77239e-06	0.0111002
IGFBP3	insulin like growth factor binding protein 3	58055.2	-0.145805	0.0332941	0.903874745482131	1.19056e-05	0.0120207
NFKBIZ	NFKB inhibitor zeta	684.816	0.211636	0.0490646	1.15800068342877	1.60751e-05	0.0146075
EGR1	early growth response 1	1468.12	0.948136	0.221894	1.92937794600866	1.92936e-05	0.0152559
ATF7IP	activating transcription factor 7 interacting protein	1249.09	-0.158501	0.0371783	0.895955723072907	2.01465e-05	0.0152559
DEPP1	DEPP1, autophagy regulator	1648.9	-0.179238	0.0427096	0.883169172653754	2.7086e-05	0.0189331
ZFP36	ZFP36 ring finger protein	598.655	0.232662	0.0568299	1.17500127499519	4.23977e-05	0.0268829
FOS	Fos proto-oncogene, AP-1 transcription factor subunit	188.478	0.905828	0.22183	1.87361989404602	4.43758e-05	0.0268829
SUMO3	small ubiquitin-like modifier 3	1119.71	-0.13809	0.0342402	0.908721613356321	5.50773e-05	0.0312805
DUSP1	dual specificity phosphatase 1	737.737	0.236348	0.0600878	1.17800727969857	8.37576e-05	0.0447709
MIR22HG	MIR22 host gene	1219.59	0.206613	0.0536752	1.15397542936642	0.00011845	0.0597974
CDC20	cell division cycle 20	383.697	-0.185359	0.0498088	0.879430510302478	0.000198118	0.0947525
DUSP6	dual specificity phosphatase 6	426.689	0.266036	0.0718525	1.20249894280334	0.000213466	0.0969884
VEGFA	vascular endothelial growth factor A	881.126	0.206246	0.0563018	1.15368192526091	0.000249068	0.107775
SCIN	scinderin	1891.33	-0.114207	0.0312881	0.923889881870212	0.000262061	0.108243
MYPN	myopalladin	48.5657	-0.4382	0.12703	0.738054919002216	0.000561486
COL10A1	collagen type X alpha 1 chain	1653.25	-0.152005	0.0443413	0.899998600702849	0.000607868	0.240161
ACTC1	actin, alpha, cardiac muscle 1	62.3137	-0.405489	0.118587	0.754980134222773	0.000627733
LYVE1	lymphatic vessel endothelial hyaluronan receptor 1	68.766	-0.349883	0.103063	0.78464798275414	0.00068666
TP53I11	tumor protein p53 inducible protein 11	677.261	0.14441	0.0427771	1.10527881995054	0.000735797	0.278591
NPAS2	neuronal PAS domain protein 2	804.784	0.133402	0.0400019	1.09687709776006	0.000853337	0.310171
PLK3	polo like kinase 3	193.624	0.224793	0.0678318	1.16860986546315	0.000919775	0.321461
GFAP	glial fibrillary acidic protein	46.784	-0.417741	0.126379	0.74859563294141	0.000948193
C10orf88	chromosome 10 open reading frame 88	148.521	0.240576	0.0729122	1.18146400426911	0.000968486
KATNAL1	katanin catalytic subunit A1 like 1	591.737	0.147468	0.0447628	1.10762351052353	0.000986238	0.331924
TUBB	tubulin beta class I	9843.26	-0.0837037	0.0256179	0.943632054860725	0.00108545	0.34474
CD248	CD248 molecule	416.63	-0.186468	0.0571364	0.878754217301161	0.00110019	0.34474
FAM13C	family with sequence similarity 13 member C	93.9672	-0.30691	0.0940837	0.808371067119249	0.00110591
CFH	complement factor H	40294.9	-0.0820624	0.0254268	0.944706189120649	0.00124921	0.378385
PHLDA1	pleckstrin homology like domain family A member 1	1587.88	0.134194	0.0417395	1.09747922422063	0.00130433	0.380968
SEPP1		1455.9	-0.124126	0.0387789	0.917560038422036	0.00137024	0.380968
TRIM14	tripartite motif containing 14	355.935	-0.213716	0.0669997	0.862313053191046	0.00142365	0.380968
VCAM1	vascular cell adhesion molecule 1	15467.2	0.0914003	0.0287273	1.06540375598231	0.00146438	0.380968
NDUFS6	NADH:ubiquinone oxidoreductase subunit S6	188.223	-0.203869	0.0640883	0.868219193224085	0.00146736	0.380968
EGR3	early growth response 3	103.117	0.34447	0.109533	1.26968445336254	0.00166153
DXO	decapping exoribonuclease	288.407	0.201915	0.0645723	1.15022379168443	0.00176628	0.445838
DUSP5	dual specificity phosphatase 5	111.126	0.365371	0.117117	1.28821271673709	0.00181027
PSAT1	phosphoserine aminotransferase 1	976.913	0.163107	0.0524115	1.11969557314745	0.001858	0.449739
A2M	alpha-2-macroglobulin	14726.2	-0.0945167	0.0304064	0.936585947127715	0.00188072	0.449739
PTPRE	protein tyrosine phosphatase, receptor type E	791.332	0.112546	0.0363499	1.08113475085361	0.00196021	0.450884
SRF	serum response factor	595.842	0.165673	0.0535724	1.12168927296352	0.00198474	0.450884
PLK2	polo like kinase 2	309.472	0.199725	0.0648346	1.14847928129849	0.00206634	0.456432
BMPER	BMP binding endothelial regulator	2213.5	0.0855186	0.0278501	1.06106906427744	0.00213573	0.456432
ESM1	endothelial cell specific molecule 1	37.1479	-0.459749	0.149728	0.727112510737062	0.00213659
PPIL4	peptidylprolyl isomerase like 4	567.275	-0.125126	0.0407932	0.916924096865459	0.00215985	0.456432
GBE1	1,4-alpha-glucan branching enzyme 1	1815.05	-0.10352	0.0339703	0.930759527478279	0.00230864	0.472232
IFIT2	interferon induced protein with tetratricopeptide repeats 2	437.016	-0.524499	0.172335	0.695200327312283	0.00233855	0.472232
TINAGL1	tubulointerstitial nephritis antigen like 1	603.479	-0.129972	0.0428359	0.913849149113835	0.00241184	0.475003
CSGALNACT1	chondroitin sulfate N-acetylgalactosaminyltransferase 1	3053.58	-0.0901175	0.0298088	0.939446211405602	0.00250126	0.475003
LVRN	laeverin	1770.63	-0.102413	0.0339255	0.931473910871147	0.00253815	0.475003
LIMA1	LIM domain and actin binding 1	7119.7	-0.0703037	0.0233324	0.952437491000289	0.0025856	0.475003
GLDN	gliomedin	5738.46	-0.0843774	0.0280336	0.943191515274662	0.00261364	0.475003
NRP1	neuropilin 1	3145.87	-0.0838078	0.0280481	0.943563968509359	0.00280806	0.495779
OSBPL7	oxysterol binding protein like 7	287.47	0.218155	0.0733319	1.16324480841156	0.00293089	0.495779
RGS16	regulator of G protein signaling 16	310.384	0.169041	0.0568778	1.12431057533035	0.00295868	0.495779
ATF7	activating transcription factor 7	1391.2	0.105289	0.0354306	1.07570961223705	0.00296164	0.495779
ADAMTS5	ADAM metallopeptidase with thrombospondin type 1 motif 5	8798.78	0.10111	0.0340704	1.07259804437125	0.00300075	0.495779
IVNS1ABP	influenza virus NS1A binding protein	6081.5	-0.0771621	0.0261338	0.94792046404023	0.00315135	0.50492
NPHP3	nephrocystin 3	138.566	0.236301	0.0800541	1.17796836740617	0.00315964
IER2	immediate early response 2	266.491	0.35017	0.119074	1.27471124066081	0.00327376	0.50492
PODXL	podocalyxin like	198.457	-0.196623	0.0670309	0.872590591799231	0.00335357	0.50492
EPHA2	EPH receptor A2	717.526	0.13383	0.0456955	1.09720291045492	0.00340336	0.50492
UAP1	UDP-N-acetylglucosamine pyrophosphorylase 1	2083.81	-0.0889026	0.0303564	0.94023765503387	0.00340465	0.50492
SUSD6	sushi domain containing 6	785.301	0.107332	0.0366593	1.07723390582025	0.00341353	0.50492
IFT172	intraflagellar transport 172	511.075	0.138482	0.0473661	1.10074593302577	0.00345962	0.50492
NCAPG2	non-SMC condensin II complex subunit G2	606.233	-0.140489	0.0481412	0.907211623522869	0.00351981	0.50492
ADM	adrenomedullin	958.561	0.123354	0.0423162	1.0892645747524	0.00355617	0.50492
CPA4	carboxypeptidase A4	1679.89	0.0916558	0.0315442	1.06559249641186	0.0036651	0.506907
RASD1	ras related dexamethasone induced 1	277.507	0.216603	0.0746585	1.16199438575908	0.00371677	0.506907
SLC35E2B	solute carrier family 35 member E2B	779.775	0.108645	0.0374702	1.07821517890666	0.00373751	0.506907
MCOLN3	mucolipin 3	330.3	0.161259	0.0558651	1.11826222355831	0.00389465	0.516566
SPRY4	sprouty RTK signaling antagonist 4	436.67	0.174119	0.0603679	1.12827500490936	0.00392294	0.516566
ID2	inhibitor of DNA binding 2	592.556	-0.145942	0.050678	0.903788770537455	0.00397927	0.516566
KIF15	kinesin family member 15	172.003	-0.202005	0.070187	0.869341279309169	0.00400074
FGF1	fibroblast growth factor 1	969.851	-0.123805	0.0432237	0.917763975903832	0.0041795	0.534917
TPP1	tripeptidyl peptidase 1	4431.29	0.0733052	0.0256582	1.05212434446413	0.00427682	0.53977
ARPC3	actin related protein 2/3 complex subunit 3	1489.03	-0.0919633	0.0323427	0.938245043372533	0.00446345	0.553006
PLAGL1	PLAG1 like zinc finger 1	3624.34	0.130985	0.0461122	1.09504086904502	0.00450341	0.553006
AMOTL2	angiomotin like 2	4166.08	0.104439	0.0369076	1.07507598139284	0.00465866	0.564443
BATF2	basic leucine zipper ATF-like transcription factor 2	65.6565	-0.318711	0.112687	0.801786006020824	0.00467991
CTSC	cathepsin C	2238.97	-0.07487	0.0265765	0.949427687421169	0.00484521	0.579321
LGALS3	galectin 3	2511.53	-0.0813563	0.028976	0.945168679877156	0.00498946	0.588821
MIRLET7BHG	MIRLET7B host gene	123.021	0.256195	0.0916058	1.1943248159946	0.00516251
S100A6	S100 calcium binding protein A6	8539.91	-0.0792532	0.0283596	0.94654748499322	0.00519673	0.60374
B3GALNT1	beta-1,3-N-acetylgalactosaminyltransferase 1 (globoside blood group)	657.122	-0.117573	0.0421911	0.92173668489385	0.00532496	0.60374
NCEH1	neutral cholesterol ester hydrolase 1	233.3	-0.172787	0.0620741	0.887127509203163	0.0053767	0.60374
DDHD2	DDHD domain containing 2	697.607	-0.122871	0.0441465	0.918358577207187	0.00538183	0.60374
KLKB1	kallikrein B1	69.4953	0.320305	0.115343	1.2485947128014	0.0054866
RIPK4	receptor interacting serine/threonine kinase 4	61.9479	-0.302569	0.108957	0.810807393221876	0.00548719
TYMP	thymidine phosphorylase	258.029	-0.183834	0.0662147	0.88036059269853	0.00549772	0.60374
CCDC91	coiled-coil domain containing 91	283.334	-0.153664	0.0553679	0.898964162385416	0.00551452	0.60374
APBB1IP	amyloid beta precursor protein binding family B member 1 interacting protein	56.0621	-0.324064	0.116906	0.798816745381629	0.00557147
PYGB	glycogen phosphorylase B	2195.6	-0.0915057	0.0330336	0.938542733669175	0.00560426	0.605052
LOC101927066	uncharacterized LOC101927066	9.74555	-0.82998	0.299879	0.562537080118869	0.00564502
GPR1	G protein-coupled receptor 1	75.1005	-0.295453	0.106883	0.814816490078985	0.00570518
CPPED1	calcineurin like phosphoesterase domain containing 1	685.255	-0.120138	0.043589	0.920099724715014	0.00584856	0.605052
SRSF4	serine and arginine rich splicing factor 4	855.018	0.0960521	0.0348617	1.06884459097101	0.00586498	0.605052
PTMA	prothymosin, alpha	3209.45	-0.0854743	0.0310314	0.942474607508353	0.00587921	0.605052
SPRY2	sprouty RTK signaling antagonist 2	760.628	0.167579	0.0608743	1.12317237562278	0.00590743	0.605052
PRC1	protein regulator of cytokinesis 1	1191.51	-0.100819	0.0366369	0.932503306946102	0.00592601	0.605052
PDIA5	protein disulfide isomerase family A member 5	1850.32	-0.0752978	0.0273994	0.949146154535075	0.00599318	0.605112
TTC21A	tetratricopeptide repeat domain 21A	106.04	0.277145	0.100915	1.21179404604305	0.00602662
HERC5	HECT and RLD domain containing E3 ubiquitin protein ligase 5	227.062	-0.241312	0.088088	0.845975420427012	0.00615429	0.61455
MRAP2	melanocortin 2 receptor accessory protein 2	1369.29	-0.087822	0.032149	0.940942208156528	0.00630044	0.622306
FGF9	fibroblast growth factor 9	45.8492	0.363527	0.133148	1.28656758029035	0.0063285
TMEM140	transmembrane protein 140	208.78	-0.209729	0.0768991	0.864699681059522	0.00638501	0.623877
YRDC	yrdC N6-threonylcarbamoyltransferase domain containing	95.6987	0.257156	0.0943725	1.19512034009769	0.00643203
FOXC2	forkhead box C2	138.994	0.209584	0.0769286	1.15635489661545	0.00644187
DOC2A	double C2 domain alpha	24.789	0.470333	0.17289	1.38542944994891	0.00651994
ANLN	anillin actin binding protein	1669.97	-0.114332	0.0422373	0.923810008541821	0.00679161	0.656546
NSMCE2	NSE2/MMS21 homolog, SMC5-SMC6 complex SUMO ligase	163.196	-0.192845	0.0712778	0.874878820331871	0.00681936
NADSYN1	NAD synthetase 1	524.474	0.141512	0.0525195	1.10306066484597	0.00705015	0.673641
CSRNP1	cysteine and serine rich nuclear protein 1	175.056	0.210465	0.0783669	1.15706144500032	0.00723908	0.673641
TUBA1B	tubulin alpha 1b	4402.87	-0.0692152	0.0257845	0.953156355254982	0.00726666	0.673641
USP18	ubiquitin specific peptidase 18	90.737	-0.306573	0.114219	0.808559913597182	0.00727313
MYD88	myeloid differentiation primary response 88	635.56	-0.122672	0.0457766	0.918485106123179	0.00736677	0.673641
TNFSF10	TNF superfamily member 10	176.083	-0.192079	0.0717569	0.875343223532886	0.00743274	0.673641
RBM3	RNA binding motif protein 3	1837.89	-0.181999	0.0680549	0.881480740255703	0.0074886	0.673641
PTGS2	prostaglandin-endoperoxide synthase 2	698.434	0.24645	0.0921927	1.1862846245231	0.00751299	0.673641
GEM	GTP binding protein overexpressed in skeletal muscle	608.334	0.11391	0.0426462	1.0821572206365	0.00756151	0.673641
THSD7A	thrombospondin type 1 domain containing 7A	61.0047	-0.325218	0.121829	0.798177675069605	0.00759744
P4HA3	prolyl 4-hydroxylase subunit alpha 3	317.187	-0.135103	0.0507328	0.910604553228137	0.0077438	0.680466
FBLN2	fibulin 2	970.737	-0.138992	0.0522304	0.908153522304292	0.00778788	0.680466
ADGRL1	adhesion G protein-coupled receptor L1	206.81	-0.165209	0.0621733	0.891799461770773	0.00787859	0.681835
NUSAP1	nucleolar and spindle associated protein 1	666.323	-0.115286	0.0435552	0.923199526532722	0.00812373	0.696419
SLC7A5P2	solute carrier family 7 member 5 pseudogene 2	3.09754	1.46639	0.554994	2.76329757722358	0.00823759
KLF8	Kruppel like factor 8	223.648	0.18501	0.0700499	1.13682508786554	0.00826325	0.701758
EGR2	early growth response 2	33.5703	0.416026	0.158007	1.33424716908888	0.00846456
COL9A1	collagen type IX alpha 1 chain	1401.55	-0.120931	0.0459738	0.9195939314833	0.00852754	0.717498
LIF	LIF, interleukin 6 family cytokine	176.616	0.180974	0.0689067	1.13364929821298	0.00863015	0.719469
ZNF597	zinc finger protein 597	94.924	0.248459	0.0946478	1.18793760937667	0.00866261
BVES-AS1	BVES antisense RNA 1	16.4199	0.559414	0.213265	1.47367041227654	0.00871368
C5orf66-AS1	C5orf66 antisense RNA 1	6.21651	-0.879946	0.335668	0.543387597086753	0.00875491
EFCAB13	EF-hand calcium binding domain 13	69.0042	0.279426	0.106676	1.21371192436636	0.00880889
SERPINA6	serpin family A member 6	201.474	-0.183395	0.0703329	0.88062853292429	0.00912006	0.74404
KCTD15	potassium channel tetramerization domain containing 15	456.821	0.118949	0.0456372	1.08594348175914	0.00914978	0.74404
MRPS6	mitochondrial ribosomal protein S6	1767.83	-0.0777063	0.0298511	0.947562945011244	0.00923766	0.74404
KIF23	kinesin family member 23	640.545	-0.11211	0.0430764	0.92523386836476	0.0092524	0.74404
ZNF614	zinc finger protein 614	166.977	0.175776	0.0675625	1.12957163617256	0.00927691
CXorf40A	chromosome X open reading frame 40A	86.116	-0.248823	0.0957351	0.841582447183328	0.00934735
ARSB	arylsulfatase B	1301	-0.0900939	0.0348565	0.9394616068377	0.00974618	0.776873
ZMYM3	zinc finger MYM-type containing 3	767.925	0.114798	0.0444818	1.08282304875334	0.0098579	0.778946
TTLL13P	tubulin tyrosine ligase like 13, pseudogene	2.52507	1.52645	0.591693	2.88076328477676	0.00988565
RBM45	RNA binding motif protein 45	139.604	0.190632	0.0739812	1.14126342165416	0.00997309
INTS8	integrator complex subunit 8	472.065	0.120115	0.0466246	1.086821602524	0.00998877	0.782483
ZNF503	zinc finger protein 503	281.497	-0.161483	0.0628137	0.894105399138338	0.0101455	0.787969
SOX12	SRY-box 12	219.795	-0.166184	0.0648212	0.891196798480127	0.0103554	0.797453
HNMT	histamine N-methyltransferase	649.549	-0.10266	0.0401318	0.931314416296835	0.0105256	0.801969
SPC25	SPC25, NDC80 kinetochore complex component	82.1956	-0.266266	0.104127	0.831468553520733	0.0105538
ARHGAP28	Rho GTPase activating protein 28	325.855	0.13295	0.0521733	1.09653366609093	0.0108268	0.801969
NFKBIA	NFKB inhibitor alpha	471.664	0.143336	0.05629	1.10445638435516	0.0108843	0.801969
NBPF1	NBPF member 1	952.141	0.0973342	0.0382287	1.0697948623181	0.0108933	0.801969
RALGDS	ral guanine nucleotide dissociation stimulator	456.388	0.148908	0.0586074	1.10872975033848	0.011061	0.801969
KLF2	Kruppel like factor 2	154.254	0.219354	0.0863797	1.16421202623608	0.0111038
TMEM136	transmembrane protein 136	312.436	0.141907	0.055917	1.10336248830137	0.0111548	0.801969
NUAK1	NUAK family kinase 1	586.996	0.110934	0.0438242	1.07992687776302	0.011363	0.801969
MSRB2	methionine sulfoxide reductase B2	271.886	-0.135948	0.053754	0.910071320621782	0.0114361	0.801969
TUBA1A	tubulin alpha 1a	1859.59	-0.0810448	0.0320638	0.945372777399771	0.0114842	0.801969
ITIH6	inter-alpha-trypsin inhibitor heavy chain family member 6	2228.21	-0.0983615	0.0389354	0.934093248501046	0.011528	0.801969
CA5B	carbonic anhydrase 5B	515.148	-0.112153	0.0443985	0.925206511184036	0.0115354	0.801969
LRIG3	leucine rich repeats and immunoglobulin like domains 3	1886.43	0.081173	0.0321378	1.05787778186093	0.0115442	0.801969
POM121C	POM121 transmembrane nucleoporin C	297.025	0.142101	0.0562725	1.1035107091639	0.0115624	0.801969
KANK1	KN motif and ankyrin repeat domains 1	2691.99	0.0698714	0.0276984	1.04962314258183	0.0116496	0.801969
ZNF250	zinc finger protein 250	192.359	-0.158982	0.0631646	0.89565655910996	0.0118374	0.80877
ACAT1	acetyl-CoA acetyltransferase 1	691.168	-0.0984402	0.0391671	0.934042294787002	0.0119594	0.811008
IL18R1	interleukin 18 receptor 1	25.2495	0.427952	0.170704	1.34532261414474	0.0121768
KIF26B	kinesin family member 26B	16.7916	-0.537805	0.214565	0.688818075992633	0.0121938
CMPK2	cytidine/uridine monophosphate kinase 2	144.761	-0.600163	0.239448	0.659679539915076	0.0121952
PSMD1	proteasome 26S subunit, non-ATPase 1	1876.37	-0.0680958	0.027178	0.953896203246269	0.0122263	0.820189
TAGLN2	transgelin 2	2083.87	-0.0952905	0.0380908	0.936083742413522	0.0123611	0.820189
RPA1	replication protein A1	1387.36	-0.0712924	0.0284995	0.95178497097034	0.0123656	0.820189
NR4A2	nuclear receptor subfamily 4 group A member 2	123.66	0.232184	0.0928705	1.17461208861499	0.0124163
ITFG1	integrin alpha FG-GAP repeat containing 1	2337.59	-0.0788868	0.0315962	0.946787897867506	0.0125349	0.825396
CCDC25	coiled-coil domain containing 25	672.894	-0.102325	0.0411101	0.931530726320071	0.0128088	0.833637
SND1	staphylococcal nuclease and tudor domain containing 1	2928.61	-0.0709226	0.028505	0.952028970460326	0.0128435	0.833637
CRABP2	cellular retinoic acid binding protein 2	108.291	-0.228257	0.0921953	0.853665906949334	0.0132941
ZNF334	zinc finger protein 334	239.844	0.168833	0.0682135	1.12414871421623	0.0133211	0.855877
STARD7	StAR related lipid transfer domain containing 7	1150.07	-0.0810717	0.032781	0.945355116046636	0.0133935	0.855877
H19	H19, imprinted maternally expressed transcript (non-protein coding)	3560.41	-0.0931027	0.0376762	0.937504349674365	0.0134687	0.855877
THTPA	thiamine triphosphatase	279.482	0.187444	0.075946	1.13874430139852	0.0135824	0.856244
GPR179	G protein-coupled receptor 179	5.52396	0.974277	0.395118	1.96465623887165	0.0136713
HERC2P3	hect domain and RLD 2 pseudogene 3	58.6027	0.395195	0.160282	1.3151208001849	0.0136773
SLC25A25	solute carrier family 25 member 25	228.847	0.18034	0.0731541	1.13315058783779	0.0136936	0.856244
EMILIN2	elastin microfibril interfacer 2	59.3607	-0.261316	0.106111	0.834326687757167	0.0137913
STAT1	signal transducer and activator of transcription 1	6970.25	-0.19163	0.0778199	0.875615822786658	0.0137979	0.856244
PRKCDBP		468.008	-0.144239	0.0586077	0.904856594693177	0.0138514	0.856244
FAM43A	family with sequence similarity 43 member A	119.242	0.197154	0.0801652	1.14643434258803	0.0139191
ATP6V1C2	ATPase H+ transporting V1 subunit C2	9.14817	0.730521	0.297931	1.65923821177878	0.0142073
BRIP1	BRCA1 interacting protein C-terminal helicase 1	116.722	-0.21528	0.0878077	0.861378838451823	0.0142174
PRDX1	peroxiredoxin 1	3400.59	-0.0705911	0.028832	0.952247745700478	0.0143507	0.881114
IFI16	interferon gamma inducible protein 16	829.071	-0.115171	0.047104	0.923272999539885	0.014484	0.883329
FUBP3	far upstream element binding protein 3	730.745	-0.087988	0.0360608	0.940833957331817	0.0146877	0.889779
BCL6B	B-cell CLL/lymphoma 6B	7.3376	-0.809915	0.332073	0.570415652812534	0.0147293
CDO1	cysteine dioxygenase type 1	2313.27	-0.0908154	0.0372698	0.938991898182394	0.014822	0.891968
ZWINT	ZW10 interacting kinetochore protein	292.521	-0.131261	0.0539931	0.913033165446008	0.0150545	0.892349
PPP1R13L	protein phosphatase 1 regulatory subunit 13 like	268.855	-0.136163	0.0561388	0.909935917090474	0.0152884	0.892349
S100A4	S100 calcium binding protein A4	2054	-0.0779805	0.0321521	0.947382902894871	0.015293	0.892349
RASA4CP	RAS p21 protein activator 4C, pseudogene	10.2068	0.646289	0.26682	1.56513720746604	0.0154272
LINC00202-1		16.9356	0.589863	0.243559	1.50510356095111	0.0154417
DDX24	DEAD-box helicase 24	3341.76	-0.0626411	0.025889	0.957509616932223	0.0155376	0.892349
PARP6	poly(ADP-ribose) polymerase family member 6	858.731	0.143205	0.0591855	1.1043556547596	0.0155378	0.892349
SNRPA	small nuclear ribonucleoprotein polypeptide A	348.53	-0.122308	0.0505834	0.918716454004162	0.0156079	0.892349
JUNB	JunB proto-oncogene, AP-1 transcription factor subunit	352.524	0.28624	0.118421	1.21945790654083	0.0156434	0.892349
TRIM25	tripartite motif containing 25	1058.95	-0.143275	0.0593503	0.905461334646468	0.015776	0.892349
DPP4	dipeptidyl peptidase 4	1047.49	-0.0929671	0.0385168	0.937592479363457	0.0157924	0.892349
POLR2E	RNA polymerase II subunit E	759.163	-0.113924	0.0472073	0.924071347177026	0.0158103	0.892349
GBP4	guanylate binding protein 4	136.486	-0.1957	0.0811474	0.87314915360228	0.0158801
SDHAP1	succinate dehydrogenase complex flavoprotein subunit A pseudogene 1	108.582	0.230413	0.0955994	1.17317061233559	0.0159441
SOX7	SRY-box 7	8.27792	-0.774491	0.321346	0.584594983000389	0.0159462
EXOC8	exocyst complex component 8	354.482	0.127131	0.0528371	1.09212001067419	0.0161237	0.896833
PTGER4	prostaglandin E receptor 4	547.654	0.117974	0.0490605	1.08520982729173	0.0161874	0.896833
LINC00346	long intergenic non-protein coding RNA 346	221.137	-0.147898	0.0615266	0.902564798021559	0.0162256	0.896833
PCGF1	polycomb group ring finger 1	123.14	0.190751	0.0794213	1.1413578529558	0.0163163
PCDHB16	protocadherin beta 16	240.506	-0.138874	0.057832	0.908227425528103	0.0163349	0.896833
SULF1	sulfatase 1	24746.8	-0.0687993	0.0286632	0.953431151085427	0.0163832	0.896833
ENO2	enolase 2	410.476	0.130601	0.0545537	1.09474963598038	0.0166661	0.906858
RPS14P3	ribosomal protein S14 pseudogene 3	7.5011	0.802618	0.335795	1.74426397394612	0.0168391
IFI44	interferon induced protein 44	417.391	-0.313229	0.131291	0.804838204657528	0.0170436	0.91739
TJP2	tight junction protein 2	415.896	-0.106414	0.0446874	0.928894162968645	0.0172519	0.91739
PTGFR	prostaglandin F receptor	253.807	-0.140718	0.0592324	0.907067438025561	0.0175157	0.91739
CRAMP1L		579.826	0.115055	0.0484447	1.08301612956286	0.0175503	0.91739
PSMA5	proteasome subunit alpha 5	689.111	-0.100205	0.0422007	0.932900360412783	0.0175732	0.91739
ADAMTS1	ADAM metallopeptidase with thrombospondin type 1 motif 1	17210.2	0.0584553	0.0246232	1.04135021857452	0.0175966	0.91739
CDK18	cyclin dependent kinase 18	161.104	0.18499	0.0779739	1.13680907077615	0.0176701
RGS2	regulator of G protein signaling 2	253.593	-0.143895	0.0606641	0.905072040581047	0.0176919	0.91739
NDE1	nudE neurodevelopment protein 1	330.429	-0.122149	0.0515073	0.918817952147886	0.0177165	0.91739
NAPA	NSF attachment protein alpha	934.999	-0.0928596	0.0391751	0.937662347701709	0.0177701	0.91739
MCU	mitochondrial calcium uniporter	492.107	-0.102792	0.0434028	0.931229369281423	0.0178693	0.91739
FYB		90.0509	-0.241448	0.101994	0.845895616968163	0.0179192
VIM	vimentin	44293.7	-0.0554041	0.0234467	0.962324829963316	0.0181285	0.924311
PLEKHG3	pleckstrin homology and RhoGEF domain containing G3	471.95	0.124468	0.0527321	1.09010548771031	0.0182562	0.924311
RBPMS	RNA binding protein with multiple splicing	478.702	-0.099501	0.0422046	0.933355741235845	0.0183941	0.924311
BUB1B	BUB1 mitotic checkpoint serine/threonine kinase B	327.551	-0.14596	0.0619837	0.903777559242764	0.0185318	0.924311
ZNF493	zinc finger protein 493	174.066	0.172963	0.0735452	1.12737144601556	0.0186833	0.924311
GBAP1	glucosylceramidase beta pseudogene 1	169.786	0.203491	0.0865422	1.15148099043019	0.0187057
ZFP36L2	ZFP36 ring finger protein like 2	4455.7	0.0720517	0.0306528	1.05121060753311	0.0187445	0.924311
UNC5B	unc-5 netrin receptor B	957.465	0.0854979	0.0363767	1.06105383849479	0.0187558	0.924311
MCF2L	MCF.2 cell line derived transforming sequence like	4.77891	-0.977445	0.416075	0.507878523084657	0.0188135
HSPA12B	heat shock protein family A (Hsp70) member 12B	2.30176	-1.66249	0.707735	0.315892756341618	0.0188221
DAB2	DAB2, clathrin adaptor protein	12898.3	0.0486186	0.0207064	1.03427414803904	0.0188745	0.924311
STXBP5-AS1	STXBP5 antisense RNA 1	23.2164	-0.442762	0.188722	0.735724558564265	0.0189707
ATOH8	atonal bHLH transcription factor 8	729.824	-0.117991	0.0503086	0.921470177387733	0.01901	0.924311
PPP4R3B	protein phosphatase 4 regulatory subunit 3B	1328.3	-0.0837348	0.0357061	0.943611674071644	0.0190213	0.924311
MIR17HG	miR-17-92a-1 cluster host gene	25.4299	0.416546	0.177652	1.33472831559839	0.0190407
SHOX2	short stature homeobox 2	205.358	0.156185	0.0666934	1.11433668661335	0.019189	0.924374
CRELD1	cysteine rich with EGF like domains 1	563.812	0.111746	0.0477836	1.0805353172054	0.0193567	0.924374
UBE3B	ubiquitin protein ligase E3B	972.931	0.0752578	0.0322054	1.0535493010096	0.0194492	0.924374
FGFR3	fibroblast growth factor receptor 3	906.025	-0.107911	0.0461897	0.927930976692039	0.0194783	0.924374
AURKA	aurora kinase A	194.619	-0.145878	0.062605	0.903829411788284	0.0197995	0.924374
STK17B	serine/threonine kinase 17b	906.711	0.0951743	0.040851	1.068194490515	0.0198171	0.924374
FAM107B	family with sequence similarity 107 member B	667.1	-0.100127	0.0430042	0.932950647448233	0.0198953	0.924374
GNB1	G protein subunit beta 1	4234.81	-0.0512026	0.0219913	0.965131498353165	0.0198954	0.924374
OBSCN	obscurin, cytoskeletal calmodulin and titin-interacting RhoGEF	544.44	0.143059	0.0614644	1.10424407584806	0.0199381	0.924374
GLS	glutaminase	6405.11	0.0804668	0.0346356	1.05736014053381	0.0201662	0.924885
GOLGA8H	golgin A8 family member H	26.1371	0.42145	0.18149	1.33927301575314	0.020224
HERC6	HECT and RLD domain containing E3 ubiquitin protein ligase family member 6	584.149	-0.348638	0.150142	0.785325092613377	0.02023	0.924885
SLC26A4-AS1	SLC26A4 antisense RNA 1	20.3181	0.463429	0.19959	1.37881521344853	0.020238
RAPGEF5	Rap guanine nucleotide exchange factor 5	232.216	-0.139768	0.0602087	0.907665346503115	0.0202661	0.924885
DLEC1	deleted in lung and esophageal cancer 1	38.1612	0.354524	0.152834	1.27856389939198	0.0203589
CHAC1	ChaC glutathione specific gamma-glutamylcyclotransferase 1	214.75	0.190002	0.0819276	1.14076497498044	0.0203875	0.924885
ISG15	ISG15 ubiquitin-like modifier	512.486	-0.400894	0.172968	0.757388824963602	0.0204638	0.924885
IL12A	interleukin 12A	9.47665	0.665603	0.287253	1.58623066190303	0.0204965
LRRC15	leucine rich repeat containing 15	597.245	0.105515	0.0455596	1.07587820314387	0.0205598	0.924885
TMPPE	transmembrane protein with metallophosphoesterase domain	34.3288	0.359556	0.155316	1.28303069870671	0.0206134
IFIT1	interferon induced protein with tetratricopeptide repeats 1	1418.43	-0.397031	0.171596	0.759419272413236	0.0206812	0.925764
FHOD1	formin homology 2 domain containing 1	286.452	0.144473	0.0626269	1.10532664182778	0.0210614	0.928712
MATN3	matrilin 3	4088.7	-0.0817579	0.0354508	0.944905625796414	0.0210975	0.928712
LPXN	leupaxin	158.66	-0.160748	0.0697539	0.894561110300544	0.0211945
RBMS1	RNA binding motif single stranded interacting protein 1	1862.8	0.0705504	0.0306243	1.05011723914753	0.0212373	0.928712
BCL6	B-cell CLL/lymphoma 6	1999.87	0.0841033	0.0366188	1.06002871109424	0.0216343	0.928712
LINC00852	long intergenic non-protein coding RNA 852	6.4901	0.774828	0.33762	1.71098662563612	0.0217346
SAMD9	sterile alpha motif domain containing 9	721.057	-0.184689	0.0804996	0.879838948234286	0.0217745	0.928712
RRM1	ribonucleotide reductase catalytic subunit M1	1339.46	-0.0778223	0.0339408	0.94748674855582	0.0218545	0.928712
KIF20A	kinesin family member 20A	770.627	-0.0958671	0.0418399	0.93570967705801	0.0219471	0.928712
CTHRC1	collagen triple helix repeat containing 1	379.244	-0.126615	0.0552603	0.915978252315407	0.0219493	0.928712
OASL	2'-5'-oligoadenylate synthetase like	67.845	-0.481296	0.210085	0.716333615896642	0.0219654
GRIPAP1	GRIP1 associated protein 1	553.762	0.111374	0.0486164	1.08025642394796	0.021971	0.928712
GPSM3	G protein signaling modulator 3	54.1788	-0.269962	0.117901	0.829341358139283	0.0220368
CENPO	centromere protein O	328.354	-0.123516	0.0539867	0.917947628104732	0.0221432	0.928712
JUN	Jun proto-oncogene, AP-1 transcription factor subunit	507.4	0.143082	0.0625702	1.10426187958153	0.0222104	0.928712
RAD52	RAD52 homolog, DNA repair protein	308.106	0.158312	0.0693065	1.11598054996785	0.0223582	0.928712
MAFF	MAF bZIP transcription factor F	297.817	0.149954	0.0656743	1.10953432449597	0.0224126	0.928712
MELK	maternal embryonic leucine zipper kinase	343.303	-0.119984	0.0525693	0.920197864270968	0.0224659	0.928712
N4BP2L1	NEDD4 binding protein 2 like 1	149.445	0.168515	0.0738335	1.12390102209745	0.0224679
NEURL1B	neuralized E3 ubiquitin protein ligase 1B	276.875	-0.134254	0.0588405	0.911140601456524	0.0225091	0.928712
THBS2	thrombospondin 2	5005.04	0.0650845	0.0285273	1.04614623738046	0.0225198	0.928712
IER5	immediate early response 5	379.825	0.120458	0.0528095	1.08707994084921	0.022549	0.928712
ALDH3B1	aldehyde dehydrogenase 3 family member B1	486.355	-0.109611	0.0481329	0.926838073220124	0.0227711	0.928712
CYP1A1	cytochrome P450 family 1 subfamily A member 1	238.517	-0.18689	0.0820819	0.878497339791028	0.0227937	0.928712
PKD1P6	polycystin 1, transient receptor potential channel interacting pseudogene 6	638.137	0.135823	0.0596692	1.09871957162621	0.0228297	0.928712
POLH	DNA polymerase eta	752.186	0.076896	0.0337973	1.05474626394808	0.0228933	0.928712
MARCH3	membrane associated ring-CH-type finger 3	39.9537	-0.321796	0.14144	0.800073269390328	0.0228971
CCDC88B	coiled-coil domain containing 88B	17.1457	0.487463	0.214301	1.40197750796528	0.0229261
BAIAP2L1	BAI1 associated protein 2 like 1	502.935	0.102648	0.0451499	1.07374238404793	0.0229966	0.928754
KIF18B	kinesin family member 18B	207.009	-0.166425	0.0732873	0.891047676612293	0.0231553	0.931027
WWOX	WW domain containing oxidoreductase	148.402	-0.163905	0.0722246	0.892605925653267	0.0232455
TRAPPC2L	trafficking protein particle complex 2 like	219.931	-0.136437	0.0601953	0.909762953973618	0.0234159	0.932888
C2orf88	chromosome 2 open reading frame 88	5.37062	-0.869721	0.384395	0.547252697237901	0.0236621
ZEB1	zinc finger E-box binding homeobox 1	2709.53	0.0668102	0.0295362	1.04739829523553	0.023699	0.932888
GULP1	GULP, engulfment adaptor PTB domain containing 1	894.62	-0.0862053	0.0381116	0.941997217224771	0.0237026	0.932888
EIF4A3	eukaryotic translation initiation factor 4A3	700.532	-0.0870954	0.0385365	0.941416179529694	0.0238163	0.932888
NQO1	NAD(P)H quinone dehydrogenase 1	3123.91	-0.0739004	0.0326992	0.950065943466705	0.0238206	0.932888
ZDHHC16	zinc finger DHHC-type containing 16	485.01	0.100094	0.0442978	1.07184311221234	0.0238484	0.932888
SGK1	serum/glucocorticoid regulated kinase 1	689.969	0.108717	0.0481532	1.07826881124022	0.0239627	0.932888
MMP25-AS1	MMP25 antisense RNA 1	44.2248	0.326842	0.144967	1.25426496119761	0.0241589
ANP32E	acidic nuclear phosphoprotein 32 family member E	862.677	-0.0961537	0.042654	0.935523799747886	0.024179	0.932888
F8	coagulation factor VIII	326.206	-0.119101	0.0530195	0.920761036939881	0.0246806	0.932888
BAD	BCL2 associated agonist of cell death	236.265	-0.143893	0.064066	0.905073468586571	0.0247031	0.932888
TBCA	tubulin folding cofactor A	370.478	-0.107675	0.0479652	0.928082806855045	0.0247779	0.932888
NINL	ninein like	245.928	0.187854	0.0837379	1.13906805905734	0.0248738	0.932888
SNAPC4	small nuclear RNA activating complex polypeptide 4	169.649	0.180046	0.080286	1.13292015967967	0.0249252
LRRN2	leucine rich repeat neuronal 2	371.273	0.126443	0.0563861	1.09159887694539	0.0249324	0.932888
OAT	ornithine aminotransferase	2550.68	-0.0635871	0.028362	0.95688196237521	0.0249623	0.932888
GPER1	G protein-coupled estrogen receptor 1	173.655	-0.159476	0.0711345	0.895350082329979	0.0249681	0.932888
CALU	calumenin	13205.6	-0.0646496	0.0288391	0.956177505815838	0.0249783	0.932888
SLC30A5	solute carrier family 30 member 5	1028.57	-0.0856727	0.0382282	0.942345062036434	0.0250204	0.932888
CDH19	cadherin 19	70.5265	-0.252623	0.112829	0.839368740205309	0.0251563
SEC61B	Sec61 translocon beta subunit	655.438	-0.0990642	0.044255	0.93363840032963	0.0251895	0.932888
HP1BP3	heterochromatin protein 1 binding protein 3	3752.8	0.0812271	0.0363324	1.05791750728203	0.0253736	0.932888
SHROOM4	shroom family member 4	156.598	0.167783	0.0750677	1.12333108205857	0.0254113
NDUFB7	NADH:ubiquinone oxidoreductase subunit B7	308.103	-0.139896	0.0625999	0.907584791574944	0.0254332	0.932888
TTI1	TELO2 interacting protein 1	326.791	0.113661	0.0508702	1.08197037823842	0.0254612	0.932888
ALS2	ALS2, alsin Rho guanine nucleotide exchange factor	589.74	0.0897764	0.0402006	1.06420520713046	0.0255351	0.932888
TEP1	telomerase associated protein 1	971.878	0.0918738	0.0411475	1.06575349250709	0.0255628	0.932888
ACBD6	acyl-CoA binding domain containing 6	291.411	-0.129608	0.0581038	0.914079824601317	0.0257057	0.93435
ANKRD24	ankyrin repeat domain 24	52.4827	0.279082	0.125353	1.21342213256953	0.0259892
FGF18	fibroblast growth factor 18	63.1339	0.248455	0.111681	1.18793459979533	0.0261026
LCOR	ligand dependent nuclear receptor corepressor	205.692	0.158198	0.0711266	1.11589207798761	0.0261371	0.946245
CYSLTR1	cysteinyl leukotriene receptor 1	93.7812	-0.203431	0.0915821	0.868482399341733	0.0263305
GBGT1	globoside alpha-1,3-N-acetylgalactosaminyltransferase 1 (FORS blood group)	195.795	0.145131	0.0653779	1.10583143901884	0.0264265	0.952928
ZBTB7C	zinc finger and BTB domain containing 7C	207.713	0.143763	0.0648239	1.10478335162054	0.0265716	0.954371
DCST2	DC-STAMP domain containing 2	28.3446	0.392788	0.177178	1.31292797403704	0.0266296
CDKN1A	cyclin dependent kinase inhibitor 1A	2955.9	0.078615	0.0354748	1.05600377584947	0.026686	0.954708
IL1RL1	interleukin 1 receptor like 1	75.9441	-0.232326	0.105018	0.85126151430694	0.0269496
ADM2	adrenomedullin 2	193.713	0.158571	0.0717312	1.11618121012459	0.0270614	0.955834
NRCAM	neuronal cell adhesion molecule	35.0575	-0.332789	0.150557	0.793999991077107	0.0270788
ADGRF3	adhesion G protein-coupled receptor F3	10.6424	0.600922	0.271937	1.51668599286295	0.0271203
OAS2	2'-5'-oligoadenylate synthetase 2	773.56	-0.339975	0.153996	0.790054960264147	0.0272663	0.955834
TRAM2-AS1	TRAM2 antisense RNA 1 (head to head)	204.929	-0.136129	0.0617032	0.909957641911755	0.0273711	0.955834
IFIT3	interferon induced protein with tetratricopeptide repeats 3	1409.57	-0.367001	0.166458	0.775392616343011	0.0274702	0.955834
KIAA1328	KIAA1328	117.198	-0.187826	0.0852014	0.877927783274576	0.0274898
HELZ2	helicase with zinc finger 2	415.136	-0.253157	0.114881	0.839058570663728	0.027549	0.955834
FLJ46906	uncharacterized LOC441172	13.9892	0.531167	0.241074	1.445097556373	0.0275709
ITGA11	integrin subunit alpha 11	14365.7	0.0601126	0.0272865	1.04254714718212	0.0275934	0.955834
LRRC4	leucine rich repeat containing 4	7.51244	-0.712611	0.323528	0.610214829997804	0.0276211
TSSK6	testis specific serine kinase 6	9.38204	-0.608129	0.276111	0.656046972408831	0.0276317
HOXB-AS1	HOXB cluster antisense RNA 1	8.68638	0.686654	0.31185	1.60954583472036	0.0276745
BST2	bone marrow stromal cell antigen 2	296.061	-0.31922	0.14509	0.801503238531909	0.0277964	0.955834
DDX58	DExD/H-box helicase 58	879.789	-0.323249	0.147045	0.799267861058071	0.0279274	0.955834
GDPD5	glycerophosphodiester phosphodiesterase domain containing 5	501.24	0.118584	0.053994	1.08566877803913	0.0280743	0.955834
SURF4	surfeit 4	4485.26	-0.0611537	0.0278636	0.958497346921569	0.0281815	0.955834
DOT1L	DOT1 like histone lysine methyltransferase	305.462	0.150345	0.0685114	1.10983468154358	0.0282032	0.955834
SNORA67	small nucleolar RNA, H/ACA box 67	19.695	0.450709	0.205413	1.36671199728878	0.028224
KLHL13	kelch like family member 13	182.821	-0.148485	0.0676998	0.902197423062983	0.0282868	0.955834
SIM2	single-minded family bHLH transcription factor 2	165.532	0.154017	0.0702603	1.11266317910231	0.0283729
PARP4	poly(ADP-ribose) polymerase family member 4	1352.45	-0.0698058	0.0318493	0.952766253152056	0.0283972	0.955834
RACGAP1	Rac GTPase activating protein 1	856.964	-0.0923268	0.0421352	0.938008716072921	0.0284371	0.955834
PTGER2	prostaglandin E receptor 2	372.884	-0.110935	0.0506502	0.925987926570302	0.0285087	0.955834
TNFAIP6	TNF alpha induced protein 6	304.053	-0.239712	0.109523	0.84691445169509	0.028619	0.955834
P2RX6	purinergic receptor P2X 6	182.446	0.150943	0.0690188	1.1102946020565	0.0287441	0.955834
ADAMTS14	ADAM metallopeptidase with thrombospondin type 1 motif 14	47.3392	0.31515	0.144134	1.24414079878721	0.0287785
CAPN3	calpain 3	227.293	0.262744	0.120409	1.19975829366154	0.0291025	0.955834
C9orf129	chromosome 9 open reading frame 129	1.19167	-1.83097	0.839334	0.281076074450313	0.0291499
UFL1	UFM1 specific ligase 1	810.148	-0.0814183	0.0373408	0.945128020204776	0.029227	0.955834
C9orf84	chromosome 9 open reading frame 84	1.45489	-1.7311	0.7944	0.301223222582863	0.0293225
CPM	carboxypeptidase M	865.381	-0.0883067	0.040556	0.940626139392711	0.0294505	0.955834
CDK1	cyclin dependent kinase 1	532.054	-0.099027	0.0454864	0.933662501471561	0.0294755	0.955834
VWA5A	von Willebrand factor A domain containing 5A	1523.08	-0.0670329	0.0308145	0.954599227417119	0.0296025	0.955834
KIAA1683		23.1157	0.410296	0.188682	1.32895833050192	0.0296648
STMN1	stathmin 1	1489.7	-0.0919566	0.0422909	0.938249423877452	0.0296764	0.955834
CELF1	CUGBP Elav-like family member 1	1037.28	0.0702967	0.0323391	1.04993257357672	0.0297249	0.955834
VPS51	VPS51, GARP complex subunit	411.572	-0.127212	0.0585275	0.915598912772049	0.0297392	0.955834
KLHL31	kelch like family member 31	8.92618	0.63566	0.292513	1.55364885678319	0.0297729
LOC101928436	uncharacterized LOC101928436	1.18912	1.79304	0.825453	3.4654478232481	0.0298412
IL13RA1	interleukin 13 receptor subunit alpha 1	5037.72	-0.0634875	0.0292336	0.956948070619244	0.0298759	0.955834
EMX2OS	EMX2 opposite strand/antisense RNA	114.638	0.18637	0.0858355	1.13789740326958	0.0299121
PIEZO2	piezo type mechanosensitive ion channel component 2	4571.98	0.0670352	0.030901	1.04756166302537	0.0300559	0.955834
GNPDA2	glucosamine-6-phosphate deaminase 2	269.844	-0.134164	0.0618647	0.911197630639656	0.0301079	0.955834
RPLP0P2	ribosomal protein lateral stalk subunit P0 pseudogene 2	2.15252	-1.28592	0.593496	0.410110474054798	0.0302594
OCIAD2	OCIA domain containing 2	58.7345	-0.25193	0.116299	0.839771967543355	0.0302941
RASA3	RAS p21 protein activator 3	775.355	-0.0818566	0.0377941	0.944840941473583	0.0303219	0.955834
WDR6	WD repeat domain 6	3151.56	0.107933	0.0498405	1.07768299388467	0.0303443	0.955834
ADNP2	ADNP homeobox 2	330.87	-0.107906	0.0498442	0.927933944031509	0.030398	0.955834
DYNC1I1	dynein cytoplasmic 1 intermediate chain 1	461.845	-0.102152	0.0472127	0.931642494722634	0.0304915	0.955834
MTSS1L	MTSS1L, I-BAR domain containing	2119.04	0.0816044	0.0377226	1.05819415298484	0.03052	0.955834
ZC3H12A	zinc finger CCCH-type containing 12A	97.1083	0.215924	0.0998189	1.16144783701088	0.0305288
FAM73B		336.175	0.11886	0.0550168	1.08587626139647	0.0307399	0.955834
DNAJC2	DnaJ heat shock protein family (Hsp40) member C2	268.741	-0.12142	0.056214	0.919282637037265	0.0307762	0.955834
IRF9	interferon regulatory factor 9	923.967	-0.116645	0.0540106	0.922330156472741	0.0307987	0.955834
CPE	carboxypeptidase E	5779.13	-0.0702107	0.0325226	0.952498894165579	0.0308634	0.955834
TRIP13	thyroid hormone receptor interactor 13	186.18	-0.137724	0.0638264	0.908952006025635	0.0309443	0.955834
ZSWIM8	zinc finger SWIM-type containing 8	1892.94	0.138546	0.0642098	1.10079495167891	0.0309509	0.955834
PHF14	PHD finger protein 14	497.957	-0.0987178	0.0457601	0.93386259887859	0.0309832	0.955834
TRIM5	tripartite motif containing 5	550.665	-0.0918309	0.0426123	0.938331174028874	0.0311594	0.955834
PRKXP1	protein kinase, X-linked, pseudogene 1	68.0554	0.279281	0.12961	1.21359028483959	0.0311787
RELN	reelin	49.3501	-0.282259	0.130999	0.822302634959751	0.0311885
CBR1	carbonyl reductase 1	484.254	-0.0983196	0.0456514	0.934120383875467	0.0312636	0.955834
FADD	Fas associated via death domain	260.926	-0.133101	0.0618889	0.911869360610362	0.0315043	0.955834
UBE2G2	ubiquitin conjugating enzyme E2 G2	1050.63	0.0874137	0.0406463	1.06246379397375	0.0315084	0.955834
C1QBP	complement C1q binding protein	555.136	-0.0912138	0.0424164	0.938732632145246	0.0315209	0.955834
SLC9A6	solute carrier family 9 member A6	693.646	-0.0819407	0.0381257	0.94478586217135	0.0316165	0.955834
COL9A2	collagen type IX alpha 2 chain	3238.15	-0.0980677	0.0456413	0.934283484598506	0.0316613	0.955834
TNFRSF10B	TNF receptor superfamily member 10b	1792.54	0.0592667	0.0276153	1.04193601682976	0.031861	0.958678
HMGN2	high mobility group nucleosomal binding domain 2	822.963	-0.0733314	0.0342268	0.950440761402178	0.0321523	0.964252
OPRL1	opioid related nociceptin receptor 1	58.4044	0.249617	0.116676	1.1888911647755	0.0324032
SNRNP48	small nuclear ribonucleoprotein U11/U12 subunit 48	264.51	0.128919	0.0602722	1.09347406403723	0.0324401	0.966182
PROS1	protein S	1081.03	-0.073358	0.0343028	0.950423207844165	0.0324727	0.966182
VNN1	vanin 1	2.10517	-1.45442	0.680752	0.364902373998911	0.0326397
IFI27	interferon alpha inducible protein 27	1017.54	-0.269327	0.126127	0.829706295443136	0.032731	0.966182
RABGEF1	RAB guanine nucleotide exchange factor 1	964.666	-0.0719067	0.0336841	0.951379772457074	0.0327825	0.966182
SS18L1	SS18L1, nBAF chromatin remodeling complex subunit	255.013	0.134797	0.063177	1.09793820111559	0.0328725	0.966182
MPHOSPH8	M-phase phosphoprotein 8	1012.55	0.0703702	0.0330004	1.04998608928327	0.0329737	0.966182
PRX	periaxin	181.017	-0.16611	0.0779915	0.891242360260153	0.0331839	0.966182
MTCH2	mitochondrial carrier 2	835.296	-0.0856052	0.0402103	0.942389104810711	0.0332593	0.966182
BTG2	BTG anti-proliferation factor 2	728.489	0.10114	0.0475211	1.07262087459637	0.0333103	0.966182
TGFBI	transforming growth factor beta induced	18780.6	-0.0569502	0.0267904	0.961294143554164	0.0335225	0.966182
NPB	neuropeptide B	0.702621	2.19758	1.03446	4.5870930314542	0.0336391
PHYKPL	5-phosphohydroxy-L-lysine phospho-lyase	522.603	0.126068	0.0593497	1.09131514243644	0.0336576	0.966182
H2AFV	H2A histone family member V	1522.19	-0.0750931	0.0353558	0.949280830436661	0.0336762	0.966182
DGKQ	diacylglycerol kinase theta	216.097	0.166721	0.0785223	1.12250427022439	0.0337345	0.966182
JMJD6	arginine demethylase and lysine hydroxylase	239.529	0.13547	0.0638715	1.09845084799219	0.0339232	0.966182
RAB7A	RAB7A, member RAS oncogene family	3080.73	-0.054902	0.0258895	0.962659818385404	0.033953	0.966182
NPTN-IT1	NPTN intronic transcript 1	79.1907	0.247592	0.1168	1.18722412155285	0.0340225
ZNF337	zinc finger protein 337	366.829	0.130452	0.0615971	1.09463673093437	0.0341896	0.966182
ARFRP1	ADP ribosylation factor related protein 1	349.117	-0.108318	0.0511691	0.927668784541829	0.0342709	0.966182
FBXL6	F-box and leucine rich repeat protein 6	99.1296	0.189533	0.0895367	1.14039471363972	0.034275
PRPS1	phosphoribosyl pyrophosphate synthetase 1	570.154	-0.0893404	0.0422077	0.939952419675106	0.0342865	0.966182
OTUD4	OTU deubiquitinase 4	808.106	0.0841803	0.0398763	1.0600852874618	0.0347691	0.966182
CARD9	caspase recruitment domain family member 9	57.9625	0.257184	0.121855	1.19514381550937	0.0348083
NBPF11	NBPF member 11	3.66634	-0.976775	0.462861	0.508114374635691	0.0348327
CD9	CD9 molecule	2563.97	-0.0623393	0.0295542	0.957709951118918	0.0349168	0.966182
ETV5	ETS variant 5	1170.77	0.0751027	0.0356203	1.05343602799585	0.0349944	0.966182
ZNF439	zinc finger protein 439	179.294	0.142331	0.0675259	1.10368668546575	0.0350489	0.966182
SLC26A8	solute carrier family 26 member 8	1.32137	-1.76983	0.839899	0.293243300279226	0.0351007
FAM193B	family with sequence similarity 193 member B	568.6	0.203317	0.0965101	1.15134239924747	0.0351443	0.966182
TPK1	thiamin pyrophosphokinase 1	83.4897	-0.194141	0.0921964	0.874093305808663	0.0352278
DDAH2	dimethylarginine dimethylaminohydrolase 2	708.993	-0.097179	0.04616	0.934859176897346	0.0352681	0.966182
SAMD11	sterile alpha motif domain containing 11	153.725	-0.16805	0.0798544	0.890044816540215	0.0353385
SLC39A7	solute carrier family 39 member 7	3563.15	-0.0590589	0.0280788	0.959890039984405	0.0354368	0.966182
SLX4IP	SLX4 interacting protein	34.3752	0.317985	0.151197	1.24658782536999	0.0354552
FAM86B3P	family with sequence similarity 86, member A pseudogene	43.6299	0.318551	0.151541	1.24707699082151	0.0355472
RAN	RAN, member RAS oncogene family	2138.73	-0.0654808	0.0311738	0.95562677609421	0.0356844	0.966182
PVT1	Pvt1 oncogene (non-protein coding)	60.4836	0.235876	0.112361	1.17762155896433	0.0357925
PAMR1	peptidase domain containing associated with muscle regeneration 1	518.155	-0.105402	0.0502106	0.929546048679903	0.0358	0.966182
PCDH20	protocadherin 20	66.353	-0.250461	0.11932	0.840627735952174	0.0358109
RORA	RAR related orphan receptor A	532.254	0.108562	0.0517446	1.07815276684574	0.0359025	0.966182
ANXA2	annexin A2	16108.7	-0.046745	0.0222821	0.968118146052404	0.0359164	0.966182
SESN2	sestrin 2	393.215	0.111385	0.0530963	1.0802646595777	0.0359239	0.966182
EMC2	ER membrane protein complex subunit 2	589.01	-0.0918033	0.0437848	0.938349139988392	0.0360206	0.966182
RRN3	RRN3 homolog, RNA polymerase I transcription factor	561.055	-0.0896526	0.0427838	0.939749007111622	0.0361285	0.966182
MYC	MYC proto-oncogene, bHLH transcription factor	217.745	0.145113	0.0692937	1.10581697317731	0.0362452	0.966182
SLC9A5	solute carrier family 9 member A5	51.2879	0.298189	0.142442	1.22959994952994	0.0363124
CCNA2	cyclin A2	410.491	-0.105736	0.0505816	0.929330543243656	0.0365811	0.966182
LIMD1	LIM domains containing 1	779.836	0.0802783	0.0384253	1.05722195988272	0.0366894	0.966182
RUSC2	RUN and SH3 domain containing 2	1158.98	0.089297	0.0427518	1.06385169440994	0.0367318	0.966182
ABCD3	ATP binding cassette subfamily D member 3	699.444	-0.0907955	0.0434763	0.939004821021617	0.0367625	0.966182
MICAL3	microtubule associated monooxygenase, calponin and LIM domain containing 3	823.594	0.106855	0.0511721	1.07687847545551	0.0367836	0.966182
HIST4H4	histone cluster 4 H4	3.75746	0.917299	0.439302	1.88857565223881	0.0367903
LOC101929268	uncharacterized LOC101929268	4.16189	-0.946513	0.453379	0.518884997207076	0.0368259
MYOZ1	myozenin 1	17.1085	-0.427152	0.204686	0.743728329211085	0.0369005
C5AR2	complement component 5a receptor 2	101.86	-0.195386	0.0936969	0.873339087942409	0.037042
CERS3	ceramide synthase 3	0.992128	-1.86919	0.89645	0.273726924817263	0.03706
TAS2R3	taste 2 receptor member 3	1.03009	1.98521	0.953876	3.95921212708347	0.037415
QRICH2	glutamine rich 2	134.599	0.208309	0.100111	1.15533288715568	0.037455
IFIT5	interferon induced protein with tetratricopeptide repeats 5	566.194	-0.126307	0.0607073	0.916173962948113	0.0374723	0.966182
TAZ	tafazzin	261.682	0.144299	0.0693598	1.10519362622343	0.0374848	0.966182
IKBKB	inhibitor of nuclear factor kappa B kinase subunit beta	497.68	0.0958218	0.0460627	1.06867397614958	0.0375029	0.966182
CFAP58	cilia and flagella associated protein 58	6.97851	-0.677221	0.32564	0.625368944835486	0.037557
PSMC1	proteasome 26S subunit, ATPase 1	321.128	-0.106549	0.0512471	0.928806891244604	0.0376055	0.966182
ANG	angiogenin	132.987	0.157887	0.0759502	1.11565220492751	0.0376331
DYM	dymeclin	699.079	-0.0842928	0.0405684	0.94324680775738	0.0377283	0.966182
RSAD2	radical S-adenosyl methionine domain containing 2	282.154	-0.532305	0.256205	0.691449173198654	0.0377411	0.966182
GSDMB	gasdermin B	136.789	0.308079	0.148559	1.23805840980162	0.0380991
ELP6	elongator acetyltransferase complex subunit 6	283.103	-0.109079	0.0526187	0.927179771207438	0.0381715	0.966182
YWHAH	tyrosine 3-monooxygenase/tryptophan 5-monooxygenase activation protein eta	1917.2	-0.0633229	0.0305497	0.957057206271504	0.0381924	0.966182
SYNGAP1	synaptic Ras GTPase activating protein 1	753.531	0.189638	0.0915047	1.14047742370659	0.0382245	0.966182
PCDHGB7	protocadherin gamma subfamily B, 7	331.714	-0.0994371	0.0479904	0.933397137547216	0.0382637	0.966182
OSBP2	oxysterol binding protein 2	26.7238	0.350741	0.169406	1.27521577313193	0.0384134
TNFRSF25	TNF receptor superfamily member 25	62.1066	0.288688	0.139444	1.22152911830105	0.0384262
SSTR5	somatostatin receptor 5	54.9377	-0.251411	0.12144	0.840074368421229	0.0384283
SBSPON	somatomedin B and thrombospondin type 1 domain containing	607.687	-0.0898681	0.0434127	0.939608641354255	0.0384443	0.966182
SPEF2	sperm flagellar 2	118.632	-0.170246	0.0822927	0.8886913020621	0.0385665
ZNF841	zinc finger protein 841	282.023	0.1436	0.0694163	1.10465830339693	0.0385761	0.966182
PLSCR1	phospholipid scramblase 1	820.18	-0.153766	0.0744606	0.898900649540594	0.0389162	0.966182
TSG101	tumor susceptibility 101	815.366	-0.0764458	0.0370303	0.948391181368193	0.0389787	0.966182
AP1M2	adaptor related protein complex 1 mu 2 subunit	2.97234	-1.14439	0.554345	0.452379782388944	0.038979
ADCY2	adenylate cyclase 2	1370.48	0.0642849	0.0311487	1.04556658951817	0.0390357	0.966182
ACIN1	apoptotic chromatin condensation inducer 1	2486.92	0.0779512	0.0377806	1.05551802373469	0.039088	0.966182
H1FX	H1 histone family member X	376.699	-0.120545	0.05843	0.919840140144972	0.0391064	0.966182
FAM83D	family with sequence similarity 83 member D	199.127	-0.127613	0.0619076	0.915344668865661	0.0392699	0.966182
CNKSR2	connector enhancer of kinase suppressor of Ras 2	71.9044	0.223483	0.108425	1.16754853154154	0.0392872
LOXL3	lysyl oxidase like 3	7458.9	0.0484379	0.0235201	1.03414455828577	0.0394538	0.966182
MAP2K6	mitogen-activated protein kinase kinase 6	415.975	-0.101284	0.0491842	0.932203093820342	0.0394677	0.966182
BAMBI	BMP and activin membrane bound inhibitor	396.698	-0.105808	0.0514578	0.929284286287271	0.0397622	0.966182
ARHGDIB	Rho GDP dissociation inhibitor beta	617.889	-0.0829919	0.0403636	0.944097708807112	0.0397721	0.966182
FAM214A	family with sequence similarity 214 member A	547.394	0.0898634	0.0437057	1.06426939955301	0.0397728	0.966182
LPCAT4	lysophosphatidylcholine acyltransferase 4	335.085	0.10838	0.0527715	1.07801676323306	0.0399997	0.966182
EIF1AD	eukaryotic translation initiation factor 1A domain containing	313.211	0.107543	0.0523759	1.07739144677104	0.0400453	0.966182
MT1F	metallothionein 1F	77.1661	-0.209121	0.101883	0.86506412475251	0.0401149
MATN4	matrilin 4	83.4348	-0.244035	0.11893	0.84438032095914	0.0401776
SLC4A8	solute carrier family 4 member 8	83.6259	-0.208959	0.101843	0.865161328162322	0.0401917
GPX4	glutathione peroxidase 4	2205.79	-0.0851505	0.0415482	0.942686196484551	0.040419	0.966182
TPX2	TPX2, microtubule nucleation factor	1008.42	-0.0853378	0.0416414	0.942563814137487	0.0404281	0.966182
TOP2A	DNA topoisomerase II alpha	2593.36	-0.085867	0.0419074	0.942218136374207	0.040465	0.966182
ANKRD37	ankyrin repeat domain 37	32.2535	0.345634	0.168726	1.2707096142696	0.0405111
ZNF385B	zinc finger protein 385B	853.823	-0.0801636	0.039139	0.945950397505895	0.0405428	0.966182
EPSTI1	epithelial stromal interaction 1	261.172	-0.305166	0.149008	0.809349026499993	0.0405609	0.966182
MX1	MX dynamin like GTPase 1	2146.48	-0.388702	0.18988	0.763816608983435	0.040649	0.966182
CLEC18A	C-type lectin domain family 18 member A	19.2804	0.493926	0.241296	1.40827246901134	0.0406608
HNRNPM	heterogeneous nuclear ribonucleoprotein M	1966.11	-0.0568409	0.0277725	0.961366909851425	0.0406911	0.966182
CFHR3	complement factor H related 3	13.6268	-0.493172	0.240973	0.710461321189887	0.0406991
RGS22	regulator of G protein signaling 22	46.1109	-0.257371	0.12577	0.836611141080944	0.0407212
JMJD7	jumonji domain containing 7	59.2961	0.228993	0.111914	1.17201643561524	0.0407408
NOG	noggin	8.68248	-0.67993	0.332486	0.624195725539958	0.0408561
RSU1	Ras suppressor protein 1	1278.93	-0.0707288	0.0345897	0.952156902797288	0.0408752	0.966182
C1QTNF6	C1q and TNF related 6	291.143	0.12785	0.0625375	1.09266414887787	0.0409166	0.966182
PUS7	pseudouridylate synthase 7 (putative)	170.841	-0.146948	0.0719536	0.903159110775199	0.0411259
ADCY1	adenylate cyclase 1	133.137	0.173181	0.0848004	1.12754148383606	0.0411303
COPG2	coatomer protein complex subunit gamma 2	314.745	-0.109711	0.0537251	0.926773735941479	0.0411437	0.966182
JAKMIP3	Janus kinase and microtubule interacting protein 3	70.3759	0.256875	0.125913	1.19488731462218	0.04134
TBC1D2B	TBC1 domain family member 2B	1133.07	-0.0666304	0.0326667	0.954865630293208	0.0413802	0.966182
STAG3L1	stromal antigen 3-like 1 (pseudogene)	3.18181	1.01132	0.495897	2.01575302844377	0.0414129
ZNF280D	zinc finger protein 280D	820.412	0.0781971	0.0383502	1.05569793803005	0.0414472	0.966182
INHBA	inhibin beta A subunit	2298.94	0.0753389	0.0369729	1.0536085023844	0.0415819	0.966182
PHF8	PHD finger protein 8	539.484	0.0877125	0.0430581	1.06268391681504	0.0416427	0.966182
AMT	aminomethyltransferase	218.999	0.179798	0.088281	1.13272553174468	0.0416841	0.966182
APLP2	amyloid beta precursor like protein 2	16020.9	-0.0447885	0.0220056	0.969431930752446	0.0418182	0.966182
KIAA1875		20.9822	0.399577	0.196363	1.31912069478969	0.0418623
UGCG	UDP-glucose ceramide glucosyltransferase	1540.44	0.0807887	0.0397231	1.05759602646939	0.041972	0.966182
KIF4A	kinesin family member 4A	293.053	-0.117901	0.057975	0.921527359379412	0.0419864	0.966182
WDR35	WD repeat domain 35	490.414	0.0995827	0.0489744	1.07146349146477	0.042016	0.966182
SLC39A8	solute carrier family 39 member 8	800.53	-0.095872	0.0471595	0.935706490466938	0.0420596	0.966182
MST1P2	macrophage stimulating 1 pseudogene 2	45.4906	0.277742	0.136634	1.21229560391625	0.0420792
PAPSS1	3'-phosphoadenosine 5'-phosphosulfate synthase 1	2745.77	-0.0563549	0.0277258	0.961690821892444	0.0420946	0.966182
PEX11B	peroxisomal biogenesis factor 11 beta	387.086	-0.0946033	0.0465445	0.936529709743696	0.0420997	0.966182
SEPT10	septin 10	1555.6	-0.0679865	0.033454	0.953968501297571	0.0421297	0.966182
PEBP1	phosphatidylethanolamine binding protein 1	2786.96	-0.0562001	0.0276545	0.961794017586356	0.0421312	0.966182
TRO	trophinin	774.402	0.121177	0.0597398	1.08762148216684	0.0425187	0.966182
TFPI	tissue factor pathway inhibitor	441.934	-0.0933815	0.0460414	0.937323231215079	0.042539	0.966182
RHOA	ras homolog family member A	8219.67	-0.0478367	0.0235932	0.967385794378765	0.0426043	0.966182
TIMP4	TIMP metallopeptidase inhibitor 4	634.629	0.0922337	0.0454991	1.06601944083681	0.0426467	0.966182
NBEA	neurobeachin	263.592	0.128304	0.0632928	1.09300786077809	0.0426473	0.966182
RAB28	RAB28, member RAS oncogene family	406.708	-0.110425	0.0544814	0.926315268395737	0.0426792	0.966182
TNFRSF10D	TNF receptor superfamily member 10d	675.9	0.0838775	0.0413869	1.05986278180861	0.0426966	0.966182
XRCC6	X-ray repair cross complementing 6	3069.82	-0.0509401	0.0251371	0.9653071179797	0.0427144	0.966182
PPP1R15B	protein phosphatase 1 regulatory subunit 15B	701.909	0.0924894	0.0456493	1.06620838701901	0.0427559	0.966182
TSR2	TSR2, ribosome maturation factor	415.713	-0.101258	0.0499838	0.93221999903578	0.0427842	0.966182
LDHA	lactate dehydrogenase A	6425.57	-0.0603495	0.0298115	0.959031784770669	0.0429319	0.966182
DTYMK	deoxythymidylate kinase	235.482	-0.118628	0.0586854	0.921063353146956	0.0432366	0.966182
HABP2	hyaluronan binding protein 2	1.44969	-1.6467	0.815628	0.319370471832734	0.0434943
ARHGAP32	Rho GTPase activating protein 32	300.185	0.117089	0.0580282	1.08454456693178	0.043612	0.966182
TTC7A	tetratricopeptide repeat domain 7A	699.043	0.0877945	0.0435351	1.06274426066277	0.0437337	0.966182
USP16	ubiquitin specific peptidase 16	799.591	-0.0835682	0.0414458	0.943720696242276	0.0437661	0.966182
TNFRSF11B	TNF receptor superfamily member 11b	2266.27	-0.0824321	0.0408865	0.944464133237948	0.0437872	0.966182
PCDHGC5	protocadherin gamma subfamily C, 5	36.2396	0.284326	0.141137	1.21784109656413	0.0439528
LMNB2	lamin B2	970.585	-0.0868447	0.0431272	0.941579804188443	0.0440422	0.966182
P2RX7	purinergic receptor P2X 7	78.4257	0.193885	0.0963365	1.14384013933275	0.0441582
ANKRD13A	ankyrin repeat domain 13A	921.953	-0.0669857	0.0332915	0.954630477218335	0.0442098	0.966182
TBKBP1	TBK1 binding protein 1	262.572	0.139119	0.0691439	1.1012326887876	0.0442172	0.966182
RPL13A	ribosomal protein L13a	1586.6	-0.0586872	0.0291706	0.960137431866124	0.0442346	0.966182
CFD	complement factor D	7.08148	0.708867	0.352409	1.63452014317621	0.0442739
MRPL3	mitochondrial ribosomal protein L3	724.697	-0.0788468	0.0392515	0.94681418890672	0.0445628	0.966182
HNRNPUL1	heterogeneous nuclear ribonucleoprotein U like 1	2881.48	-0.0526314	0.0262021	0.964176117521445	0.0445724	0.966182
CYP11A1	cytochrome P450 family 11 subfamily A member 1	83.9528	-0.201388	0.100283	0.869713632714913	0.0446223
RHOG	ras homolog family member G	329.139	0.115191	0.0573656	1.08311832858176	0.044642	0.966182
DCLRE1B	DNA cross-link repair 1B	163.067	-0.143918	0.0716897	0.90505761858102	0.0446945
TNFSF15	TNF superfamily member 15	179.229	-0.158759	0.0791105	0.89579531430183	0.044771	0.966182
LTC4S	leukotriene C4 synthase	19.1442	0.407081	0.202871	1.3260006513381	0.0447915
XRCC4	X-ray repair cross complementing 4	78.0556	-0.195949	0.0976815	0.872998490203563	0.0448563
TFG	TRK-fused gene	1591.29	-0.0623771	0.0311085	0.957684875385131	0.0449474	0.966182
LRIF1	ligand dependent nuclear receptor interacting factor 1	222.933	-0.125101	0.0624026	0.916940061677061	0.0449914	0.966182
VGLL4	vestigial like family member 4	1146.9	0.0643437	0.0321053	1.04560914184155	0.0450544	0.966182
MYL5	myosin light chain 5	68.2769	-0.214059	0.106828	0.862108103712833	0.0450935
ZSCAN16	zinc finger and SCAN domain containing 16	19.08	0.433119	0.216215	1.35014888850119	0.0451575
NUF2	NUF2, NDC80 kinetochore complex component	148.54	-0.146478	0.0731583	0.903453303835185	0.0452625
GPBP1	GC-rich promoter binding protein 1	1044.98	-0.0678481	0.033892	0.954059970099688	0.045296	0.966182
MIR29C	microRNA 29c	17.1628	0.438245	0.218964	1.35495537720238	0.0453442
CWF19L2	CWF19 like 2, cell cycle control (S. pombe)	237.546	-0.123252	0.0616164	0.918115662925761	0.0454662	0.966182
MAOB	monoamine oxidase B	935.585	-0.0725926	0.0362977	0.950927610111906	0.0455085	0.966182
ZNF84	zinc finger protein 84	564.001	0.099228	0.0496244	1.07120008264092	0.0455458	0.966182
SEMA3C	semaphorin 3C	6656.37	-0.064707	0.0323657	0.956139479479322	0.045582	0.966182
MGLL	monoglyceride lipase	1409.81	-0.0683474	0.0342004	0.953729834450851	0.045669	0.966182
PLK1	polo like kinase 1	253.174	-0.120316	0.0602379	0.919986306158272	0.0457881	0.966182
TLR1	toll like receptor 1	85.2769	-0.184583	0.0924468	0.879903104607131	0.0458638
HIVEP3	human immunodeficiency virus type I enhancer binding protein 3	155.767	0.144036	0.0721422	1.10499188246369	0.0458736
FUCA1	alpha-L-fucosidase 1	900.342	-0.0719809	0.036072	0.951330893337419	0.045991	0.966182
MPI	mannose phosphate isomerase	396.795	0.0905116	0.0453747	1.06474770379393	0.046069	0.966182
C7orf26	chromosome 7 open reading frame 26	244.149	0.121375	0.0608647	1.08777093451404	0.046133	0.966182
GDF11	growth differentiation factor 11	134.758	0.15828	0.0793879	1.11595594709713	0.0461786
RDH10	retinol dehydrogenase 10	581.616	-0.082818	0.0415671	0.944211495036905	0.0463277	0.966182
ACACA	acetyl-CoA carboxylase alpha	1079.62	0.068734	0.0344997	1.04879592232904	0.0463373	0.966182
NACAD	NAC alpha domain containing	171.56	0.138728	0.0696387	1.10093363218706	0.0463596
AKR1C1	aldo-keto reductase family 1 member C1	812.986	-0.0782796	0.0392974	0.94718647684455	0.0463732	0.966182
CHAMP1	chromosome alignment maintaining phosphoprotein 1	504.881	0.0928611	0.0466805	1.06648311883343	0.046669	0.966182
SENP1	SUMO1/sentrin specific peptidase 1	406.385	-0.0888173	0.0446633	0.940293271652996	0.0467458	0.966182
PSMD9	proteasome 26S subunit, non-ATPase 9	410.663	-0.0988848	0.0497303	0.933754516447217	0.0467649	0.966182
NOVA1	NOVA alternative splicing regulator 1	343.874	-0.10157	0.0511029	0.932017928218783	0.0468597	0.966182
MDM4	MDM4, p53 regulator	455.998	0.13102	0.0659273	1.09506771800469	0.0468846	0.966182
SPIN1	spindlin 1	2072.97	-0.0604105	0.0304101	0.958991242679954	0.0469753	0.966182
SP100	SP100 nuclear antigen	1389.14	-0.0910742	0.0458757	0.938823447582942	0.047118	0.966182
TMEM158	transmembrane protein 158 (gene/pseudogene)	8.94961	-0.617145	0.311182	0.651959800220285	0.0473416
CFP	complement factor properdin	2.9775	0.984044	0.496233	1.9780025637663	0.0473643
GXYLT2	glucoside xylosyltransferase 2	104.315	0.172111	0.0868053	1.12670590083098	0.0473982
HMGN3	high mobility group nucleosomal binding domain 3	461.491	-0.0978344	0.0493474	0.934434631733918	0.0474163	0.966182
FIBIN	fin bud initiation factor homolog (zebrafish)	4194.09	0.0661004	0.033341	1.04688310150756	0.0474175	0.966182
VMAC	vimentin type intermediate filament associated coiled-coil protein	64.2486	0.241019	0.121617	1.18182696301487	0.0475031
SMUG1	single-strand-selective monofunctional uracil-DNA glycosylase 1	234.479	0.113265	0.0571697	1.08167337411004	0.0475684	0.966182
TXN	thioredoxin	1204.64	-0.0699816	0.0353509	0.95265012868796	0.0477455	0.966182
EIF3G	eukaryotic translation initiation factor 3 subunit G	816.476	-0.0726773	0.0367187	0.950871788549644	0.0477825	0.966182
CCNL1	cyclin L1	584.43	0.107535	0.0543316	1.07738585374484	0.0477897	0.966182
PSMB1	proteasome subunit beta 1	1267.53	-0.065161	0.0329232	0.955838660268322	0.0477957	0.966182
LYRM5		180.652	0.155999	0.078842	1.11419284125546	0.0478579	0.966182
LOC729950		48.746	-0.239366	0.121008	0.84711758436984	0.0479177
GBA2	glucosylceramidase beta 2	1043.08	0.141414	0.0715006	1.10298563076458	0.0479511	0.966182
DAPK1	death associated protein kinase 1	2429.25	0.0555584	0.0281008	1.03926124876867	0.0480289	0.966182
RECQL5	RecQ like helicase 5	428.209	0.115928	0.0586464	1.08367172687772	0.0480728	0.966182
DGCR6L	DiGeorge syndrome critical region gene 6 like	181.178	-0.147097	0.0744273	0.903065946788426	0.0481116	0.966182
FGF11	fibroblast growth factor 11	67.9583	-0.211348	0.106997	0.863730078627044	0.0482383
LOC101927468	uncharacterized LOC101927468	3.07913	-1.0504	0.531788	0.48283494773331	0.0482431
AGR2	anterior gradient 2, protein disulphide isomerase family member	143.774	-0.155672	0.0788266	0.89771431760926	0.0482836
MIR503HG	MIR503 host gene	5.1529	0.902758	0.457319	1.86963627242523	0.048379
PPFIBP2	PPFIA binding protein 2	437.718	0.0889469	0.0450659	1.06359350696576	0.0484148	0.966182
MAFB	MAF bZIP transcription factor B	534.091	-0.0891048	0.0451527	0.940105898797175	0.0484488	0.966182
BRD7	bromodomain containing 7	864.293	-0.0844799	0.0428193	0.943124485910702	0.0485024	0.966182
PDK4	pyruvate dehydrogenase kinase 4	294.459	-0.125258	0.0634894	0.916840385397266	0.0485082	0.966182
PXYLP1	2-phosphoxylose phosphatase 1	1147.32	-0.0685722	0.0347607	0.953581243218199	0.0485307	0.966182
FBLN7	fibulin 7	1297.6	-0.0752919	0.0381742	0.949150069514978	0.0485726	0.966182
HUNK	hormonally up-regulated Neu-associated kinase	20.7128	0.378242	0.191976	1.29975676181583	0.0488095
MTERF2	mitochondrial transcription termination factor 2	132.873	0.153076	0.0776954	1.11193794579145	0.0488143
GADD45A	growth arrest and DNA damage inducible alpha	430.644	0.0988183	0.0501569	1.07089593291019	0.0488173	0.966182
ACHE	acetylcholinesterase (Cartwright blood group)	1.30464	1.62664	0.825829	3.0879333790883	0.0488718
POFUT1	protein O-fucosyltransferase 1	1951.89	-0.051397	0.0261096	0.965001432368674	0.049009	0.966182
LOC101929224	uncharacterized LOC101929224	3.27496	0.999696	0.508168	1.99957813640062	0.0491539
ROBO3	roundabout guidance receptor 3	166.971	0.169846	0.086447	1.12493853248711	0.049444
CLNS1A	chloride nucleotide-sensitive channel 1A	700.401	-0.0808891	0.0411785	0.945474809201749	0.0494894	0.966182
SLC5A6	solute carrier family 5 member 6	340.997	0.114574	0.0583299	1.08265530331244	0.049502	0.966182
SGPP1	sphingosine-1-phosphate phosphatase 1	383.445	-0.108464	0.0552373	0.927575328385181	0.049577	0.966182
HACD2	3-hydroxyacyl-CoA dehydratase 2	212.972	0.122936	0.0626105	1.08894861267875	0.0495877	0.966182
ST3GAL5	ST3 beta-galactoside alpha-2,3-sialyltransferase 5	286.857	0.106649	0.0543279	1.07672403871233	0.0496401	0.966182
ECT2	epithelial cell transforming 2	520.493	-0.0926758	0.0472922	0.937781812783436	0.0500374	0.966182
VRK1	vaccinia related kinase 1	94.0124	-0.180322	0.0920344	0.882505789215592	0.0500784
MX2	MX dynamin like GTPase 2	32.8566	-0.376791	0.192447	0.770148679231155	0.0502427
EPC1	enhancer of polycomb homolog 1	490.921	0.0833914	0.0426029	1.05950574529618	0.0502992	0.966182
C8orf34	chromosome 8 open reading frame 34	7.80071	-0.613023	0.313313	0.653825186929534	0.0503961
LMO4	LIM domain only 4	2789.22	-0.0717918	0.0367094	0.951455588490076	0.050503	0.966182
CYTIP	cytohesin 1 interacting protein	1.73058	-1.38218	0.706913	0.38363765856225	0.0505549
DFNB31		98.5403	0.200949	0.1028	1.14945426651066	0.0506126
ERRFI1	ERBB receptor feedback inhibitor 1	2784.31	0.0744266	0.0380937	1.05294243469848	0.0507276	0.966182
COL8A2	collagen type VIII alpha 2 chain	6690.35	0.0638077	0.0326631	1.04522074600868	0.050759	0.966182
HFM1	HFM1, ATP dependent DNA helicase homolog	20.4782	0.365272	0.187064	1.28812451507002	0.0508607
FLNB	filamin B	4653.8	0.073328	0.0375531	1.05214093100854	0.0508614	0.966182
CD27	CD27 molecule	1.10418	-1.68916	0.865219	0.31010836473374	0.0509042
CYB5R2	cytochrome b5 reductase 2	233.924	-0.112913	0.0578756	0.924718754980581	0.051061	0.966182
WDR27	WD repeat domain 27	291.285	0.146698	0.0752054	1.10703311224586	0.0511003	0.966182
CCDC57	coiled-coil domain containing 57	183.676	0.169517	0.0869363	1.12468200022742	0.0511881	0.966182
CNP	2',3'-cyclic nucleotide 3' phosphodiesterase	1281.17	-0.0845002	0.0433442	0.943111221840932	0.0512341	0.966182
TMOD4	tropomodulin 4	6.92201	0.709019	0.363812	1.63469227018745	0.0513121
CDC42EP3	CDC42 effector protein 3	2999.35	0.0797946	0.0409538	1.05686755488235	0.0513666	0.966182
MAMDC2	MAM domain containing 2	279.943	-0.119928	0.0615841	0.920233792037048	0.0514893	0.966182
TCF20	transcription factor 20	605.414	0.0764651	0.0392979	1.05443128021537	0.0516814	0.966182
TSPYL5	TSPY like 5	957.82	-0.0699019	0.0359275	0.952702756705455	0.0516979	0.966182
MED13L	mediator complex subunit 13 like	3276.52	0.0618529	0.0317934	1.04380550409486	0.0517194	0.966182
LRRC40	leucine rich repeat containing 40	282.114	-0.104698	0.0538275	0.929999821348929	0.0517678	0.966182
SDCCAG3	serologically defined colon cancer antigen 3	392.64	0.0891089	0.0458208	1.06371293570388	0.0518079	0.966182
MRPL51	mitochondrial ribosomal protein L51	701.338	-0.071947	0.0369993	0.951353248701246	0.0518294	0.966182
ZNF484	zinc finger protein 484	112.184	-0.163458	0.0840642	0.892882217772843	0.0518417
ADAM10	ADAM metallopeptidase domain 10	1880.55	-0.0647109	0.0332867	0.956136902501806	0.05189	0.966182
FAM20A	FAM20A, golgi associated secretory pathway pseudokinase	156.872	0.143514	0.0738379	1.10459249505118	0.051939
TNFRSF10A	TNF receptor superfamily member 10a	50.37	0.244698	0.125899	1.18484468199503	0.0519432
MYL4	myosin light chain 4	1.49948	1.62193	0.834631	3.07787378509425	0.0519804
PTPN22	protein tyrosine phosphatase, non-receptor type 22	304.052	-0.102707	0.0528564	0.931283621518197	0.0519992	0.966182
FIBP	FGF1 intracellular binding protein	559.219	-0.0892975	0.045979	0.939980374518936	0.0521207	0.966182
KLHDC2	kelch domain containing 2	671.774	-0.0755246	0.0388909	0.948996987515749	0.0521417	0.966182
FGFR1	fibroblast growth factor receptor 1	9750.27	0.0452272	0.0233517	1.03184565322426	0.0527717	0.966182
FAM111B	family with sequence similarity 111 member B	205.783	-0.124948	0.0645182	0.917036848673701	0.0527898	0.966182
TRIQK	triple QxxK/R motif containing	511.371	-0.103542	0.0534929	0.930744936015923	0.0529136	0.966182
SIGIRR	single Ig and TIR domain containing	115.627	-0.174534	0.0901824	0.88605389359182	0.0529485
PLEKHG5	pleckstrin homology and RhoGEF domain containing G5	269.143	0.150899	0.078006	1.1102613508795	0.0530569	0.966182
POLR2G	RNA polymerase II subunit G	527.682	-0.0798037	0.0412654	0.946186412309333	0.0531237	0.966182
NAGS	N-acetylglutamate synthase	12.765	-0.465829	0.240945	0.724055103113461	0.0531946
TRANK1	tetratricopeptide repeat and ankyrin repeat containing 1	1034.34	0.114893	0.0594479	1.08289489997451	0.0532767	0.966182
CCNY	cyclin Y	1146.42	-0.0665167	0.0344332	0.95494083125716	0.0533889	0.966182
ZDHHC11	zinc finger DHHC-type containing 11	24.4135	0.353057	0.182832	1.2772638374389	0.053478
STARD4	StAR related lipid transfer domain containing 4	721.546	0.089791	0.046502	1.0642159984149	0.0534949	0.966182
IGFBP1	insulin like growth factor binding protein 1	43.0355	-0.250862	0.129932	0.840394056700112	0.0535185
PDE3A	phosphodiesterase 3A	176.628	-0.132289	0.0685399	0.912382653690564	0.0535942	0.966182
ADAMTS8	ADAM metallopeptidase with thrombospondin type 1 motif 8	2.84914	-1.05176	0.545454	0.482380282501387	0.0538272
OSTF1	osteoclast stimulating factor 1	322.842	-0.101011	0.0523891	0.932379566101215	0.0538445	0.966182
CARNS1	carnosine synthase 1	277.366	0.138644	0.071937	1.10086953250221	0.0539433	0.966182
FOXC2-AS1	FOXC2 antisense RNA 1	5.1926	0.733146	0.380417	1.66225949134924	0.0539524
ATP8B1	ATPase phospholipid transporting 8B1	639.114	0.0881976	0.045773	1.06304123794399	0.0539985	0.966182
STAG3	stromal antigen 3	13.3049	-0.457448	0.237435	0.72827334476339	0.0540266
SLC6A9	solute carrier family 6 member 9	401.992	0.111493	0.0578848	1.08034538949415	0.0540903	0.966182
BRWD3	bromodomain and WD repeat domain containing 3	317.845	-0.10434	0.0541937	0.930230509305583	0.05419	0.966182
FAM60A		55.5975	-0.226189	0.117482	0.854889949068271	0.054191
ARID1B	AT-rich interaction domain 1B	1228	0.0728462	0.0378383	1.05178967058414	0.0542046	0.966182
CTSB	cathepsin B	13406.5	-0.0531976	0.0276347	0.963797823010465	0.0542261	0.966182
LOC100419583	ring finger protein 4 pseudogene	371.739	-0.116963	0.0607625	0.922126866053887	0.0542394	0.966182
PPAP2A		2613.66	-0.0546329	0.0283918	0.962839393227071	0.0543229	0.966182
CADPS2	calcium dependent secretion activator 2	341.05	-0.111318	0.0578533	0.925741850671964	0.0543366	0.966182
EIF3L	eukaryotic translation initiation factor 3 subunit L	2715.69	-0.0527968	0.0274497	0.964065602454398	0.0544296	0.966182
AASDH	aminoadipate-semialdehyde dehydrogenase	286.514	0.104488	0.0543419	1.07511287076573	0.0545061	0.966182
ANXA1	annexin A1	11203.9	-0.053747	0.0279661	0.963430831375003	0.0546234	0.966182
ZNF239	zinc finger protein 239	95.1008	0.17467	0.0909077	1.12870639708853	0.0546811
KIF5A	kinesin family member 5A	22.6932	0.357056	0.185964	1.28080964054874	0.0548542
SNORD123	small nucleolar RNA, C/D box 123	2.2746	1.20616	0.628555	2.30722947232931	0.0549915
C3orf70	chromosome 3 open reading frame 70	127.281	-0.155757	0.0811752	0.897661487482659	0.0550133
RGS11	regulator of G protein signaling 11	84.6961	0.217876	0.113565	1.16302024507857	0.0550448
C11orf71	chromosome 11 open reading frame 71	82.6869	-0.18387	0.0958396	0.880338248282187	0.0550453
ZMAT3	zinc finger matrin-type 3	1307.7	0.0734736	0.0382974	1.05224716419222	0.0550477	0.966182
ASPH	aspartate beta-hydroxylase	4557.95	-0.061729	0.0321777	0.958115172618801	0.0550634	0.966182
KCNMB4	potassium calcium-activated channel subfamily M regulatory beta subunit 4	44.6508	0.257587	0.134371	1.19547749134196	0.0552404
SUOX	sulfite oxidase	299.143	0.100012	0.0521753	1.07178211936662	0.0552582	0.966182
ABCC3	ATP binding cassette subfamily C member 3	424.602	0.135921	0.0709099	1.09879398976624	0.0552618	0.966182
SUSD5	sushi domain containing 5	3597.91	-0.0539829	0.0281637	0.963273334843834	0.0552696	0.966182
MAPK14	mitogen-activated protein kinase 14	839.888	-0.0674529	0.0351997	0.954321358336124	0.0553278	0.966182
CDK10	cyclin dependent kinase 10	559.135	0.119948	0.0625941	1.08669599407587	0.0553283	0.966182
NPM1	nucleophosmin 1	3744.88	-0.0610455	0.0318584	0.958569177276878	0.0553454	0.966182
REPS1	RALBP1 associated Eps domain containing 1	361.911	0.0897354	0.0468468	1.06417495457156	0.055428	0.966182
TRIM21	tripartite motif containing 21	344.874	-0.117238	0.0612428	0.921950813525832	0.0555794	0.966182
KLF10	Kruppel like factor 10	810.395	0.108812	0.0568576	1.07833973516293	0.0556508	0.966182
SOX5	SRY-box 5	1908.18	0.0674513	0.0352499	1.04786388854834	0.0556817	0.966182
TNRC6C-AS1	TNRC6C antisense RNA 1	16.5435	0.413906	0.216307	1.33228802744891	0.0556826
PAFAH1B3	platelet activating factor acetylhydrolase 1b catalytic subunit 3	71.5459	-0.200025	0.104542	0.870535373858451	0.0557029
ATP1B1	ATPase Na+/K+ transporting subunit beta 1	1669.97	-0.0739803	0.0386739	0.950013365857433	0.0557578	0.966182
CHD1L	chromodomain helicase DNA binding protein 1 like	537.67	-0.0769189	0.0402356	0.948080268073811	0.0559131	0.966182
CAPZB	capping actin protein of muscle Z-line beta subunit	2109.27	-0.0489899	0.0256462	0.966612869360208	0.0561051	0.966182
DPY19L2P1	DPY19L2 pseudogene 1	13.1838	0.436461	0.228503	1.35328034798707	0.0561217
PENK	proenkephalin	4466.25	-0.0769081	0.0402744	0.948087330866604	0.0561845	0.966182
RGP1	RGP1 homolog, RAB6A GEF complex partner 1	382.833	0.0867799	0.045497	1.06199715503371	0.0564717	0.966182
ALDH1L1	aldehyde dehydrogenase 1 family member L1	63.1689	-0.224369	0.117646	0.855969165214992	0.0565002
PURB	purine rich element binding protein B	675.713	0.0894108	0.0468937	1.06393554448813	0.0565637	0.966182
H1F0	H1 histone family member 0	2483.63	-0.0705833	0.0370344	0.952252912388426	0.0566655	0.966182
CCDC183-AS1	CCDC183 antisense RNA 1	36.0563	0.279251	0.146527	1.21356463268004	0.056676
PYROXD2	pyridine nucleotide-disulphide oxidoreductase domain 2	292.273	0.153245	0.0804284	1.11206832926547	0.0567326	0.966182
PTPRH	protein tyrosine phosphatase, receptor type H	18.7123	-0.410526	0.215515	0.752348834348452	0.0567981
RBM41	RNA binding motif protein 41	289.423	0.104156	0.0546973	1.074865597235	0.0568803	0.966182
ATP5B	ATP synthase, H+ transporting, mitochondrial F1 complex, beta polypeptide	3785.4	-0.0465197	0.0244457	0.968269317244106	0.0570429	0.966182
FLCN	folliculin	622.549	0.102134	0.0536951	1.07335983260289	0.0571572	0.966182
TMOD2	tropomodulin 2	280.653	0.105822	0.0556678	1.07610718164645	0.0573086	0.966182
ARHGEF16	Rho guanine nucleotide exchange factor 16	13.9232	0.420922	0.221567	1.33878329123772	0.0574654
CPEB2	cytoplasmic polyadenylation element binding protein 2	386.835	0.101999	0.0536912	1.07325926623046	0.057469	0.966182
CD22	CD22 molecule	23.6932	-0.449371	0.236549	0.732362247589716	0.0574736
PKDCC	protein kinase domain containing, cytoplasmic	218.181	0.123804	0.0652461	1.08960407117254	0.0577631	0.966182
MAPKBP1	mitogen-activated protein kinase binding protein 1	441.096	0.11644	0.061393	1.08405656649537	0.0578764	0.966182
LINC00847	long intergenic non-protein coding RNA 847	196.445	-0.127736	0.0673512	0.915266730951279	0.0578855	0.966182
STARD9	StAR related lipid transfer domain containing 9	290.342	0.140212	0.0739331	1.10206704016991	0.0578979	0.966182
TTLL9	tubulin tyrosine ligase like 9	5.27075	0.71634	0.377726	1.64300862648384	0.0579001
RER1	retention in endoplasmic reticulum sorting receptor 1	1570.63	-0.0528775	0.0278919	0.964011642294323	0.0579862	0.966182
CAPG	capping actin protein, gelsolin like	2386.91	-0.0624872	0.0329659	0.957611793469378	0.0580249	0.966182
MOCS2	molybdenum cofactor synthesis 2	521.533	-0.0869151	0.0458609	0.941533853908831	0.0580675	0.966182
CDC42EP4	CDC42 effector protein 4	483.902	-0.0977664	0.0515907	0.934478673027567	0.0580874	0.966182
NQO2	N-ribosyldihydronicotinamide:quinone reductase 2	446.054	-0.0913198	0.048194	0.938663631173076	0.0581138	0.966182
RPS25	ribosomal protein S25	2375.71	-0.0585278	0.0308926	0.960243525005609	0.0581512	0.966182
DNTTIP2	deoxynucleotidyltransferase terminal interacting protein 2	594.598	-0.0819396	0.0432513	0.944786626105342	0.0581588	0.966182
AGRN	agrin	671.764	-0.111325	0.058768	0.92573767600905	0.0581843	0.966182
ARHGAP25	Rho GTPase activating protein 25	20.4765	-0.373078	0.197005	0.77213358615254	0.0582583
PRSS23	protease, serine 23	8698.61	-0.0450591	0.0237978	0.969250129934062	0.0583028	0.966182
SLC23A3	solute carrier family 23 member 3	86.7302	0.311435	0.164622	1.24094127316417	0.0585147
PRR11	proline rich 11	327.638	-0.103071	0.0544977	0.931049020378799	0.0585857	0.966182
RAD51D	RAD51 paralog D	109.767	0.151748	0.0802532	1.11091440815131	0.0586429
DENND4B	DENN domain containing 4B	642.393	0.113394	0.0599758	1.08177037107425	0.0586689	0.966182
DCUN1D3	defective in cullin neddylation 1 domain containing 3	177.992	0.131479	0.0695417	1.09541589749899	0.0586717	0.966182
CIR1	corepressor interacting with RBPJ, 1	467.854	-0.0906042	0.047926	0.939129357137863	0.0586909	0.966182
ATP8A1	ATPase phospholipid transporting 8A1	88.7198	0.180036	0.0952359	1.13291236986779	0.0587012
ADAR	adenosine deaminase, RNA specific	5412.24	-0.0758045	0.0401012	0.948812850899773	0.0587138	0.966182
DUXAP8	double homeobox A pseudogene 8	3.01257	1.04554	0.553272	2.06413962059846	0.0587925
IFT46	intraflagellar transport 46	386.495	-0.0921507	0.0487686	0.938123222324733	0.0588181	0.966182
RILPL2	Rab interacting lysosomal protein like 2	320.114	-0.101121	0.0535316	0.932308125875808	0.0588917	0.966182
MEST	mesoderm specific transcript	2138.74	0.0753845	0.0399083	1.0536418004199	0.0588993	0.966182
LLGL1	LLGL1, scribble cell polarity complex component	768.867	-0.0732629	0.0388323	0.950485888361322	0.0592077	0.966182
NPTX1	neuronal pentraxin 1	6.08893	-0.704953	0.373714	0.613462322301173	0.0592484
SOX2-OT	SOX2 overlapping transcript	2.51916	1.05787	0.560886	2.08185766355103	0.0592851
SMAD9	SMAD family member 9	559.563	-0.0824983	0.043748	0.944420757499406	0.0593268	0.966182
ZNF404	zinc finger protein 404	71.9193	0.232029	0.123048	1.17448583039653	0.0593372
PREP	prolyl endopeptidase	456.107	-0.083426	0.0442676	0.943813678981675	0.059486	0.966182
GLTSCR2		888.725	-0.0841463	0.0446615	0.943342599125044	0.0595531	0.966182
C16orf46	chromosome 16 open reading frame 46	24.6721	0.326802	0.173491	1.25422989988107	0.0596074
ALG8	ALG8, alpha-1,3-glucosyltransferase	427.467	0.0966156	0.051294	1.06926214538273	0.0596239	0.966182
PHC1	polyhomeotic homolog 1	231.385	0.119769	0.0635948	1.08656052711236	0.0596586	0.966182
E2F1	E2F transcription factor 1	198.629	-0.124591	0.066168	0.917263755029854	0.0597062	0.966182
DDB1	damage specific DNA binding protein 1	3104.4	-0.0478954	0.0254374	0.967346451987246	0.0597171	0.966182
DUS4L	dihydrouridine synthase 4 like	77.8865	-0.191804	0.101889	0.875510098007736	0.0597709
INTS4	integrator complex subunit 4	276.476	-0.102808	0.0546317	0.931218976173011	0.059859	0.966182
DHRS2	dehydrogenase/reductase 2	7.16325	0.689491	0.366594	1.61271397434175	0.0599991
RTP4	receptor transporter protein 4	34.5263	-0.311799	0.165845	0.80563658057886	0.0600991
SCUBE1	signal peptide, CUB domain and EGF like domain containing 1	2619.72	-0.0681907	0.0362734	0.953833463705653	0.0601206	0.966182
TMEM170A	transmembrane protein 170A	180.67	0.135658	0.0721928	1.09859348986149	0.0602306	0.966182
TCF7L2	transcription factor 7 like 2	852.01	0.0677963	0.036086	1.04811450874025	0.0602795	0.966182
ETF1	eukaryotic translation termination factor 1	1489.39	-0.0595821	0.0317246	0.959542015614577	0.060367	0.966182
IFIH1	interferon induced with helicase C domain 1	371.463	-0.261829	0.13945	0.834030167683195	0.0604387	0.966182
ADCK4		389.801	0.100853	0.0537271	1.07240763439719	0.0604985	0.966182
GTF2B	general transcription factor IIB	319.619	-0.0961602	0.0512368	0.935519635200553	0.0605483	0.966182
BHMT	betaine--homocysteine S-methyltransferase	4.10249	-0.839136	0.447438	0.558978305841839	0.0607346
PHLDA3	pleckstrin homology like domain family A member 3	706.031	0.0845216	0.0450701	1.0603360707616	0.0607464	0.966182
SUPT16H	SPT16 homolog, facilitates chromatin remodeling subunit	2139.79	-0.0523304	0.0279096	0.964377309361425	0.0607929	0.966182
LOC100130238	uncharacterized LOC100130238	2.10959	1.25466	0.669165	2.38610541146136	0.0607982
CEL	carboxyl ester lipase	22.2326	0.358309	0.191174	1.28192272069912	0.0608956
C7orf73		778.69	-0.0769418	0.0410627	0.948065181663964	0.0609628	0.966182
MRPL34	mitochondrial ribosomal protein L34	183.942	-0.130179	0.0694846	0.913718248323599	0.0610005	0.966182
USP19	ubiquitin specific peptidase 19	860.531	0.0793067	0.0423449	1.05651021363963	0.0610857	0.966182
PIGA	phosphatidylinositol glycan anchor biosynthesis class A	82.0054	0.174608	0.0932703	1.12865784322116	0.0611973
DPM2	dolichyl-phosphate mannosyltransferase subunit 2, regulatory	255.347	0.111838	0.0597588	1.08060401757411	0.0612774	0.966182
PKHD1	PKHD1, fibrocystin/polyductin	2.23512	-1.12487	0.601118	0.458541911465078	0.0613029
SEMA3D	semaphorin 3D	857.474	-0.0920409	0.0491867	0.938194621203264	0.0613098	0.966182
GLIS3	GLIS family zinc finger 3	405.831	-0.0922741	0.049321	0.93804294727322	0.0613606	0.966182
ZBTB16	zinc finger and BTB domain containing 16	51.5104	0.226704	0.121198	1.17015826459914	0.0614113
NDC80	NDC80, kinetochore complex component	248.461	-0.111428	0.0596166	0.925671271776847	0.0616117	0.966182
HCLS1	hematopoietic cell-specific Lyn substrate 1	75.3202	-0.193033	0.103326	0.874764582203029	0.0617358
RAD21	RAD21 cohesin complex component	2315.87	-0.057104	0.0305669	0.961191667115082	0.0617395	0.966182
HDGFRP3		405.918	-0.0935614	0.0500824	0.937206340150315	0.0617415	0.966182
OGFR	opioid growth factor receptor	424.274	-0.105901	0.0566922	0.929224194233837	0.0617612	0.966182
GOLGA3	golgin A3	2344.52	0.0528923	0.02832	1.03734245890842	0.0618086	0.966182
UFSP2	UFM1 specific peptidase 2	537.906	-0.075358	0.0403601	0.949106571535996	0.0618816	0.966182
SLC38A5	solute carrier family 38 member 5	100.998	0.168238	0.0901119	1.12368499905628	0.0619036
RBMS3-AS3	RBMS3 antisense RNA 3	25.3691	0.319306	0.17108	1.24773057898169	0.0619837
LTBP1	latent transforming growth factor beta binding protein 1	4882.81	-0.0493928	0.0264647	0.966342950995015	0.0619902	0.966218
LOC339874	uncharacterized LOC339874	7.25751	0.602412	0.322777	1.51825278655382	0.0619939
KLC4	kinesin light chain 4	312.069	0.121493	0.0651419	1.08785975177524	0.062175	0.967438
LOC440311	NOP53 ribosome biogenesis factor pseudogene	2.65671	-1.05219	0.564494	0.482234601432155	0.0623278
FECH	ferrochelatase	384.603	-0.0879539	0.0471898	0.94085614936865	0.062345	0.968404
LOC220729	succinate dehydrogenase complex flavoprotein subunit A pseudogene	167.27	0.162415	0.0871538	1.119158690583	0.0623862
UNC13D	unc-13 homolog D	70.1725	0.224433	0.120444	1.16831824706854	0.062408
LOC100133050	glucuronidase beta pseudogene	0.916689	1.81687	0.97507	3.52315399781431	0.0624173
TRIM22	tripartite motif containing 22	588.236	-0.106948	0.0574371	0.928550053919312	0.0626018	0.968404
DIP2A	disco interacting protein 2 homolog A	707.694	0.0846023	0.0454371	1.060395396927	0.0626077	0.968404
MCM5	minichromosome maintenance complex component 5	546.036	-0.0819956	0.0440464	0.944749910215156	0.0626633	0.968404
PIF1	PIF1 5'-to-3' DNA helicase	109.098	0.187147	0.100581	1.13850980513109	0.0627915
IFI44L	interferon induced protein 44 like	511.856	-0.406175	0.218428	0.754621207152163	0.0629511	0.970985
RSPO4	R-spondin 4	7.06351	-0.681027	0.366306	0.623720926878052	0.0630019
TMCO3	transmembrane and coiled-coil domains 3	2728.72	-0.0570811	0.0307073	0.961206873721929	0.063044	0.970985
ARHGEF39	Rho guanine nucleotide exchange factor 39	59.0476	-0.205134	0.110459	0.867458375287842	0.0632977
CD109	CD109 molecule	5176.66	-0.0712665	0.0383829	0.951802067670337	0.0633504	0.971982
ABCC5	ATP binding cassette subfamily C member 5	744.51	0.145935	0.0786143	1.10644785503402	0.063404	0.971982
PARP14	poly(ADP-ribose) polymerase family member 14	1752.13	-0.155908	0.0839946	0.897567275258979	0.0634297	0.971982
PPM1L	protein phosphatase, Mg2+/Mn2+ dependent 1L	76.9107	0.182207	0.0981972	1.1346184883515	0.0635213
RAB3IL1	RAB3A interacting protein like 1	312.205	0.11146	0.0600862	1.08032060551591	0.0635972	0.972908
CIB2	calcium and integrin binding family member 2	154.747	0.136685	0.0737027	1.09937631552792	0.0636608
RNF144A-AS1	RNF144A antisense RNA 1	12.4057	-0.449137	0.242307	0.732481083125545	0.0637982
GLIPR1	GLI pathogenesis related 1	4182.11	-0.0619421	0.0334253	0.957973634442614	0.0638608	0.973076
APLP1	amyloid beta precursor like protein 1	49.2674	0.245052	0.132358	1.18513572392192	0.0641066
SCN2B	sodium voltage-gated channel beta subunit 2	398.705	0.10208	0.0551457	1.07331954185295	0.0641564	0.973076
MB21D2	Mab-21 domain containing 2	80.5905	0.179811	0.0971855	1.13273567705247	0.0642868
MGAT5	mannosyl (alpha-1,6-)-glycoprotein beta-1,6-N-acetyl-glucosaminyltransferase	1847.4	0.066868	0.0361424	1.0474403008094	0.0642952	0.973076
OXCT2	3-oxoacid CoA-transferase 2	4.35261	0.782894	0.423171	1.7205789970262	0.0643041
MAGED2	MAGE family member D2	6897.24	-0.0412096	0.0222888	0.971839780614276	0.0644728	0.973076
MKX	mohawk homeobox	317.695	0.106833	0.0577871	1.07686198746753	0.064495	0.973076
LOC100133985		2.18859	1.12896	0.610713	2.1870101265174	0.0645165
VPS37B	VPS37B, ESCRT-I subunit	423.543	-0.0957369	0.0517945	0.935794162837186	0.0645449	0.973076
SNRPD1	small nuclear ribonucleoprotein D1 polypeptide	305.293	-0.101945	0.0551591	0.931775842230466	0.0645732	0.973076
TALDO1	transaldolase 1	969.512	-0.0657169	0.0355601	0.955470382961301	0.064595	0.973076
SEMA4G	semaphorin 4G	49.653	0.229029	0.123956	1.17204602538091	0.0646518
NUDT1	nudix hydrolase 1	112.081	-0.1502	0.0813234	0.901125537039323	0.0647547
RPS12	ribosomal protein S12	4885.6	-0.0509877	0.0276077	0.965275249075252	0.0647671	0.973076
UBASH3B	ubiquitin associated and SH3 domain containing B	431.512	0.090403	0.048956	1.06466751575312	0.0648026	0.973076
LSM14A	LSM14A, mRNA processing body assembly factor	1411.02	-0.0640191	0.034688	0.956595467019275	0.0649546	0.973076
LOC553103		8.91364	0.560102	0.303749	1.47437368717779	0.0651887
MTF1	metal regulatory transcription factor 1	360.771	0.0942105	0.0510986	1.06748107655112	0.0652268	0.973076
KIAA0226		295.299	0.105138	0.057026	1.07559720364411	0.0652293	0.973076
EPHX3	epoxide hydrolase 3	10.9473	-0.483544	0.262282	0.715218614081385	0.0652411
KIAA1147	KIAA1147	355.622	0.0999149	0.0542005	1.07171021754288	0.0652661	0.973076
ANKRD10	ankyrin repeat domain 10	792.637	0.110287	0.0598387	1.07944298844263	0.0653185	0.973076
ATP6AP2	ATPase H+ transporting accessory protein 2	3275.78	-0.0614322	0.0333318	0.958312330558728	0.0653215	0.973076
ESCO2	establishment of sister chromatid cohesion N-acetyltransferase 2	143.428	-0.13406	0.0727512	0.911263657315484	0.065371
CDC42BPG	CDC42 binding protein kinase gamma	6.13484	-0.616962	0.334845	0.652042404108092	0.0653978
ZNFX1	zinc finger NFX1-type containing 1	2196.88	-0.0783968	0.0425625	0.94710955570649	0.0654864	0.973935
KIAA1656	KIAA1656 protein	33.9879	0.274113	0.148849	1.20925039887956	0.0655407
PPM1E	protein phosphatase, Mg2+/Mn2+ dependent 1E	1.43841	1.47271	0.799756	2.77543253478661	0.0655553
ATP5H	ATP synthase, H+ transporting, mitochondrial Fo complex subunit D	826.059	-0.064926	0.0352972	0.955994334478637	0.0658548	0.976455
CPSF7	cleavage and polyadenylation specific factor 7	1328.44	0.0681143	0.0370327	1.04834555121229	0.0658707	0.976455
CAMK2B	calcium/calmodulin dependent protein kinase II beta	19.2381	-0.361809	0.196843	0.778188391453493	0.0660541
ZNF837	zinc finger protein 837	7.08243	-0.577426	0.314211	0.670158535580953	0.0661066
TCEAL3	transcription elongation factor A like 3	419.409	-0.0888487	0.0483762	0.940272834528028	0.0662662	0.979731
SCP2	sterol carrier protein 2	1383.21	-0.0708877	0.0386104	0.952051988673005	0.0663616	0.979731
ERICH1	glutamate rich 1	115.236	0.148618	0.0809558	1.10850741059364	0.0663877
LINC00162		10.3779	-0.503157	0.274201	0.705560926818495	0.0665062
AVIL	advillin	133.474	0.18665	0.101751	1.13811800764658	0.0665971
NUCB2	nucleobindin 2	4329.94	-0.0574684	0.0313293	0.960948913007231	0.0666045	0.979731
MPRIP	myosin phosphatase Rho interacting protein	3854.96	0.0411011	0.0224076	1.02889877875359	0.0666176	0.979731
ATXN2L	ataxin 2 like	1509.49	0.0999846	0.0545362	1.07176203756027	0.0667485	0.979731
LOC102724301	uncharacterized LOC102724301	3.21804	0.903632	0.492978	1.87076958600383	0.0668018
ATP5O	ATP synthase, H+ transporting, mitochondrial F1 complex, O subunit	859.724	-0.0681335	0.0371743	0.953871309083847	0.066831	0.979731
AGPAT4	1-acylglycerol-3-phosphate O-acyltransferase 4	643.035	0.0806222	0.0439908	1.05747404103878	0.0668464	0.979731
C10orf105	chromosome 10 open reading frame 105	112.865	-0.156086	0.0852154	0.897456258341474	0.0670006
EPHB6	EPH receptor B6	69.1527	0.210297	0.114858	1.15692634326486	0.0671102
TGM5	transglutaminase 5	7.62622	-0.590219	0.322552	0.664241875407867	0.0672734
ASCC1	activating signal cointegrator 1 complex subunit 1	383.617	-0.0866032	0.0473638	0.941737463843249	0.0674795	0.987372
SPRY4-IT1	SPRY4 intronic transcript 1	9.63426	0.501514	0.274376	1.41569825184051	0.067574
ATP5A1	ATP synthase, H+ transporting, mitochondrial F1 complex, alpha subunit 1, cardiac muscle	3671.22	-0.0490136	0.0268161	0.966596999209254	0.067585	0.987372
STAC	SH3 and cysteine rich domain	11.4669	0.490412	0.268462	1.4048457523534	0.0677383
PRCP	prolylcarboxypeptidase	2433.36	-0.0593243	0.0324763	0.959713503802479	0.067746	0.988135
LINC01126	long intergenic non-protein coding RNA 1126	9.9156	0.537221	0.294337	1.45117464367125	0.0679722
HS2ST1	heparan sulfate 2-O-sulfotransferase 1	597.878	-0.0981263	0.0537699	0.934245551797424	0.0680118	0.990422
BDH1	3-hydroxybutyrate dehydrogenase 1	70.0089	-0.199413	0.109292	0.870905113751286	0.0680643
FARS2	phenylalanyl-tRNA synthetase 2, mitochondrial	129.647	-0.142645	0.0782789	0.905856622719557	0.068414
DDX56	DEAD-box helicase 56	657.903	0.0782455	0.0429485	1.05573337759729	0.0684784	0.994506
GLUL	glutamate-ammonia ligase	3065.91	-0.05392	0.0295999	0.963315286448127	0.0685111	0.994506
HMCN2	hemicentin 2	2.16077	1.16601	0.640438	2.2438979813608	0.0686616
GPRC5B	G protein-coupled receptor class C group 5 member B	218.792	-0.115196	0.0632823	0.923256824015567	0.0687056	0.994654
ZNF462	zinc finger protein 462	417.401	0.0907389	0.0498532	1.06491547570229	0.0687402	0.994654
PCNA	proliferating cell nuclear antigen	1276.74	-0.0679946	0.0373784	0.953963148404716	0.0688982	0.995354
LSM7	LSM7 homolog, U6 small nuclear RNA and mRNA degradation associated	150.642	-0.140842	0.0774638	0.906989893466018	0.0690395
CHAD	chondroadherin	2201.95	-0.0790457	0.0435039	0.946683653531133	0.0692204	0.995413
ZCCHC8	zinc finger CCHC-type containing 8	427.11	0.092168	0.0507308	1.06597089313549	0.069247	0.995413
MIR631	microRNA 631	1.12894	1.53735	0.847166	2.90261452288935	0.0695699
ZNF549	zinc finger protein 549	116.082	0.156571	0.0863007	1.11463490399638	0.069639
PPFIA4	PTPRF interacting protein alpha 4	493.293	0.176994	0.0975798	1.13052621145803	0.0697019	0.995413
DGKE	diacylglycerol kinase epsilon	142.087	0.148525	0.0818908	1.10843542038431	0.0697251
ADAM8	ADAM metallopeptidase domain 8	21.6465	0.372039	0.205131	1.294180699403	0.0697294
FUK	fucokinase	148.26	0.154001	0.0849229	1.11265050624445	0.0697678
SNORD49A	small nucleolar RNA, C/D box 49A	6.4379	-0.64796	0.357348	0.638182245705099	0.0697938
IQCH	IQ motif containing H	37.8226	-0.258776	0.142799	0.83579671904958	0.0699604
MAGEF1	MAGE family member F1	487.401	-0.0846771	0.0467281	0.942995577000664	0.069967	0.995413
EIF3K	eukaryotic translation initiation factor 3 subunit K	829.29	-0.0616651	0.0340376	0.958157604554886	0.0700358	0.995413
RPP40	ribonuclease P/MRP subunit p40	70.9624	0.179862	0.0993601	1.13277534060243	0.0702646
LOC645752	golgin A6 family member A pseudogene	25.9339	0.356864	0.197174	1.28063915111172	0.0703128
WWC2	WW and C2 domain containing 2	985.722	0.0564507	0.0311994	1.03990425024598	0.0703962	0.995413
SACS	sacsin molecular chaperone	892.948	0.101428	0.0560606	1.07283457211259	0.0704124	0.995413
LRRN3	leucine rich repeat neuronal 3	33.9818	-0.270246	0.149396	0.829178257114334	0.0704624
EIF4H	eukaryotic translation initiation factor 4H	1965.47	-0.0549754	0.0303918	0.962610889275755	0.0704687	0.995413
BBS12	Bardet-Biedl syndrome 12	157.217	-0.130468	0.0721484	0.913535025707119	0.0705553
NCOA4	nuclear receptor coactivator 4	3005.47	-0.0547346	0.0302712	0.962771568882493	0.0705847	0.995413
SEC31B	SEC31 homolog B, COPII coat complex component	348.995	0.238082	0.131762	1.17942350501552	0.070777	0.995413
KAT2A	lysine acetyltransferase 2A	817.732	0.144362	0.0799227	1.10524194893679	0.0708757	0.995413
DZANK1	double zinc ribbon and ankyrin repeat domains 1	47.7436	0.226958	0.125657	1.17036481249012	0.0708921
ZBTB37	zinc finger and BTB domain containing 37	35.9105	0.254352	0.140827	1.19280022204237	0.0708965
RAB12	RAB12, member RAS oncogene family	459.692	-0.084149	0.0466063	0.94334083624178	0.0709922	0.995413
RASL11B	RAS like family 11 member B	3.7966	-0.84422	0.46759	0.557012071304595	0.0710015
ITIH5	inter-alpha-trypsin inhibitor heavy chain family member 5	1433.53	0.0613516	0.0339975	1.04344286548414	0.0711385	0.995413
SCCPDH	saccharopine dehydrogenase (putative)	658.846	-0.0781819	0.043329	0.947250643552565	0.0711721	0.995413
GSTO1	glutathione S-transferase omega 1	668.184	-0.0685945	0.0380473	0.953566536904656	0.0714077	0.995413
CLSTN3	calsyntenin 3	820.673	0.101788	0.0564824	1.07310234510042	0.0715277	0.995413
LSMEM1	leucine rich single-pass membrane protein 1	28.2233	0.317402	0.176163	1.24608457076845	0.0715842
EBLN2	endogenous Bornavirus like nucleoprotein 2	14.6188	0.434033	0.240962	1.35100541666711	0.0716634
UBR7	ubiquitin protein ligase E3 component n-recognin 7 (putative)	732.993	-0.0711342	0.0394946	0.951889366393404	0.0716854	0.995413
CTSO	cathepsin O	1041.94	-0.0639729	0.0355418	0.956626112932105	0.0718713	0.995413
PDE4C	phosphodiesterase 4C	25.4862	0.310722	0.172649	1.24032863209041	0.0719021
ZBTB44	zinc finger and BTB domain containing 44	634.348	0.0731807	0.0406637	1.05203350612737	0.0719149	0.995413
DBF4B	DBF4 zinc finger B	123.077	0.157477	0.0875144	1.1153347737136	0.0719493
AREL1	apoptosis resistant E3 ubiquitin protein ligase 1	701.749	-0.069539	0.0386604	0.952942473419738	0.0720641	0.995413
RFWD2	ring finger and WD repeat domain 2	412.232	-0.0926064	0.0515645	0.937826926292314	0.0725051	0.995413
ALDH1L2	aldehyde dehydrogenase 1 family member L2	1692.22	0.0659318	0.0367132	1.04676079302117	0.0725163	0.995413
LINC00887	long intergenic non-protein coding RNA 887	1.04834	-1.81359	1.01016	0.284481984083625	0.0725972
WEE2-AS1	WEE2 antisense RNA 1	40.8505	0.255846	0.14253	1.19403581204165	0.0726484
RPL36A	ribosomal protein L36a	34.9208	0.327313	0.182374	1.2546740177248	0.0726965
LRRIQ3	leucine rich repeats and IQ motif containing 3	5.80716	0.661135	0.368437	1.58132604967197	0.0727444
PHB2	prohibitin 2	984.007	-0.0643918	0.0358845	0.956348399959861	0.0727466	0.995413
PAPLN	papilin, proteoglycan like sulfated glycoprotein	496.001	0.11657	0.0649689	1.08415427526687	0.0727744	0.995413
HSPA2	heat shock protein family A (Hsp70) member 2	502.294	-0.0853047	0.0475748	0.942585467846114	0.0729625	0.995413
GAREML		161.308	0.124526	0.069455	1.09014926801173	0.0729892
IL11RA	interleukin 11 receptor subunit alpha	982.057	0.081852	0.0456569	1.05837577883294	0.0730108	0.995413
AIFM3	apoptosis inducing factor, mitochondria associated 3	15.1032	0.393091	0.219286	1.31320351113039	0.0730385
CHEK1	checkpoint kinase 1	272.367	0.104931	0.0585387	1.07544279764388	0.0730527	0.995413
RPL30	ribosomal protein L30	3659.89	-0.0500003	0.0278946	0.965936097608993	0.0730574	0.995413
SLC25A26	solute carrier family 25 member 26	152.435	0.137437	0.0766776	1.09994917709168	0.0730692
DYSF	dysferlin	110.158	-0.154335	0.086112	0.89854623003881	0.0730909
LOC440300	chondroitin sulfate proteoglycan 4 pseudogene	27.017	0.32685	0.182498	1.25427219766556	0.0732968
LGALS1	galectin 1	6782.82	-0.0586673	0.0327579	0.960150632004204	0.0733037	0.995413
GIN1	gypsy retrotransposon integrase 1	100.768	0.155379	0.0867802	1.11371413071183	0.0733752
VRK3	vaccinia related kinase 3	269.461	0.102142	0.0570653	1.07336561730253	0.0734687	0.995413
ZNF37A	zinc finger protein 37A	615.779	0.0772392	0.0431633	1.05499720599853	0.0735398	0.995413
EEPD1	endonuclease/exonuclease/phosphatase family domain containing 1	46.8953	-0.221013	0.123523	0.857962854453466	0.0735761
CFL1	cofilin 1	5286.45	-0.046081	0.0257557	0.968563800574805	0.0735894	0.995413
LOC653513	phosphodiesterase 4D interacting protein-like	61.624	-0.203348	0.113669	0.868532863308742	0.0736242
CKAP2L	cytoskeleton associated protein 2 like	384.914	-0.0904099	0.0505433	0.939255824993643	0.0736529	0.995413
ASAP3	ArfGAP with SH3 domain, ankyrin repeat and PH domain 3	1883.38	0.0623372	0.0348499	1.0441559308241	0.0736574	0.995413
CAPNS1	calpain small subunit 1	5160.25	-0.0526753	0.0294578	0.964146746306691	0.0737495	0.995413
RIMBP3	RIMS binding protein 3	2.40811	1.13166	0.632961	2.19111152117111	0.0737943
TCTN2	tectonic family member 2	461.749	-0.078877	0.0441179	0.946794324582729	0.073797	0.995413
ZCRB1	zinc finger CCHC-type and RNA binding motif containing 1	578.02	-0.0863852	0.0483178	0.941879756083357	0.0737995	0.995413
TAF5	TATA-box binding protein associated factor 5	85.7429	-0.162678	0.0911179	0.893365305877922	0.0742036
SNORD59B	small nucleolar RNA, C/D box 59B	2.27292	1.12551	0.630509	2.18178274176829	0.0742489
FARSA	phenylalanyl-tRNA synthetase alpha subunit	333.369	0.0981112	0.0549676	1.07037118005344	0.074279	0.995413
NAA20	N(alpha)-acetyltransferase 20, NatB catalytic subunit	587.008	-0.0709632	0.0397584	0.952002204210961	0.0742841	0.995413
PXDC1	PX domain containing 1	768.293	0.0714622	0.0400528	1.05078112844326	0.0743909	0.995413
N4BP2L2-IT2	N4BPL2 intronic transcript 2	23.2744	0.367922	0.206225	1.29049308576535	0.0744098
LOC100133669		9.18194	-0.519932	0.291479	0.697404656362368	0.0744603
HIVEP2	human immunodeficiency virus type I enhancer binding protein 2	1400.37	0.0706357	0.0396086	1.05017934301765	0.0745305	0.995413
LOC101927237	uncharacterized LOC101927237	1.84704	1.23287	0.691354	2.35034295327796	0.0745423
LINC00160	long intergenic non-protein coding RNA 160	3.00099	0.920154	0.516352	1.89231772101699	0.0747446
CDC34	cell division cycle 34	224.738	-0.113778	0.0638695	0.924164780806436	0.0748449	0.995413
CDKL2	cyclin dependent kinase like 2	27.3741	0.284492	0.159807	1.21798170584395	0.0750391
PKNOX2	PBX/knotted 1 homeobox 2	357.498	0.0878044	0.0493225	1.0627515525585	0.0750417	0.995413
SPAG16	sperm associated antigen 16	159.162	-0.131653	0.0739546	0.912785039117587	0.0750457
FLJ32255	uncharacterized LOC643977	74.0623	-0.180066	0.101163	0.882662598257047	0.0750815
ANKRA2	ankyrin repeat family A member 2	287.05	0.0978143	0.0549562	1.07015096478797	0.0750988	0.995413
SRBD1	S1 RNA binding domain 1	417.547	-0.0893744	0.0502553	0.939930243221823	0.0753369	0.995413
BMI1	BMI1 proto-oncogene, polycomb ring finger	11.5267	0.442409	0.248841	1.35887132683834	0.0754241
CYB5D2	cytochrome b5 domain containing 2	575.924	-0.0765089	0.0430382	0.94834970051612	0.0754531	0.995413
CSF1R	colony stimulating factor 1 receptor	9.90837	-0.509184	0.286477	0.702619549978833	0.075502
TPCN1	two pore segment channel 1	765.707	0.0874956	0.0492387	1.06252413263534	0.0755735	0.995413
LINC00649	long intergenic non-protein coding RNA 649	7.14897	0.609896	0.343249	1.5261491690487	0.0755956
EXPH5	exophilin 5	51.2543	0.226561	0.127557	1.17004249075916	0.0757068
PPP1R15A	protein phosphatase 1 regulatory subunit 15A	796.494	0.0844079	0.0475239	1.06025250502166	0.075714	0.995413
IFI6	interferon alpha inducible protein 6	6089.69	-0.200858	0.113166	0.870032992087664	0.0759157	0.995413
BAZ2A	bromodomain adjacent to zinc finger domain 2A	1622.74	0.0884869	0.0498564	1.06325444031995	0.075925	0.995413
TOMM40L	translocase of outer mitochondrial membrane 40 like	236.833	0.119003	0.0670518	1.08598385779012	0.0759331	0.995413
ARC	activity regulated cytoskeleton associated protein	13.4156	-0.447977	0.252643	0.733069974226133	0.0762014
CLEC2D	C-type lectin domain family 2 member D	182.065	0.12412	0.0700075	1.08984255315274	0.0762371	0.995413
LINC00893	long intergenic non-protein coding RNA 893	50.0559	0.234198	0.132099	1.17625298125703	0.0762456
EPN2	epsin 2	776.047	0.0636893	0.0359335	1.04513502347391	0.0763245	0.995413
TYK2	tyrosine kinase 2	845.084	0.0940821	0.0530903	1.06738610077763	0.0763757	0.995413
CAB39	calcium binding protein 39	1225.64	-0.0636217	0.0359105	0.956859020614758	0.0764485	0.995413
TMEM179B	transmembrane protein 179B	490.363	0.0748082	0.0422681	1.05322104201106	0.0767517	0.995413
SGSM2	small G protein signaling modulator 2	818.827	0.0974244	0.055057	1.06986175616865	0.0768073	0.995413
CD4	CD4 molecule	433.73	0.0879369	0.0497195	1.06284917957725	0.0769505	0.995413
SGMS1-AS1	SGMS1 antisense RNA 1	27.2138	-0.292723	0.165527	0.816359807661065	0.0769886
YY2	YY2 transcription factor	57.0202	0.210894	0.119309	1.15740544000458	0.0771214
CAPS	calcyphosine	349.534	-0.0996674	0.056396	0.933248115039124	0.0771817	0.995413
FBXL17	F-box and leucine rich repeat protein 17	438.693	-0.0849894	0.0480931	0.942791473989991	0.077197	0.995413
HOPX	HOP homeobox	8.90389	-0.53978	0.305469	0.687875745509868	0.0772194
GTF2H3	general transcription factor IIH subunit 3	471.729	-0.0771738	0.0436805	0.947912792600681	0.0772651	0.995413
LINC01220	long intergenic non-protein coding RNA 1220	0.626759	1.93437	1.09491	3.82211772932096	0.0772792
SPTLC1	serine palmitoyltransferase long chain base subunit 1	1290.98	-0.0596605	0.0337702	0.959489879644375	0.0772852	0.995413
ASAP1	ArfGAP with SH3 domain, ankyrin repeat and PH domain 1	1125.14	0.0585005	0.0331253	1.04138280001492	0.07739	0.995413
FNIP2	folliculin interacting protein 2	609.729	-0.0759899	0.0430304	0.948690972445664	0.0774026	0.995413
NCAPG	non-SMC condensin I complex subunit G	388.376	-0.0885631	0.0501588	0.940458953628212	0.0774536	0.995413
C9orf163	chromosome 9 open reading frame 163	2.07996	-1.12061	0.634672	0.459900739710271	0.0774555
PRRX1	paired related homeobox 1	4865.39	-0.0508094	0.028788	0.965394551906071	0.0775715	0.995413
ECE2	endothelin converting enzyme 2	24.6418	-0.303297	0.172039	0.810398139039815	0.0779086
C1D	C1D nuclear receptor corepressor	101.728	-0.152293	0.0863976	0.899819206193339	0.0779512
SPATA25	spermatogenesis associated 25	14.0138	0.427637	0.242652	1.34502842393328	0.0780111
PPP1R8	protein phosphatase 1 regulatory subunit 8	598.292	-0.0710075	0.0402922	0.951972963807112	0.0780162	0.995413
C2orf42	chromosome 2 open reading frame 42	203.184	-0.107788	0.0611731	0.928009681952145	0.0780657	0.995413
LOC100129550		144.211	0.128049	0.0727109	1.09281506776695	0.0782259
NOL12	nucleolar protein 12	193.938	0.162726	0.0924079	1.11940019251837	0.0782464	0.995413
ITGB8	integrin subunit beta 8	2147.48	0.0658915	0.0374227	1.04673158492215	0.0782831	0.995413
PXDNL	peroxidasin like	3.11179	-0.962145	0.546571	0.513293198011812	0.078352
TAP1	transporter 1, ATP binding cassette subfamily B member	598.975	-0.0982157	0.0557994	0.934187691459063	0.0783815	0.995413
LRRN4CL	LRRN4 C-terminal like	414.573	-0.0932223	0.0529775	0.937426645817553	0.0784656	0.995413
HLA-C	major histocompatibility complex, class I, C	5778.39	-0.079828	0.0453675	0.946170411934991	0.0784777	0.995413
RSPO2	R-spondin 2	987.525	-0.0709209	0.0403212	0.952030085332001	0.0785948	0.995413
GRAMD1A	GRAM domain containing 1A	417.481	0.0971107	0.0552124	1.06962912662407	0.0786017	0.995413
ADAM33	ADAM metallopeptidase domain 33	96.6819	0.170798	0.0971186	1.12568115049249	0.078636
CASC11	cancer susceptibility 11 (non-protein coding)	2.02648	1.07206	0.609891	2.10242722932106	0.0787846
MRPS18B	mitochondrial ribosomal protein S18B	574.965	-0.0762156	0.0433618	0.948542519269211	0.0788043	0.995413
PLCD4	phospholipase C delta 4	308.226	0.116027	0.0660282	1.08374640386338	0.0788772	0.995413
FLRT3	fibronectin leucine rich transmembrane protein 3	3.31646	-0.875686	0.498363	0.544994653850667	0.0788967
PLEKHH3	pleckstrin homology, MyTH4 and FERM domain containing H3	289.516	0.126446	0.0719658	1.09160121645506	0.0789129	0.995413
CACNA2D4	calcium voltage-gated channel auxiliary subunit alpha2delta 4	40.5762	-0.241733	0.137587	0.845728753744461	0.0789265
KIF5C	kinesin family member 5C	27.7908	-0.292038	0.166306	0.816747377897163	0.079083
CUL4B	cullin 4B	2023.43	-0.0567075	0.0322956	0.961455840248564	0.0791074	0.995413
PON3	paraoxonase 3	66.0009	0.190428	0.108455	1.1411019053923	0.0791182
MIR6748	microRNA 6748	1.66438	1.35305	0.771121	2.55452094036103	0.079318
TSNARE1	t-SNARE domain containing 1	105.348	0.156121	0.0890223	1.11428672272877	0.0794778
LINC00472	long intergenic non-protein coding RNA 472	32.075	-0.285527	0.162827	0.820441729270901	0.0795048
GS1-124K5.11	RAB guanine nucleotide exchange factor 1 pseudogene	205.106	0.112875	0.0643821	1.08138075502724	0.0795679	0.995413
ELMSAN1	ELM2 and Myb/SANT domain containing 1	432.169	0.0906493	0.0517066	1.06484932882878	0.0795769	0.995413
ZNF83	zinc finger protein 83	899.738	0.104891	0.0598375	1.075413325862	0.0796129	0.995413
KIAA1217	KIAA1217	266.048	-0.112742	0.0643184	0.92482858891293	0.0796233	0.995413
SNORD36A	small nucleolar RNA, C/D box 36A	19.0853	0.326458	0.186271	1.25393141284786	0.0796715
PSMB8	proteasome subunit beta 8	456.714	-0.086148	0.0491548	0.942034647115553	0.0796734	0.995413
POLR2D	RNA polymerase II subunit D	285.866	0.0975946	0.0556938	1.06998795605411	0.079715	0.995413
DCAKD	dephospho-CoA kinase domain containing	386.584	-0.0830438	0.0474095	0.944063749120148	0.0798377	0.995413
TDRD6	tudor domain containing 6	74.1025	0.219164	0.125128	1.16405849505716	0.0798576
TOMM34	translocase of outer mitochondrial membrane 34	331.169	-0.0922045	0.0526474	0.938088228314354	0.0798842	0.995413
SDHA	succinate dehydrogenase complex flavoprotein subunit A	913.775	-0.0626467	0.0357808	0.957505928913314	0.0799725	0.995413
ARAP3	ArfGAP with RhoGAP domain, ankyrin repeat and PH domain 3	259.198	0.119477	0.0682433	1.08634134087732	0.0799878	0.995413
ZNF699	zinc finger protein 699	72.6262	-0.181846	0.103927	0.881574440782888	0.0801629
SAMHD1	SAM and HD domain containing deoxynucleoside triphosphate triphosphohydrolase 1	415.881	-0.195977	0.112023	0.872981714237878	0.0802167	0.995413
TATDN1	TatD DNase domain containing 1	139.654	0.126026	0.0720511	1.0912832669383	0.0802713
TMEM50B	transmembrane protein 50B	585.938	0.0714476	0.0408661	1.05077047928677	0.0804062	0.995413
TMEM56-RWDD3	TMEM56-RWDD3 readthrough	4.71263	0.751216	0.430048	1.68321093343171	0.0806685
ARL4D	ADP ribosylation factor like GTPase 4D	322.498	0.116743	0.0668555	1.08428399838803	0.080777	0.995413
PLEKHG1	pleckstrin homology and RhoGEF domain containing G1	49.1835	0.211216	0.120962	1.15766343209455	0.0807879
HIBCH	3-hydroxyisobutyryl-CoA hydrolase	240.515	0.102276	0.0585808	1.0734655202534	0.0808296	0.995413
LRIG1	leucine rich repeats and immunoglobulin like domains 1	3006.7	0.0510368	0.0292394	1.03600918808223	0.0809009	0.995413
LIME1	Lck interacting transmembrane adaptor 1	27.1094	0.317518	0.181936	1.24618494029209	0.0809462
SLC38A2	solute carrier family 38 member 2	15131.5	0.0525909	0.030162	1.03712578177916	0.0812261	0.995413
IMP4	IMP4, U3 small nucleolar ribonucleoprotein	249.451	-0.0975878	0.0559867	0.934594307375278	0.0813241	0.995413
KDM1B	lysine demethylase 1B	256.327	0.101924	0.0584872	1.07320366069946	0.0813915	0.995413
SLC25A37	solute carrier family 25 member 37	683.449	0.102793	0.0590102	1.07385047595108	0.0815161	0.995413
ALG6	ALG6, alpha-1,3-glucosyltransferase	119.637	0.139686	0.0801956	1.10166518074362	0.0815409
CEP55	centrosomal protein 55	421.536	-0.0970074	0.0556973	0.934970428729973	0.0815627	0.995413
RASL12	RAS like family 12	126.777	-0.139003	0.0798126	0.908146293416214	0.0815748
PIGK	phosphatidylinositol glycan anchor biosynthesis class K	1217.79	-0.0660194	0.0379277	0.955270064329197	0.0817422	0.995413
NDUFAF4	NADH:ubiquinone oxidoreductase complex assembly factor 4	135.226	-0.131558	0.0755842	0.912845100865764	0.0817627
BTBD16	BTB domain containing 16	3.20974	0.915108	0.525873	1.88570973162799	0.0818297
WASH5P	WAS protein family homolog 5 pseudogene	1.22579	1.49454	0.859094	2.81773439385916	0.0819179
ANGPTL7	angiopoietin like 7	170.811	-0.128519	0.0738806	0.914770095666097	0.0819385
CNIH2	cornichon family AMPA receptor auxiliary protein 2	5.51491	0.631494	0.363104	1.54916857181222	0.0820075
TDRD12	tudor domain containing 12	2.44322	-1.05333	0.605932	0.481855507112263	0.0821476
SNORD45C	small nucleolar RNA, C/D box 45C	2.08865	1.07599	0.619177	2.1081684822965	0.0822505
DMPK	DM1 protein kinase	1104.61	0.096434	0.0554978	1.06912760084085	0.082278	0.995413
FAM20C	FAM20C, golgi associated secretory pathway kinase	1942.24	-0.0718843	0.0414014	0.951394549423309	0.0825149	0.995413
RMND1	required for meiotic nuclear division 1 homolog	279.877	-0.0928791	0.0535148	0.937649652421924	0.0826384	0.995413
PPA2	pyrophosphatase (inorganic) 2	392.815	-0.0945709	0.0545138	0.936550741366729	0.0827747	0.995413
C16orf95	chromosome 16 open reading frame 95	26.1837	0.286538	0.165173	1.21970972354352	0.0827811
FBXO3	F-box protein 3	501.357	-0.0751478	0.0433517	0.949244901064565	0.083017	0.995413
F13A1	coagulation factor XIII A chain	4758.87	0.0631676	0.0364461	1.04475714113631	0.0830634	0.995413
DSCR3	DSCR3 arrestin fold containing	732.441	-0.0648768	0.0374514	0.956026929701908	0.0832211	0.995413
RAPH1	Ras association (RalGDS/AF-6) and pleckstrin homology domains 1	4750.98	0.0655483	0.037841	1.04648257267546	0.0832375	0.995413
MXRA5	matrix remodeling associated 5	15490.8	0.0830945	0.0479784	1.05928774097685	0.0832886	0.995413
RRP12	ribosomal RNA processing 12 homolog	294.544	0.0959498	0.0554033	1.06876881134462	0.0833015	0.995413
GALNT15	polypeptide N-acetylgalactosaminyltransferase 15	2564.25	-0.0795958	0.0459715	0.946322721631769	0.0833773	0.995413
FOXM1	forkhead box M1	912.369	-0.0698981	0.0403874	0.9527052638314	0.0835066	0.995413
CTC1	CST telomere replication complex component 1	402.195	0.0897954	0.0518919	1.06421921066939	0.0835531	0.995413
NHP2	NHP2 ribonucleoprotein	334.07	-0.093337	0.0539513	0.93735214264142	0.0836265	0.995413
TRAPPC4	trafficking protein particle complex 4	364.388	-0.0820406	0.0474265	0.944720428570258	0.0836573	0.995413
PON1	paraoxonase 1	4.33577	0.756641	0.437465	1.68955249329447	0.0837011
GBAT2	glioblastoma multiforme-associated transcript 2	1.70015	-1.22939	0.710953	0.426498720712253	0.0837717
NCSTN	nicastrin	2474.91	-0.0413175	0.0238996	0.971767097568462	0.0838462	0.995413
C20orf203	chromosome 20 open reading frame 203	2.11387	1.05446	0.610007	2.07694016431482	0.08388
XPO1	exportin 1	2910.82	0.0585401	0.0338667	1.0414114001827	0.0838904	0.995413
SLC12A4	solute carrier family 12 member 4	2129.41	0.0760518	0.044004	1.0541292984512	0.0839354	0.995413
SIX1	SIX homeobox 1	1857.43	0.0569436	0.0329555	1.04025956781865	0.0840074	0.995413
LINC00982	long intergenic non-protein coding RNA 982	26.7407	0.290393	0.168068	1.22297375235427	0.084019
ZNF559	zinc finger protein 559	228.33	0.104369	0.0604659	1.07502386445617	0.0843338	0.995413
NCAPD2	non-SMC condensin I complex subunit D2	1234.22	-0.0577095	0.0334399	0.960788302963349	0.0843893	0.995413
KCNJ14	potassium voltage-gated channel subfamily J member 14	10.4879	0.466706	0.270447	1.38195061805753	0.0844044
PCDHGA11	protocadherin gamma subfamily A, 11	179.994	-0.114901	0.0665898	0.923445756163748	0.0844368	0.995413
ARHGEF17	Rho guanine nucleotide exchange factor 17	2519.95	0.0697162	0.0404052	1.04951017371476	0.0844509	0.995413
DLG4	discs large MAGUK scaffold protein 4	404.507	0.104989	0.0608544	1.07548603077164	0.084483	0.995413
LOC101927650		1.01534	1.58524	0.918971	3.00056801063642	0.0845254
PNCK	pregnancy up-regulated nonubiquitous CaM kinase	1.78983	1.13533	0.658204	2.19669343275571	0.084546
SARDH	sarcosine dehydrogenase	82.1155	0.175734	0.101895	1.12953927717112	0.0845875
PNPT1	polyribonucleotide nucleotidyltransferase 1	449.717	-0.102431	0.0594051	0.931462224376549	0.0846577	0.995413
KTN1-AS1	KTN1 antisense RNA 1	9.89505	-0.46727	0.271126	0.723332172183427	0.0848087
DDX60	DExD/H-box helicase 60	590.696	-0.182405	0.105886	0.881232820369765	0.0849524	0.995413
AP5B1	adaptor related protein complex 5 beta 1 subunit	252.595	0.111111	0.0645035	1.08005931313936	0.0849699	0.995413
KCNAB3	potassium voltage-gated channel subfamily A regulatory beta subunit 3	18.9272	0.364092	0.211409	1.28707130220988	0.0850302
MGARP	mitochondria localized glutamic acid rich protein	165.022	-0.125749	0.0730803	0.916528369008023	0.0853071
MYBL2	MYB proto-oncogene like 2	175.888	-0.13145	0.076415	0.912913473136257	0.0853938	0.995413
TRIB2	tribbles pseudokinase 2	1446.03	0.0524272	0.0304929	1.03700813476451	0.0855548	0.995413
HEBP2	heme binding protein 2	504.669	-0.0794226	0.0462028	0.946436348026859	0.0856141	0.995413
MUT	methylmalonyl-CoA mutase	773.703	-0.0625687	0.0364095	0.957557700600249	0.0857109	0.995413
FANCM	Fanconi anemia complementation group M	108.617	-0.142459	0.0829037	0.905973585030393	0.0857294
AK9	adenylate kinase 9	116.124	0.135954	0.0791384	1.09881925930197	0.0858099
C1orf131	chromosome 1 open reading frame 131	133.094	0.128401	0.0747497	1.09308134678133	0.0858436
CES1	carboxylesterase 1	467.641	0.0818134	0.0476644	1.0583475227821	0.0860804	0.995413
OVCH1	ovochymase 1	17.5263	0.402355	0.234455	1.32166347801948	0.0861389
MOGAT1	monoacylglycerol O-acyltransferase 1	1.64069	-1.2674	0.738864	0.41540856601034	0.0862843
GAS5	growth arrest specific 5 (non-protein coding)	1072.57	0.0686833	0.0400567	1.04875905344083	0.0864089	0.995413
HPSE	heparanase	15.2454	-0.361192	0.210678	0.778521174186393	0.0864508
MYL6B	myosin light chain 6B	507.622	-0.0760428	0.0443565	0.948656146181988	0.0864632	0.995413
PIP5K1A	phosphatidylinositol-4-phosphate 5-kinase type 1 alpha	1192.29	0.0548966	0.0320314	1.03878461574275	0.0865594	0.995413
TMEM214	transmembrane protein 214	1946.04	-0.0478316	0.0279129	0.967389255148239	0.0866019	0.995413
CRISPLD1	cysteine rich secretory protein LCCL domain containing 1	3344.6	-0.0657677	0.0383856	0.955436777169436	0.0866496	0.995413
GPR107	G protein-coupled receptor 107	2248.47	-0.0486042	0.0283764	0.96687133044534	0.0867424	0.995413
MBD5	methyl-CpG binding domain protein 5	347.388	-0.0872228	0.050935	0.941333075298343	0.086817	0.995413
RPLP0	ribosomal protein lateral stalk subunit P0	8473.22	-0.0466191	0.0272321	0.968202632452855	0.0869119	0.995413
UBN2	ubinuclein 2	460.682	0.117284	0.0685177	1.08469076406631	0.0869465	0.995413
RIMS2	regulating synaptic membrane exocytosis 2	7.00571	0.59027	0.344864	1.50552809529772	0.0869699
MNT	MAX network transcriptional repressor	296.387	0.0982051	0.057384	1.07044089655917	0.0870133	0.995413
POLR3K	RNA polymerase III subunit K	76.2031	0.167606	0.0979764	1.12319316424988	0.0871405
PIK3R5	phosphoinositide-3-kinase regulatory subunit 5	4.75204	-0.753652	0.440609	0.593100417038975	0.0871777
TPM4	tropomyosin 4	7575.97	-0.0529267	0.0309476	0.963978767597007	0.0872285	0.995413
KEAP1	kelch like ECH associated protein 1	900.558	-0.0691696	0.040472	0.953186515903959	0.0874374	0.995413
BOLA3-AS1	BOLA3 antisense RNA 1 (head to head)	78.9495	0.165166	0.0966741	1.12129500977702	0.0875469
ZNF211	zinc finger protein 211	179.5	0.127359	0.0745967	1.09229242234652	0.0877658	0.995413
GCLC	glutamate-cysteine ligase catalytic subunit	971.951	0.0611743	0.0358397	1.04331466985632	0.0878427	0.995413
TRABD	TraB domain containing	208.534	0.134888	0.0790507	1.09800780735149	0.0879428	0.995413
FER1L4	fer-1 like family member 4, pseudogene	101.421	0.262558	0.153979	1.19960410027729	0.0881646
ERLEC1	endoplasmic reticulum lectin 1	2413.88	-0.0606266	0.0355637	0.958847607313615	0.0882449	0.995413
RNF112	ring finger protein 112	132.464	0.139781	0.0820069	1.10173764745297	0.088288
AP3B1	adaptor related protein complex 3 beta 1 subunit	1232.02	-0.0629982	0.0369682	0.957272653101374	0.0883588	0.995413
SLFN11	schlafen family member 11	256.411	0.0992872	0.0582811	1.07124408713632	0.0884573	0.995413
EPAS1	endothelial PAS domain protein 1	6101.3	-0.0500765	0.0293994	0.965885103015468	0.0885087	0.995413
TBC1D22B	TBC1 domain family member 22B	181.919	0.110761	0.0650336	1.07979764846627	0.0885427	0.995413
CDC42EP5	CDC42 effector protein 5	185.106	-0.12632	0.0741728	0.916165499849288	0.088559	0.995413
PIAS1	protein inhibitor of activated STAT 1	380.962	-0.0860371	0.050546	0.942107036683442	0.0887262	0.995413
NDUFA6	NADH:ubiquinone oxidoreductase subunit A6	493.409	-0.0723224	0.0425002	0.951105685320304	0.0888123	0.995413
GLI2	GLI family zinc finger 2	274.299	0.102822	0.0604512	1.07387224662149	0.0889588	0.995413
SNORA16A	small nucleolar RNA, H/ACA box 16A	5.68346	0.637408	0.375142	1.55553241621287	0.0892982
TTC23	tetratricopeptide repeat domain 23	355.399	0.0819853	0.0482566	1.05847363252246	0.0893293	0.995413
ACTR3B	ARP3 actin related protein 3 homolog B	76.71	-0.169927	0.100096	0.88888741496824	0.0895751
PFN1P2	profilin 1 pseudogene 2	4.38795	-0.711826	0.41939	0.610546809041284	0.0896416
INAFM1	InaF motif containing 1	79.1876	0.170286	0.100346	1.12528182714682	0.089699
TMA16	translation machinery associated 16 homolog	185.673	-0.120218	0.0708711	0.920048581734529	0.0898307	0.995413
ARL6IP1	ADP ribosylation factor like GTPase 6 interacting protein 1	1553.39	-0.0637365	0.0375809	0.956782908991765	0.0898894	0.995413
TRPV1	transient receptor potential cation channel subfamily V member 1	101.996	0.167328	0.0987184	1.12297704835032	0.090074
ZNF518A	zinc finger protein 518A	394.432	0.0904792	0.0533949	1.06472381016062	0.0901649	0.995413
RCAN1	regulator of calcineurin 1	1818.38	0.0829126	0.0489342	1.05915416211125	0.090195	0.995413
CCL2	C-C motif chemokine ligand 2	961.419	0.0924617	0.0545778	1.06618790012847	0.0902411	0.995413
CECR7	cat eye syndrome chromosome region, candidate 7 (non-protein coding)	24.1111	0.326243	0.192599	1.25374451786019	0.0902849
SSB	Sjogren syndrome antigen B	1737.68	-0.0569971	0.0336499	0.961262893538691	0.0902984	0.995413
CBFA2T2	CBFA2/RUNX1 translocation partner 2	500.695	0.0773518	0.0456679	1.05507956766337	0.0903051	0.995413
P4HA2	prolyl 4-hydroxylase subunit alpha 2	1889.55	0.0588399	0.0347564	1.04162780730196	0.0904702	0.995413
UBR3	ubiquitin protein ligase E3 component n-recognin 3 (putative)	1080.06	-0.0672469	0.039728	0.954457635596718	0.0905154	0.995413
TFPI2	tissue factor pathway inhibitor 2	31.4398	-0.281927	0.16659	0.822491814544365	0.090582
NUP133	nucleoporin 133	722.911	-0.0656138	0.0387918	0.955538725794438	0.0907537	0.995413
IFRD1	interferon related developmental regulator 1	754.308	0.0648787	0.0383682	1.04599701701765	0.0908465	0.995413
ABCB6	ATP binding cassette subfamily B member 6 (Langereis blood group)	502.018	0.0785303	0.0464445	1.05594180572082	0.0908669	0.995413
CNTNAP1	contactin associated protein 1	883.07	0.0886008	0.0524008	1.06333841323153	0.0908697	0.995413
MRPS22	mitochondrial ribosomal protein S22	283.78	-0.0938198	0.0555152	0.937038490739562	0.0910312	0.995413
SRSF6	serine and arginine rich splicing factor 6	3276.72	0.107918	0.0638579	1.07767201572722	0.0910331	0.995413
JAK2	Janus kinase 2	1434.34	-0.0583505	0.034531	0.960361541339418	0.0910662	0.995413
NAP1L4	nucleosome assembly protein 1 like 4	1269.08	-0.0533773	0.0315881	0.963677764903201	0.0910683	0.995413
TUBA1C	tubulin alpha 1c	1492.46	-0.0549487	0.0325381	0.962628659412733	0.0912669	0.995413
SCML1	Scm polycomb group protein like 1	584.486	0.0693539	0.0410808	1.04924670412185	0.091367	0.995413
PPFIA1	PTPRF interacting protein alpha 1	1246.92	-0.0539441	0.0319553	0.96329923555715	0.0913901	0.995413
FN3K	fructosamine 3 kinase	62.4585	0.185348	0.109809	1.13709157951522	0.0914276
GNAI2	G protein subunit alpha i2	4477.23	-0.0503448	0.0298285	0.965705516607962	0.0914484	0.995413
SRP14	signal recognition particle 14	1950.31	-0.0547189	0.0324237	0.962781995268678	0.0914837	0.995413
DNMT1	DNA methyltransferase 1	1150.69	-0.0545481	0.0323283	0.962895974116533	0.091542	0.995413
TM2D1	TM2 domain containing 1	550.601	-0.0730956	0.0433273	0.950596127036548	0.0915923	0.995413
TYMS	thymidylate synthetase	1074.27	-0.0635799	0.0376901	0.956886748249601	0.0916204	0.995413
SDSL	serine dehydratase like	25.1564	0.30952	0.183568	1.23929505032956	0.0917713
CALM3	calmodulin 3	4217.48	-0.0428135	0.0253918	0.970759920719341	0.0917737	0.995413
ADSS	adenylosuccinate synthase	893.416	-0.0700088	0.0415303	0.952632169777625	0.0918479	0.995413
CLCN3	chloride voltage-gated channel 3	1215.67	-0.0566695	0.0336177	0.961481194689853	0.0918528	0.995413
DEF8	differentially expressed in FDCP 8 homolog	696.12	0.0724667	0.0429989	1.05151300375252	0.0919277	0.995413
ADH6	alcohol dehydrogenase 6 (class V)	1.15865	-1.50254	0.891671	0.352930670425955	0.0919719
ATP9B	ATPase phospholipid transporting 9B (putative)	321.301	-0.0860894	0.0510957	0.942072898393974	0.0920147	0.995413
DSTN	destrin, actin depolymerizing factor	13767.8	-0.0564257	0.0334967	0.961643674435843	0.092082	0.995413
DBH-AS1	DBH antisense RNA 1	22.7188	0.318885	0.189328	1.2473658741826	0.0921242
OLFML2B	olfactomedin like 2B	1043.86	-0.0603595	0.0358374	0.959025119476557	0.0921316	0.995413
DPH6-AS1	DPH6 antisense RNA 1 (head to head)	10.3213	0.453816	0.26947	1.36965835423979	0.0921615
KIAA1614	KIAA1614	173.518	0.114588	0.068046	1.08266598686999	0.0921853	0.995413
RNU86		5.88876	0.594816	0.353266	1.5102799326701	0.0922275
DLG1-AS1	DLG1 antisense RNA 1	1.30467	-1.32232	0.785539	0.399892151921041	0.0923122
TPRG1	tumor protein p63 regulated 1	150.309	-0.136936	0.081361	0.909448296772597	0.0923611
C1orf87	chromosome 1 open reading frame 87	2.734	0.915859	0.544346	1.88669171261814	0.0924734
DSEL	dermatan sulfate epimerase-like	481.069	0.0762586	0.0453364	1.05428036069164	0.0925572	0.995413
IBSP	integrin binding sialoprotein	4405.56	-0.0627469	0.0373059	0.957439389449375	0.0925769	0.995413
SNORA41	small nucleolar RNA, H/ACA box 41	1.93748	1.13218	0.673201	2.1919031898807	0.092609
LINC00571	long intergenic non-protein coding RNA 571	4.32964	-0.708224	0.421204	0.612072964387651	0.09268
DCC	DCC netrin 1 receptor	21.5242	-0.338008	0.201054	0.791132831808039	0.0927272
SRPK3	SRSF protein kinase 3	84.5803	0.193422	0.115057	1.14347273813684	0.0927436
CORO2B	coronin 2B	227.514	0.101123	0.0601605	1.07260784386311	0.0927858	0.995413
FAM229B	family with sequence similarity 229 member B	230.377	-0.102734	0.061146	0.931266318127977	0.0929284	0.995413
RHOBTB3	Rho related BTB domain containing 3	4061.4	0.0497314	0.0296093	1.03507221846934	0.0930372	0.995413
TAC1	tachykinin precursor 1	8.67133	0.484919	0.288811	1.39950682759126	0.093149
FGL2	fibrinogen like 2	59.5678	-0.192654	0.114757	0.874994788555137	0.0931918
COA4	cytochrome c oxidase assembly factor 4 homolog	271.609	0.0878486	0.0523284	1.06278417246776	0.0931919	0.995413
HLA-E	major histocompatibility complex, class I, E	6574.13	-0.0524849	0.0312927	0.964273997810449	0.0934986	0.995413
ADH5	alcohol dehydrogenase 5 (class III), chi polypeptide	1993.09	-0.0571065	0.03405	0.961189937412234	0.0935156	0.995413
ANKH	ANKH inorganic pyrophosphate transport regulator	7833.14	-0.04295	0.025613	0.970668131326719	0.093565	0.995413
NFAT5	nuclear factor of activated T-cells 5	2522.73	0.0868404	0.051796	1.06204167848812	0.0936239	0.995413
GNL2	G protein nucleolar 2	588.434	-0.0668695	0.0398883	0.954707383265661	0.093656	0.995413
PCF11	PCF11 cleavage and polyadenylation factor subunit	859.5	0.0649414	0.0387548	1.04604247906069	0.093797	0.995413
ACOT2	acyl-CoA thioesterase 2	86.8544	-0.158887	0.0948382	0.895715883319344	0.093866
ZBTB1	zinc finger and BTB domain containing 1	791.261	0.0619799	0.0369953	1.04389738214143	0.0938669	0.995413
TTBK2	tau tubulin kinase 2	330.915	0.0959767	0.0572903	1.06878872836102	0.0938812	0.995413
DNHD1	dynein heavy chain domain 1	402.843	0.181704	0.108473	1.13422237456899	0.0939134	0.995413
LAMB2P1	laminin subunit beta 2 pseudogene 1	4.24156	0.708114	0.422736	1.63366711246778	0.09392
MORN2	MORN repeat containing 2	144.559	-0.133248	0.0795818	0.911776393466817	0.0940614
ZNF33A	zinc finger protein 33A	618.191	-0.0705326	0.0421636	0.952286385468389	0.0943601	0.995413
RBM12B	RNA binding motif protein 12B	357.943	0.08155	0.0487502	1.058154309746	0.0943635	0.995413
TBC1D19	TBC1 domain family member 19	211.837	-0.105527	0.0631185	0.929465166262452	0.0945455	0.995413
GUSBP11	glucuronidase, beta pseudogene 11	355.582	0.181589	0.108615	1.13413267907059	0.0945527	0.995413
FBRSL1	fibrosin like 1	216.639	-0.104929	0.0627645	0.929850992602481	0.0945676	0.995413
OAS3	2'-5'-oligoadenylate synthetase 3	1899.66	-0.233853	0.139947	0.850361036684786	0.0947197	0.995413
NUP210L	nucleoporin 210 like	6.18716	-0.565363	0.338344	0.675785366103979	0.0947272
ISM1	isthmin 1	5438.32	-0.0450556	0.0269651	0.969252456402783	0.0947446	0.995413
HIST1H2AC	histone cluster 1 H2A family member c	90.9712	0.155822	0.0933015	1.11405620319136	0.0949012
SLC46A1	solute carrier family 46 member 1	379.89	0.0893115	0.053493	1.06386236191654	0.0950001	0.995413
TMEM25	transmembrane protein 25	524.82	-0.0813351	0.0487289	0.945182533447113	0.0950907	0.995413
HINT1	histidine triad nucleotide binding protein 1	1522.29	-0.0600088	0.035959	0.959258271694877	0.0951546	0.995413
RNF24	ring finger protein 24	665.371	0.0702361	0.0420916	1.04988845286137	0.0951874	0.995413
ABCA17P	ATP binding cassette subfamily A member 17, pseudogene	3.12583	0.885877	0.531002	1.84788779640502	0.0952539
GLRX5	glutaredoxin 5	175.592	-0.107152	0.0642526	0.928418789009235	0.0953807	0.995413
PI4KAP1	phosphatidylinositol 4-kinase alpha pseudogene 1	38.3698	0.264197	0.158457	1.20096772277636	0.0954523
ENPP4	ectonucleotide pyrophosphatase/phosphodiesterase 4	60.2586	-0.199209	0.119503	0.871028095079412	0.09552
PI4K2A	phosphatidylinositol 4-kinase type 2 alpha	640.152	-0.074134	0.0444744	0.949912175458776	0.0955362	0.995413
MLKL	mixed lineage kinase domain like pseudokinase	248.811	-0.101296	0.0607762	0.932195149505576	0.0955725	0.995413
MIR23B	microRNA 23b	20.0067	0.321269	0.192868	1.24942922119711	0.0957646
DPY19L2P2	DPY19L2 pseudogene 2	75.6936	0.189784	0.113955	1.14059296532276	0.095826
MRPS17	mitochondrial ribosomal protein S17	94.9651	0.153731	0.0923265	1.11244265633081	0.0958968
PGAP3	post-GPI attachment to proteins 3	293.583	0.0951047	0.0571184	1.06814293608487	0.0959035	0.995413
SLC38A6	solute carrier family 38 member 6	468.148	0.0815196	0.0489709	1.05813200736204	0.0959814	0.995413
LOC100129034	uncharacterized LOC100129034	1068.26	0.0608435	0.0365528	1.04307544067696	0.0960052	0.995413
P4HB	prolyl 4-hydroxylase subunit beta	22116.7	-0.0477436	0.0286909	0.967448263597707	0.0960993	0.995413
GEN1	GEN1, Holliday junction 5' flap endonuclease	247.093	-0.101882	0.061241	0.931816597940318	0.0961873	0.995413
NOM1	nucleolar protein with MIF4G domain 1	320.01	0.0935819	0.0562625	1.06701610237102	0.0962507	0.995413
NOMO2	NODAL modulator 2	381.063	-0.082494	0.049606	0.944423632706017	0.096316	0.995413
KDELC2	KDEL motif containing 2	3850.22	-0.0556762	0.0334807	0.962143373467506	0.0963253	0.995413
SLC2A8	solute carrier family 2 member 8	104.698	-0.151161	0.0909067	0.900525576278821	0.0963497
SPATA45	spermatogenesis associated 45	3.5367	0.80137	0.482198	1.74275570743609	0.0965307
STKLD1	serine/threonine kinase like domain containing 1	23.0572	0.290992	0.175099	1.22348124426081	0.0965394
DCAF4L1	DDB1 and CUL4 associated factor 4 like 1	5.08672	0.668239	0.402117	1.58913244710414	0.0965524
GMPR	guanosine monophosphate reductase	46.2784	-0.222493	0.133928	0.857082884765075	0.0966556
CD74	CD74 molecule	245.31	0.104302	0.0627869	1.07497413831487	0.096672	0.995413
STMN3	stathmin 3	206.481	-0.102652	0.06182	0.931319280695841	0.0968134	0.995413
ANKRD44	ankyrin repeat domain 44	195.84	0.106627	0.0642205	1.07670826998039	0.0968473	0.995413
HSCB	HscB mitochondrial iron-sulfur cluster cochaperone	124.84	-0.124877	0.0752295	0.917082527102947	0.0969263
PPT1	palmitoyl-protein thioesterase 1	2581.05	-0.049079	0.0295718	0.966553181049873	0.0969843	0.995413
NMI	N-myc and STAT interactor	236.448	-0.101202	0.0610247	0.932255658577317	0.0972399	0.995413
CYB561D1	cytochrome b561 family member D1	270.856	0.10138	0.0611367	1.07279910466204	0.0972669	0.995413
HADHB	hydroxyacyl-CoA dehydrogenase trifunctional multienzyme complex subunit beta	1377.99	-0.0518937	0.0312949	0.964669260033681	0.0972736	0.995413
PLEKHA4	pleckstrin homology domain containing A4	915.462	-0.0799875	0.0482468	0.946065827151627	0.0973409	0.995413
FAM114A1	family with sequence similarity 114 member A1	3084.34	-0.0429792	0.025928	0.970648437298037	0.09739	0.995413
MAP1LC3B2	microtubule associated protein 1 light chain 3 beta 2	4.36104	-0.684536	0.413241	0.622205770467965	0.0976191
ZBED9	zinc finger BED-type containing 9	34.5726	-0.241405	0.145751	0.845920997596873	0.0976632
POU6F1	POU class 6 homeobox 1	317.645	0.0884053	0.0533822	1.06319429503249	0.0977051	0.995413
CERS6	ceramide synthase 6	699.928	0.0699198	0.0422278	1.04965834291523	0.097767	0.995413
ETNK2	ethanolamine kinase 2	174.624	0.118428	0.0715551	1.08555171999255	0.097911	0.995413
ATXN3	ataxin 3	355.664	0.0831492	0.0502392	1.05932791281217	0.0979111	0.995413
KAZALD1	Kazal type serine peptidase inhibitor domain 1	470.578	-0.0707694	0.0427618	0.952130106293637	0.0979311	0.995413
TRAM1L1	translocation associated membrane protein 1-like 1	60.1456	-0.188555	0.113936	0.877484377136343	0.0979399
C1orf228	chromosome 1 open reading frame 228	45.8184	0.227135	0.137324	1.17050834505778	0.0981245
C17orf51	chromosome 17 open reading frame 51	244.997	0.0956987	0.0578891	1.06858279121069	0.0983028	0.995413
MAPKAP1	mitogen-activated protein kinase associated protein 1	913.895	-0.0585984	0.0354558	0.960196530508224	0.0983882	0.995413
ADIRF	adipogenesis regulatory factor	1013.97	-0.0819849	0.0496197	0.944756960584873	0.0984804	0.995413
SLC25A5	solute carrier family 25 member 5	945.32	-0.0578606	0.0350216	0.960687706618587	0.0985062	0.995413
AMMECR1L	AMMECR1 like	533.661	0.0711813	0.0431024	1.05057655867777	0.0986478	0.995413
PDLIM7	PDZ and LIM domain 7	702.188	0.0880746	0.0533345	1.06295066728457	0.0986641	0.995413
LOC101929541	uncharacterized LOC101929541	1.58212	1.28145	0.776018	2.43083195044601	0.0986741
HLA-B	major histocompatibility complex, class I, B	5646.51	-0.0745978	0.045179	0.949606793737952	0.0987055	0.995413
KIAA0825	KIAA0825	46.0129	0.203825	0.123448	1.15174829136734	0.0987169
HCN3	hyperpolarization activated cyclic nucleotide gated potassium channel 3	96.9222	0.181849	0.110145	1.13433711029758	0.0987395
BAZ1B	bromodomain adjacent to zinc finger domain 1B	2355.42	-0.0461503	0.0279551	0.968517280642744	0.098765	0.995413
ULK1	unc-51 like autophagy activating kinase 1	497.986	0.0904996	0.0548284	1.06473885397451	0.098821	0.995413
RNF182	ring finger protein 182	4.02991	-0.726912	0.44055	0.604195690338304	0.0989404
NCOA3	nuclear receptor coactivator 3	1459.03	0.0603134	0.0365542	1.04269221541313	0.0989489	0.995413
IRF2BP1	interferon regulatory factor 2 binding protein 1	180.819	-0.114684	0.0695663	0.923584329311063	0.0992374	0.995413
TSNAX	translin associated factor X	296.262	-0.0976164	0.059234	0.934575819364464	0.0993569	0.995413
GPR137	G protein-coupled receptor 137	275.733	0.102341	0.0621276	1.07351394130013	0.0995028	0.995413
NPC1L1	NPC1 like intracellular cholesterol transporter 1	9.8592	0.46927	0.284911	1.38440855645211	0.0995431
TRAFD1	TRAF-type zinc finger domain containing 1	759.88	-0.0613366	0.0372582	0.958375808281267	0.0997104	0.995413
FAM229A	family with sequence similarity 229 member A	1.94072	-1.24389	0.755672	0.422233886040771	0.0997503
RC3H1	ring finger and CCCH-type domains 1	334.183	0.100754	0.0612195	1.07233344697975	0.0998099	0.995413
FUCA2	alpha-L-fucosidase 2	2277.6	-0.0531829	0.0323231	0.963807637554857	0.0998976	0.995413
MED14	mediator complex subunit 14	1014.88	-0.0606824	0.0369114	0.958810519812958	0.100176	0.995413
ZNRF2P1	zinc and ring finger 2 pseudogene 1	2.48704	0.987073	0.600525	1.9821600727388	0.100242
NCKAP5L	NCK associated protein 5 like	465.584	0.0935852	0.0569368	1.06701853716906	0.100245	0.995413
ANXA7	annexin A7	2587.91	-0.04414	0.0268564	0.969867808520314	0.100268	0.995413
MIR5587	microRNA 5587	0.826942	1.70566	1.03793	3.26177237365956	0.100316
MPP3	membrane palmitoylated protein 3	92.2402	0.176903	0.10765	1.13045477877098	0.100318
PPM1A	protein phosphatase, Mg2+/Mn2+ dependent 1A	696.332	-0.0698829	0.0425334	0.952715334885468	0.10038	0.995413
ST8SIA1	ST8 alpha-N-acetyl-neuraminide alpha-2,8-sialyltransferase 1	169.884	0.109556	0.0667137	1.07889597179114	0.100553
HBEGF	heparin binding EGF like growth factor	48.2431	0.213313	0.129939	1.1593476505563	0.100665
CYTL1	cytokine like 1	2197.49	-0.0633266	0.038582	0.957054793949577	0.100725	0.995413
SYT12	synaptotagmin 12	211.262	-0.115192	0.0701855	0.923259542625715	0.100746	0.995413
KIF18A	kinesin family member 18A	64.8547	-0.185468	0.11304	0.879363578644535	0.100852
TWF1	twinfilin actin binding protein 1	692.78	-0.0734088	0.0447841	0.950389757099472	0.101177	0.995413
LINC00672	long intergenic non-protein coding RNA 672	14.3453	0.403608	0.246341	1.32281212535899	0.101336
DUSP11	dual specificity phosphatase 11	334.656	0.0828926	0.0506086	1.05913946378415	0.10144	0.995413
NRIP2	nuclear receptor interacting protein 2	31.1992	0.278366	0.169967	1.21282053829657	0.101471
GNAI1	G protein subunit alpha i1	86.3365	-0.150542	0.0919296	0.900911686880682	0.101508
PTPRO	protein tyrosine phosphatase, receptor type O	3.38639	0.884975	0.540463	1.8467326231169	0.101539
UBA5	ubiquitin like modifier activating enzyme 5	737.712	0.0657289	0.0401415	1.04661359247674	0.101541	0.995413
TAOK3	TAO kinase 3	502.547	-0.0743492	0.0454178	0.94977048889041	0.101629	0.995413
AHCYL2	adenosylhomocysteinase like 2	392.312	-0.0792166	0.0484213	0.946571506257489	0.101842	0.995413
FAM49A	family with sequence similarity 49 member A	510.582	0.071025	0.0434292	1.05046275406542	0.101961	0.995413
CD55	CD55 molecule (Cromer blood group)	6700.68	-0.0492693	0.0301297	0.966425686829635	0.101998	0.995413
IFITM1	interferon induced transmembrane protein 1	3161.94	-0.134101	0.0820135	0.91123741101377	0.102026	0.995413
CACNA1G	calcium voltage-gated channel subunit alpha1 G	49.7962	-0.210768	0.128918	0.864076923964975	0.102068
PLEKHB2	pleckstrin homology domain containing B2	1289.14	-0.0576664	0.0352725	0.960816990600829	0.102074	0.995413
POP4	POP4 homolog, ribonuclease P/MRP subunit	249.249	-0.0954226	0.0583775	0.935998031745793	0.102137	0.995413
PKM	pyruvate kinase M1/2	18984.4	-0.0425069	0.02601	0.970966268280739	0.102206	0.995413
GBP2	guanylate binding protein 2	706.343	-0.0648541	0.039692	0.956041987815339	0.102273	0.995413
COPS6	COP9 signalosome subunit 6	871.083	-0.0541816	0.0331648	0.963140658279148	0.10232	0.995413
SNORD117	small nucleolar RNA, C/D box 117	1.0293	1.53895	0.942897	2.90582650283646	0.102648
UBE2L6	ubiquitin conjugating enzyme E2 L6	528.532	-0.135773	0.0831884	0.910181785088006	0.102654	0.995413
FLJ12825	uncharacterized LOC440101	8.8988	-0.471406	0.288887	0.721261400704324	0.102722
PPP1R1C	protein phosphatase 1 regulatory inhibitor subunit 1C	19.2897	-0.311923	0.191169	0.805567478400083	0.102752
IMPAD1	inositol monophosphatase domain containing 1	2324.42	-0.0541901	0.0332184	0.963134970835444	0.102821	0.995413
MASTL	microtubule associated serine/threonine kinase like	382.69	-0.0835904	0.0512529	0.943706144671042	0.102903	0.995413
FUT1	fucosyltransferase 1 (H blood group)	3.61894	0.804145	0.493239	1.7461107337544	0.10303
MARK1	microtubule affinity regulating kinase 1	52.3436	-0.190885	0.117103	0.87606789333919	0.103088
CAP1	cyclase associated actin cytoskeleton regulatory protein 1	3116.11	-0.0428297	0.0262848	0.970749046531953	0.103219	0.995413
TRIM52	tripartite motif containing 52	142.773	0.142408	0.08741	1.10374560398879	0.103272
ZNF580	zinc finger protein 580	200.076	0.126409	0.0776045	1.09157299205902	0.103338	0.995413
ADAMTSL1	ADAMTS like 1	894.648	-0.0668728	0.041055	0.954705189727962	0.103343	0.995413
LOC102724814	uncharacterized LOC102724814	381.519	0.250358	0.153771	1.18950195779135	0.103501	0.995413
NPIPB6	nuclear pore complex interacting protein family member B6	1.88919	1.25433	0.770441	2.38555945139061	0.103511
RECK	reversion inducing cysteine rich protein with kazal motifs	3811.63	0.0496239	0.0304827	1.03499505383778	0.103539	0.995413
ATG16L2	autophagy related 16 like 2	253.949	0.19662	0.120779	1.14601028605649	0.10354	0.995413
LOC653712	intraflagellar transport 122 homolog (Chlamydomonas) pseudogene	12.2403	0.419276	0.257588	1.33725674899148	0.103589
LMAN2L	lectin, mannose binding 2 like	444.021	0.0729731	0.0448327	1.05188215702947	0.103593	0.995413
CCNE2	cyclin E2	101.147	0.172605	0.106051	1.12709206021898	0.103618
RPL14	ribosomal protein L14	2603.91	-0.0406287	0.0249633	0.972231177629314	0.103622	0.995413
SCAMP1	secretory carrier membrane protein 1	825.169	-0.0823641	0.0506352	0.944508619248799	0.103818	0.995413
TMEM161B	transmembrane protein 161B	172.491	0.11114	0.0683258	1.08008144300786	0.103818
PMVK	phosphomevalonate kinase	425.638	-0.0762927	0.0469168	0.948491862192012	0.103923	0.995413
MAP3K12	mitogen-activated protein kinase kinase kinase 12	596.022	0.137943	0.0848666	1.10033533945544	0.104075	0.995413
GAPDH	glyceraldehyde-3-phosphate dehydrogenase	20827.8	-0.0428012	0.0263456	0.970768208787603	0.104246	0.995413
DHRS4L1	dehydrogenase/reductase 4 like 1	7.43936	-0.510044	0.314051	0.702200796611202	0.104359
TULP2	tubby like protein 2	6.95856	0.530513	0.326691	1.44444312828904	0.104397
FER1L5	fer-1 like family member 5	24.0598	0.293603	0.180814	1.22569772090616	0.104421
NPTXR	neuronal pentraxin receptor	422.897	0.0848501	0.0522659	1.06057752086829	0.104497	0.995413
POSTN	periostin	3323.97	-0.0559165	0.0344565	0.961983106851542	0.104629	0.995413
THAP10	THAP domain containing 10	38.6775	-0.229507	0.141433	0.852926433126817	0.104648
YBX1	Y-box binding protein 1	3660.99	-0.0436608	0.026908	0.970190018933974	0.104676	0.995413
ACOT11	acyl-CoA thioesterase 11	90.3844	0.148656	0.0916278	1.10853634678963	0.10472
MSMP	microseminoprotein, prostate associated	4294.67	0.0976967	0.0602208	1.07006370852502	0.104737	0.995413
POLE3	DNA polymerase epsilon 3, accessory subunit	649.732	-0.0659741	0.0406812	0.955300073640902	0.10486	0.995413
GREM1	gremlin 1, DAN family BMP antagonist	11250.2	-0.0670274	0.0413318	0.954602904105392	0.10487	0.995413
ACAD10	acyl-CoA dehydrogenase family member 10	264.347	0.100332	0.0618795	1.07201989165109	0.104931	0.995413
APOL1	apolipoprotein L1	829.28	-0.0732655	0.0452114	0.950484160950779	0.105123	0.995413
DNAAF2	dynein axonemal assembly factor 2	114.54	0.127519	0.078699	1.09241343054336	0.10516
MPDZ	multiple PDZ domain crumbs cell polarity complex component	1544.02	0.0576187	0.0355616	1.04074650979774	0.105179	0.995413
NHLRC2	NHL repeat containing 2	348.088	0.0967223	0.059718	1.06934124654608	0.105307	0.995413
ACAT2	acetyl-CoA acetyltransferase 2	845.364	-0.0603823	0.0372818	0.959009973359164	0.105315	0.995413
PRDM16	PR/SET domain 16	122.972	0.134037	0.0827649	1.09736008198466	0.105342
TMEM43	transmembrane protein 43	4492.34	-0.039519	0.0244024	0.97297931692169	0.105346	0.995413
EZR	ezrin	1215.61	-0.0482029	0.0297667	0.967140280343019	0.10537	0.995413
RIC3	RIC3 acetylcholine receptor chaperone	136.853	0.125411	0.0775103	1.09081861721155	0.105664
MRPS25	mitochondrial ribosomal protein S25	335.666	0.114763	0.0709439	1.08279679807355	0.105738	0.995413
TP53RK	TP53 regulating kinase	218.064	0.103631	0.0640759	1.07447404321	0.105811	0.995413
GUCY1A3	guanylate cyclase 1 soluble subunit alpha	246.249	-0.0964947	0.0596868	0.935302715072001	0.105947	0.995413
ZNF644	zinc finger protein 644	604.631	-0.0681462	0.0421818	0.953862858267872	0.106195	0.995413
ZNF724P		3.3159	-0.733645	0.454176	0.601382595809259	0.106239
GLT1D1	glycosyltransferase 1 domain containing 1	2.456	0.900602	0.557539	1.86684479011832	0.106242
GDAP2	ganglioside induced differentiation associated protein 2	197.781	-0.098423	0.0609327	0.934053435466011	0.106252	0.995413
PHGDH	phosphoglycerate dehydrogenase	1178.54	0.0702058	0.0434659	1.04986646672944	0.106269	0.995413
ERI2	ERI1 exoribonuclease family member 2	243.163	0.101448	0.0628132	1.07284993802247	0.106294	0.995413
F2RL2	coagulation factor II thrombin receptor like 2	4.61882	-0.692261	0.428659	0.6188831270581	0.106322
NIPSNAP3A	nipsnap homolog 3A	418.636	-0.0878855	0.0544443	0.940900789889841	0.106478	0.995413
RFTN2	raftlin family member 2	451.965	-0.0784442	0.048597	0.947078409204302	0.106489	0.995413
EXOSC9	exosome component 9	254.291	-0.0953878	0.0590954	0.936020590432257	0.106499	0.995413
GJC3	gap junction protein gamma 3	2.06138	-0.943907	0.584819	0.519823153794788	0.106524
LAT	linker for activation of T-cells	106.777	0.281263	0.174287	1.21525854868467	0.106572
DNA2	DNA replication helicase/nuclease 2	116.006	0.151753	0.0940845	1.11091879423011	0.106756
ANKHD1	ankyrin repeat and KH domain containing 1	58.561	-0.190103	0.117879	0.876543327063702	0.106812
ATP5F1	ATP synthase, H+ transporting, mitochondrial Fo complex subunit B1	1116.47	-0.0617978	0.0383339	0.958069488963774	0.106942	0.995413
GTF3C1	general transcription factor IIIC subunit 1	1397.61	0.049645	0.0308055	1.03501020871094	0.107058	0.995413
ZNF470	zinc finger protein 470	261.189	0.0915352	0.0568104	1.06550338909937	0.107128	0.995413
BTN2A3P	butyrophilin subfamily 2 member A3, pseudogene	60.3935	0.184197	0.114343	1.13618446120158	0.107197
PIBF1	progesterone immunomodulatory binding factor 1	371.391	-0.0835447	0.051878	0.94373604431463	0.107309	0.995413
PSMC3	proteasome 26S subunit, ATPase 3	1143.47	-0.0563377	0.0349841	0.961702323280431	0.107315	0.995413
CREB3L1	cAMP responsive element binding protein 3 like 1	959.058	0.057996	0.0360229	1.04101874680371	0.107402	0.995413
NGEF	neuronal guanine nucleotide exchange factor	678.798	-0.0662639	0.0411679	0.955108200868299	0.107485	0.995413
MAP6	microtubule associated protein 6	124.813	0.124666	0.0774632	1.090255374548	0.107538
FXYD2	FXYD domain containing ion transport regulator 2	1.85608	-1.08584	0.674727	0.471117731303337	0.10755
ATXN7L2	ataxin 7 like 2	82.9485	0.162386	0.100906	1.11913671775534	0.107555
UBAP2L	ubiquitin associated protein 2 like	1933.02	-0.0501294	0.0311584	0.965849712970697	0.107648	0.995413
ZNF471	zinc finger protein 471	214.611	0.117901	0.0732854	1.08515466178028	0.107663	0.995413
NDUFA1	NADH:ubiquinone oxidoreductase subunit A1	687.3	-0.068524	0.042629	0.953613117689385	0.107955	0.995413
METTL23	methyltransferase like 23	193.138	0.102015	0.0634779	1.07327172867137	0.108032	0.995413
SFRP4	secreted frizzled related protein 4	391.235	0.0887199	0.0552105	1.06342616363774	0.108068	0.995413
KCNE4	potassium voltage-gated channel subfamily E regulatory subunit 4	497.28	0.0817094	0.0508771	1.05827119320711	0.108271	0.995413
PYROXD1	pyridine nucleotide-disulphide oxidoreductase domain 1	227.601	-0.104424	0.0650275	0.930176485437103	0.10831	0.995413
TOP1MT	DNA topoisomerase I mitochondrial	169.699	0.114129	0.0710768	1.08232150322452	0.108336
RNF215	ring finger protein 215	253.118	0.093748	0.0583977	1.0671388963479	0.10842	0.995413
RARRES3	retinoic acid receptor responder 3	307.683	-0.106415	0.0663129	0.92889370414496	0.108552	0.995413
LOC100507373	uncharacterized LOC100507373	43.4786	0.221618	0.138127	1.16604072529497	0.108614
RPSA	ribosomal protein SA	2877.27	-0.0438975	0.0273634	0.970030837211763	0.108661	0.995413
MSH5-SAPCD1	MSH5-SAPCD1 readthrough (NMD candidate)	5.44329	0.601714	0.375124	1.51751826263738	0.108705
HAR1A	highly accelerated region 1A (non-protein coding)	18.3258	-0.324802	0.202495	0.798408025026062	0.108713
CCDC120	coiled-coil domain containing 120	109.024	0.138498	0.0864226	1.10075844342841	0.109031
CLDN15	claudin 15	96.6135	0.154101	0.0961817	1.11272806475796	0.109114
SCARB2	scavenger receptor class B member 2	7545.31	-0.0501142	0.0312856	0.965859857203703	0.109193	0.995413
VDAC2	voltage dependent anion channel 2	369.14	-0.0780096	0.048707	0.947363754052159	0.109242	0.995413
PSMG2	proteasome assembly chaperone 2	517.548	-0.0736777	0.046012	0.950212609372703	0.109317	0.995413
CNTN2	contactin 2	7.33267	-0.542028	0.338514	0.686804983952395	0.109333
FASTKD5	FAST kinase domains 5	214.799	0.0956453	0.0597427	1.06854323254008	0.109387	0.995413
MGST3	microsomal glutathione S-transferase 3	745.661	-0.0576983	0.0360411	0.960795761810513	0.109398	0.995413
CAST	calpastatin	3247.81	-0.0459932	0.028736	0.968622778507934	0.109479	0.995413
OSER1-AS1	OSER1 antisense RNA 1 (head to head)	122.693	-0.135315	0.0845441	0.910470822857619	0.109481
CCDC183	coiled-coil domain containing 183	17.0704	0.338181	0.211322	1.26416208604259	0.109529
SGK494	uncharacterized serine/threonine-protein kinase SgK494	72.331	0.215062	0.1344	1.16075379165847	0.109563
LGI4	leucine rich repeat LGI family member 4	91.1288	-0.156181	0.09762	0.897397267701282	0.109623
BSCL2	BSCL2, seipin lipid droplet biogenesis associated	43.344	-0.208538	0.130392	0.865413610223286	0.10975
GTPBP3	GTP binding protein 3, mitochondrial	134.317	0.135897	0.0850193	1.09877589186205	0.109948
PLA2G7	phospholipase A2 group VII	6.35576	0.598414	0.374425	1.51405120715317	0.109994
RPL12	ribosomal protein L12	5094.12	-0.0450976	0.0282192	0.96922421264864	0.110017	0.995413
VSIG10L	V-set and immunoglobulin domain containing 10 like	46.2602	-0.209535	0.131116	0.864815871895232	0.110023
RAB31	RAB31, member RAS oncogene family	897.31	-0.0652755	0.0408529	0.955762798182369	0.110084	0.995413
CITED2	Cbp/p300 interacting transactivator with Glu/Asp rich carboxy-terminal domain 2	2697.6	0.0731189	0.045763	1.05198849075725	0.110094	0.995413
SNORA70F	small nucleolar RNA, H/ACA box 70F	0.821977	-1.59022	0.995282	0.332120577708352	0.110097
HDAC6	histone deacetylase 6	997.202	0.0740192	0.0463338	1.05264513972686	0.11015	0.995413
WRNIP1	Werner helicase interacting protein 1	675.857	-0.0593843	0.03719	0.959673589730598	0.110314	0.995413
LCAT	lecithin-cholesterol acyltransferase	257.491	0.188513	0.11808	1.13958832350367	0.110381	0.995413
SERTAD4	SERTA domain containing 4	65.4714	0.175789	0.110164	1.12958180272741	0.110557
INPPL1	inositol polyphosphate phosphatase like 1	2253.7	0.0803297	0.0503473	1.05725961664475	0.110598	0.995413
GGT7	gamma-glutamyltransferase 7	986.452	0.0638968	0.040048	1.04528536142061	0.110599	0.995413
CELSR2	cadherin EGF LAG seven-pass G-type receptor 2	49.4965	0.205319	0.128732	1.15294099890239	0.110728
PRR34	proline rich 34	4.19587	0.69039	0.432902	1.61371958939286	0.110758
MAMDC4	MAM domain containing 4	129.558	0.165898	0.104037	1.12186398667381	0.1108
IER3	immediate early response 3	406.357	0.095169	0.0597141	1.06819050189353	0.110994	0.995413
DCAF13P3	DDB1 and CUL4 associated factor 13 pseudogene 3	1.36729	1.24417	0.780744	2.36882816298985	0.111032
IFNLR1	interferon lambda receptor 1	58.0546	0.182293	0.114438	1.13468622768068	0.111173
GTF3C4	general transcription factor IIIC subunit 4	377.102	0.0804054	0.0504791	1.05731507359331	0.111195	0.995413
PCSK1N	proprotein convertase subtilisin/kexin type 1 inhibitor	16.7053	-0.364024	0.228556	0.776994206286525	0.111224
STK24	serine/threonine kinase 24	1560.17	-0.0471799	0.0296236	0.967826322413859	0.11124	0.995413
BRWD1-IT2		2.34718	-0.992326	0.623174	0.502666606299182	0.111301
ALKBH6	alkB homolog 6	92.919	0.157147	0.0986996	1.115079658656	0.111346
OMA1	OMA1 zinc metallopeptidase	199.983	0.105226	0.0661049	1.0756630960694	0.111428	0.995413
ITM2A	integral membrane protein 2A	2038.72	-0.05374	0.0337623	0.963435494353851	0.111448	0.995413
NDFIP1	Nedd4 family interacting protein 1	2795.24	-0.0534783	0.0336036	0.963610278562702	0.111509	0.995413
CHRNA7	cholinergic receptor nicotinic alpha 7 subunit	2.76356	0.904213	0.568211	1.87152265927985	0.111535
HELB	DNA helicase B	30.1602	0.249059	0.156584	1.18843189583309	0.111705
INE1	inactivation escape 1 (non-protein coding)	37.1578	0.274435	0.172565	1.20952019646535	0.111761
ZNF677	zinc finger protein 677	47.0165	-0.203513	0.127971	0.868433040429669	0.111766
BMP4	bone morphogenetic protein 4	817.424	0.0595339	0.0374418	1.04212902189968	0.111826	0.995413
TK1	thymidine kinase 1	569.807	-0.0720449	0.0453236	0.951288666895057	0.111932	0.995413
KCNJ8	potassium voltage-gated channel subfamily J member 8	28.7227	-0.251512	0.158241	0.840015795373752	0.111966
C19orf38	chromosome 19 open reading frame 38	7.91583	0.489162	0.307803	1.40362933765454	0.112014
COL9A3	collagen type IX alpha 3 chain	4692.65	-0.126025	0.0793079	0.916352794078617	0.112047	0.995413
SLFN13	schlafen family member 13	14.1348	0.372763	0.234584	1.29482985496249	0.112053
PSMA2	proteasome subunit alpha 2	953.409	-0.0565109	0.035572	0.961586844999275	0.112143	0.995413
LINC00632	long intergenic non-protein coding RNA 632	30.274	0.261226	0.164442	1.19849711597274	0.112158
NKX2-5	NK2 homeobox 5	4.08398	0.76046	0.47877	1.69403046603968	0.112205
CDC6	cell division cycle 6	362.777	-0.0817797	0.0515138	0.944891294977912	0.112393	0.995413
STAG3L5P-PVRIG2P-PILRB	STAG3L5P-PVRIG2P-PILRB readthrough	373.537	0.182752	0.115123	1.13504667416187	0.112412	0.995413
HAP1	huntingtin associated protein 1	3.21408	0.826537	0.521017	1.77342354692095	0.11265
SSTR5-AS1	SSTR5 antisense RNA 1	110.678	-0.133038	0.0838683	0.911909341521187	0.112678
ZNF680	zinc finger protein 680	151.964	0.115667	0.0729224	1.08347552676782	0.112703
TLR7	toll like receptor 7	1.7842	-1.10368	0.696237	0.46532923706715	0.112921
TTLL12	tubulin tyrosine ligase like 12	242.794	0.0946096	0.0597214	1.06777639965116	0.113152	0.995413
UBQLNL	ubiquilin like	8.55277	0.466827	0.294695	1.3820666469102	0.113171
TOR1AIP2	torsin 1A interacting protein 2	984.49	0.0611593	0.0386097	1.04330380261979	0.113185	0.995413
L3MBTL4	L3MBTL4, histone methyl-lysine binding protein	59.6276	0.178941	0.112979	1.13205223689257	0.113229
BPTF	bromodomain PHD finger transcription factor	1444.17	0.0626795	0.0395754	1.04440370098711	0.11324	0.995413
LTN1	listerin E3 ubiquitin protein ligase 1	714.354	0.0714151	0.0450972	1.05074684267357	0.113289	0.995413
DDX11	DEAD/H-box helicase 11	322.216	0.0992908	0.0627209	1.07124673289582	0.113408	0.995413
NFATC4	nuclear factor of activated T-cells 4	1253.07	0.11405	0.0720491	1.08226187034096	0.113434	0.995413
FAS	Fas cell surface death receptor	376.884	0.0779625	0.0492516	1.05552626373893	0.113435	0.995413
BCOR	BCL6 corepressor	527.179	0.0759757	0.0479988	1.0540736826872	0.113452	0.995413
FEM1A	fem-1 homolog A	309.091	0.0832412	0.0526041	1.0593954416325	0.113556	0.995413
NPIPB5	nuclear pore complex interacting protein family member B5	29.0356	0.276634	0.174819	1.21136500171102	0.113558
POP7	POP7 homolog, ribonuclease P/MRP subunit	130.79	-0.125634	0.079416	0.916600868965943	0.113654
ENO1	enolase 1	19135.9	-0.0455112	0.0287692	0.968946429221271	0.113662	0.995413
LINC01341	long intergenic non-protein coding RNA 1341	5.71046	-0.559054	0.353442	0.678747282782085	0.113708
SECISBP2L	SECIS binding protein 2 like	2103.93	0.0501332	0.0316996	1.03536051993047	0.113762	0.995413
PSME2	proteasome activator subunit 2	651.588	-0.0756359	0.0478261	0.948923753281715	0.113768	0.995413
GPT2	glutamic--pyruvic transaminase 2	604.251	0.065496	0.0414187	1.04644461708675	0.113806	0.995413
PDXK	pyridoxal kinase	1363.3	0.0509772	0.0322432	1.03596639948881	0.113873	0.995413
PIP4K2C	phosphatidylinositol-5-phosphate 4-kinase type 2 gamma	619.55	-0.0626189	0.0396097	0.957524334865986	0.113902	0.995413
ACTRT3	actin related protein T3	60.115	0.170078	0.107664	1.12511933430866	0.114174
GALNT11	polypeptide N-acetylgalactosaminyltransferase 11	1029.24	-0.058235	0.0368818	0.960438379759318	0.114344	0.995413
RXRB	retinoid X receptor beta	965.531	0.0631696	0.0400119	1.0447585643951	0.114389	0.995413
ECI1	enoyl-CoA delta isomerase 1	164.864	-0.109532	0.0693804	0.926888648730054	0.114401
KGFLP2		8.71971	-0.473999	0.300274	0.719965936268494	0.114438
TCHH	trichohyalin	2.35626	-0.940945	0.596097	0.520891540307658	0.114449
KMT2B	lysine methyltransferase 2B	669.814	0.0905953	0.0574171	1.06480945120643	0.114601	0.995413
C6orf47	chromosome 6 open reading frame 47	247.658	-0.0884695	0.0560745	0.940519967226803	0.114631	0.995413
RASSF2	Ras association domain family member 2	14.4445	0.379203	0.240382	1.30062300133121	0.11468
AKAP7	A-kinase anchoring protein 7	60.5749	-0.177275	0.112414	0.884371813730119	0.114799
COL2A1	collagen type II alpha 1 chain	360169	-0.0877246	0.0556284	0.941005710549444	0.114801	0.995413
BTN2A1	butyrophilin subfamily 2 member A1	580.307	0.0619213	0.0392729	1.04385501362924	0.114866	0.995413
LOC100507144	uncharacterized LOC100507144	2.87774	-0.897483	0.569261	0.536822551458062	0.114893
ANKRD32		86.5121	-0.148344	0.0941393	0.902285770414482	0.115074
SYT7	synaptotagmin 7	26.6431	0.285181	0.180981	1.21856345047109	0.115082
ZSCAN22	zinc finger and SCAN domain containing 22	67.6707	0.160586	0.101951	1.11774099691878	0.115226
SEPW1		780.434	-0.0550056	0.0349219	0.962590738191692	0.115233	0.995413
ADIPOR1	adiponectin receptor 1	1559.41	-0.0481585	0.0305792	0.967170063518691	0.115284	0.995413
RGL3	ral guanine nucleotide dissociation stimulator like 3	161.628	0.215883	0.137114	1.16141477770816	0.115377
DNAJA1	DnaJ heat shock protein family (Hsp40) member A1	1903.26	-0.0559445	0.0355467	0.961964455580832	0.115526	0.995413
RBBP6	RB binding protein 6, ubiquitin ligase	1041.89	0.0585047	0.0371746	1.04138581594318	0.115538	0.995413
MSC-AS1	MSC antisense RNA 1	60.0127	-0.178781	0.11363	0.883449441834225	0.115636
TMEM57		518.948	-0.0723882	0.0460154	0.951062331787416	0.115689	0.995413
KCCAT333	renal clear cell carcinoma-associated transcript 333	100.378	-0.141203	0.0898163	0.906762797925246	0.115921
SAFB2	scaffold attachment factor B2	526.947	0.0756116	0.0480957	1.05380768368018	0.115926	0.995413
RPLP2	ribosomal protein lateral stalk subunit P2	2350.18	-0.0592661	0.0377009	0.959752196128913	0.115948	0.995413
MEGF10	multiple EGF like domains 10	277.716	0.0882672	0.0561524	1.06309252719972	0.115968	0.995413
CDKN2C	cyclin dependent kinase inhibitor 2C	646.056	-0.0650044	0.041357	0.955942400864959	0.116	0.995413
MZF1-AS1	MZF1 antisense RNA 1	41.0346	0.20926	0.13315	1.15609482721076	0.116041
MCCC2	methylcrotonoyl-CoA carboxylase 2	667.983	-0.063092	0.0401516	0.957210435164238	0.116103	0.995413
LMCD1	LIM and cysteine rich domains 1	2136.06	0.0463134	0.0294788	1.03262282891063	0.116165	0.995413
ZNF530	zinc finger protein 530	34.7476	0.240274	0.152946	1.1812165738003	0.116191
ARRDC3	arrestin domain containing 3	1960.69	0.0576779	0.0367378	1.04078921485688	0.116418	0.995413
IGFBP4	insulin like growth factor binding protein 4	13952.1	-0.0542949	0.0345862	0.963064987018356	0.116451	0.995413
TNFAIP8	TNF alpha induced protein 8	229.003	0.0998046	0.0636617	1.0716283141816	0.116943	0.995413
PSMD12	proteasome 26S subunit, non-ATPase 12	551.25	-0.0722521	0.0460905	0.951152048716547	0.116971	0.995413
RBPJ	recombination signal binding protein for immunoglobulin kappa J region	2657.35	0.0515676	0.0328965	1.03639045699503	0.116981	0.995413
DTX3L	deltex E3 ubiquitin ligase 3L	1410.38	-0.134266	0.0856578	0.911133000632013	0.117004	0.995413
PAG1	phosphoprotein membrane anchor with glycosphingolipid microdomains 1	142.616	0.114768	0.0732678	1.0828011846106	0.117249
LOC100507487	uncharacterized LOC100507487	23.3451	0.29364	0.187558	1.22572896404396	0.117443
STPG2	sperm tail PG-rich repeat containing 2	2.16152	-1.0475	0.669276	0.483805463082134	0.117554
ATAD3B	ATPase family, AAA domain containing 3B	148.324	0.129525	0.0827589	1.09393384059175	0.117561
MAPRE1	microtubule associated protein RP/EB family member 1	1136.83	-0.062135	0.0397071	0.957845571316468	0.117622	0.995413
LOC643072	uncharacterized LOC643072	22.6214	-0.280941	0.179546	0.823053838730674	0.117646
CCDC110	coiled-coil domain containing 110	33.7937	-0.240415	0.153648	0.846501833415759	0.117651
RCN2	reticulocalbin 2	2374.61	-0.0589529	0.0376778	0.959960626105645	0.117663	0.995413
RANBP1	RAN binding protein 1	417.899	-0.0715755	0.0457489	0.951598239900731	0.117693	0.995413
GBP1P1	guanylate binding protein 1 pseudogene 1	24.044	-0.2874	0.183709	0.819377227286685	0.117717
ADM5	adrenomedullin 5 (putative)	3.48381	0.768039	0.491272	1.70295357249121	0.117966
RCC1	regulator of chromosome condensation 1	533.024	0.0756369	0.0483861	1.05382616501254	0.118007	0.995413
PSMB9	proteasome subunit beta 9	136.366	-0.125006	0.0799749	0.917000364885881	0.118038
SAE1	SUMO1 activating enzyme subunit 1	1194.47	-0.051519	0.0329631	0.964919859405398	0.11807	0.995413
ABHD3	abhydrolase domain containing 3	121.571	0.134272	0.0859138	1.09753852157923	0.118085
VEGFC	vascular endothelial growth factor C	144.694	-0.113406	0.0725751	0.924403047326672	0.118146
OTX1	orthodenticle homeobox 1	1.21432	-1.28779	0.824261	0.409576695724934	0.118203
LOC81691		114.835	-0.132594	0.0848679	0.912189934201984	0.118204
URB2	URB2 ribosome biogenesis 2 homolog (S. cerevisiae)	181.718	0.104042	0.066596	1.07478067396814	0.11822	0.995413
KIFC1	kinesin family member C1	363.466	-0.0836269	0.0535405	0.94368228388574	0.118303	0.995413
EYA1	EYA transcriptional coactivator and phosphatase 1	1.46049	-1.14483	0.733167	0.452243819017039	0.11841
METTL20		62.7842	-0.176535	0.113067	0.884825532286167	0.118444
C19orf66	chromosome 19 open reading frame 66	684.544	-0.0858373	0.0549786	0.94223752392492	0.118456	0.995413
PPCS	phosphopantothenoylcysteine synthetase	437.143	-0.0710973	0.0455383	0.951913709599066	0.118462	0.995413
SETBP1	SET binding protein 1	999.893	0.0626808	0.0401592	1.04440465841152	0.118569	0.995413
GPS2	G protein pathway suppressor 2	459.355	0.0822976	0.0527316	1.0587027945046	0.118597	0.995413
BCKDHB	branched chain keto acid dehydrogenase E1 subunit beta	446.382	-0.0701717	0.0449621	0.952524650633566	0.118598	0.995413
CKAP5	cytoskeleton associated protein 5	2580.33	-0.0518276	0.0332209	0.964713457934335	0.118739	0.995413
KPNB1	karyopherin subunit beta 1	2998.6	-0.0407226	0.0261028	0.972167915841574	0.11874	0.995413
FAM174B	family with sequence similarity 174 member B	161.906	-0.118859	0.0762002	0.920915718913712	0.118801
NXF1	nuclear RNA export factor 1	1709.77	0.135731	0.0870729	1.09864908243641	0.11904	0.995413
TTF1	transcription termination factor 1	193.812	-0.10462	0.067122	0.930049672757267	0.119077	0.995413
ALDH4A1	aldehyde dehydrogenase 4 family member A1	166.894	0.119259	0.0765233	1.08617672366306	0.119123
MIR374B	microRNA 374b	0.996088	1.45195	0.931828	2.73577746064707	0.119192
ARSD	arylsulfatase D	550.574	0.0652096	0.0418549	1.04623694649373	0.119235	0.995413
CD14	CD14 molecule	859.938	-0.0876502	0.0562637	0.94105426687468	0.11927	0.995413
RPA3	replication protein A3	192.004	-0.106327	0.0682624	0.928949948392329	0.119322	0.995413
SSH1	slingshot protein phosphatase 1	2915.64	0.0474695	0.030478	1.033450645509	0.119352	0.995413
PINK1-AS	PINK1 antisense RNA	251.39	-0.0933837	0.0599602	0.937321785566565	0.119369	0.995413
VDAC1	voltage dependent anion channel 1	1587.25	-0.0452997	0.0290877	0.969088456213149	0.119387	0.995413
RAB3D	RAB3D, member RAS oncogene family	170.051	0.112208	0.0721037	1.08088132938114	0.119659
RFESD	Rieske Fe-S domain containing	19.7331	0.313041	0.201158	1.24232317485734	0.119663
NDUFB1	NADH:ubiquinone oxidoreductase subunit B1	277.438	-0.0880594	0.0565924	0.940787389174817	0.119701	0.995413
PRRT3-AS1	PRRT3 antisense RNA 1	15.5306	0.362695	0.233141	1.28582592832494	0.119781
LOC653160	uncharacterized LOC653160	43.0237	0.209719	0.134844	1.15646257036551	0.119882
PHKA1	phosphorylase kinase regulatory subunit alpha 1	293.975	0.0842581	0.0541791	1.06014242529763	0.119904	0.995413
PTPDC1	protein tyrosine phosphatase domain containing 1	199.378	0.098366	0.0632698	1.0705602469224	0.120016	0.995413
LOC101928673	uncharacterized LOC101928673	10.2568	-0.428504	0.275657	0.74303208697266	0.12007
HAUS4	HAUS augmin like complex subunit 4	331.814	-0.0762786	0.0490722	0.948501146289226	0.120086	0.995413
LRRC38	leucine rich repeat containing 38	1.53739	1.22164	0.785972	2.33211761586161	0.120112
LINC01423	long intergenic non-protein coding RNA 1423	8.54146	-0.47164	0.303472	0.721144298950011	0.12015
LGALS12	galectin 12	2.57785	0.892223	0.57425	1.85603337284192	0.120251
PARP12	poly(ADP-ribose) polymerase family member 12	362.627	-0.148435	0.0955571	0.90222886699027	0.120337	0.995413
PDHB	pyruvate dehydrogenase E1 beta subunit	853.702	-0.0556651	0.0358409	0.962150783244745	0.120395	0.995413
RPF2	ribosome production factor 2 homolog	382.872	-0.0809751	0.0521495	0.945418456013449	0.120483	0.995413
MICU2	mitochondrial calcium uptake 2	514.963	-0.0784388	0.0505189	0.947081951192157	0.120503	0.995413
HRASLS5	HRAS like suppressor family member 5	46.2387	-0.195173	0.12572	0.87346793227728	0.120555
FLT4	fms related tyrosine kinase 4	1.52992	1.12224	0.722934	2.17685420653154	0.120579
TOMM20	translocase of outer mitochondrial membrane 20	1513.21	-0.0574555	0.0370127	0.960957501312399	0.120586	0.995413
WLS	wntless Wnt ligand secretion mediator	1735.96	0.0445491	0.0286996	1.03136080370313	0.120601	0.995413
PHOSPHO2	phosphatase, orphan 2	36.9976	0.228225	0.147113	1.1713931347229	0.120815
DYNLRB2	dynein light chain roadblock-type 2	10.1467	0.446263	0.287738	1.36250672427313	0.120917
MRE11A		329.207	-0.0876257	0.0565024	0.941070209800895	0.120942	0.995413
ADGRB2	adhesion G protein-coupled receptor B2	60.8249	0.183305	0.118218	1.13548208850377	0.121004
SMIM4	small integral membrane protein 4	43.545	-0.206409	0.133166	0.866691803442254	0.121138
CCND2	cyclin D2	1112.98	0.0502774	0.0324516	1.03546401360472	0.121309	0.995413
MYO3A	myosin IIIA	11.6674	0.397	0.256429	1.31676705804644	0.121577
FEM1B	fem-1 homolog B	773.045	-0.0641778	0.0414673	0.956490280550528	0.121701	0.995413
LOC105447648		0.591455	-1.90134	1.22894	0.267695293357697	0.121831
TTC32	tetratricopeptide repeat domain 32	28.3829	0.257869	0.166721	1.19571117813784	0.121934
NDNF	neuron derived neurotrophic factor	1419.64	-0.0559448	0.0361759	0.961964257109687	0.121992	0.995413
DHX58	DExH-box helicase 58	321.973	-0.115389	0.0746149	0.923133520552229	0.121994	0.995413
ZNF273	zinc finger protein 273	108.179	0.147521	0.095398	1.10766455818332	0.122014
RELL1	RELT like 1	134.847	0.11385	0.0736346	1.08211250059495	0.122067
CCDC159	coiled-coil domain containing 159	176.667	0.120632	0.0780238	1.08721094582298	0.122083	0.995413
ZNF836	zinc finger protein 836	84.3587	0.147188	0.095226	1.10740864628271	0.122185
SH3PXD2A	SH3 and PX domains 2A	1859.68	0.0565039	0.0365572	1.03994258087857	0.122194	0.995413
CHORDC1	cysteine and histidine rich domain containing 1	343.516	0.0891145	0.0576698	1.06371711621529	0.122285	0.995413
JADE1	jade family PHD finger 1	547.992	0.0641783	0.0415366	1.04548931789355	0.122322	0.995413
CHCHD2	coiled-coil-helix-coiled-coil-helix domain containing 2	964.123	-0.0611327	0.0395685	0.958511279478037	0.122351	0.995413
RALGPS2	Ral GEF with PH domain and SH3 binding motif 2	274.771	-0.0926656	0.0599922	0.937788441183083	0.122436	0.995413
PLCB4	phospholipase C beta 4	125.789	0.124242	0.0804482	1.08993522948778	0.122497
RIC8B	RIC8 guanine nucleotide exchange factor B	213.554	0.095546	0.0618674	1.06846967557914	0.122499	0.995413
LOC104968399	uncharacterized LOC104968399	3.59786	0.683657	0.442821	1.60620628979162	0.12262
VSIG2	V-set and immunoglobulin domain containing 2	7.16773	0.49722	0.322088	1.41149107985897	0.122652
FKBP9	FK506 binding protein 9	4226.92	-0.0376546	0.0243949	0.974237475279872	0.122698	0.995413
PPP2R5C	protein phosphatase 2 regulatory subunit B'gamma	1303.77	-0.0534433	0.0346332	0.96363363546428	0.122801	0.995413
OOEP	oocyte expressed protein	3.18029	-0.882195	0.571838	0.542541504195799	0.122895
TDRD3	tudor domain containing 3	226.226	-0.0961621	0.0623406	0.935518366062357	0.122945	0.995413
RFC5	replication factor C subunit 5	168.448	-0.107431	0.0696478	0.928239224120467	0.122953
EXO1	exonuclease 1	112.782	-0.127511	0.082668	0.915409467044727	0.122965
TTLL1	tubulin tyrosine ligase like 1	138.147	-0.121218	0.0785944	0.919411375060656	0.122996
ZMPSTE24	zinc metallopeptidase STE24	1300.99	-0.0593406	0.0384805	0.959702689723336	0.123051	0.995413
SIN3A	SIN3 transcription regulator family member A	1034.58	-0.0506556	0.0328548	0.965497451685035	0.123121	0.995413
SGTA	small glutamine rich tetratricopeptide repeat containing alpha	549.062	-0.0690076	0.0447642	0.953293490899861	0.123175	0.995413
FCHSD1	FCH and double SH3 domains 1	617.701	0.133984	0.0869171	1.09732010911418	0.12319	0.995413
BRSK1	BR serine/threonine kinase 1	38.7044	0.219665	0.142505	1.16446343584225	0.123205
KIAA2012	KIAA2012	0.836564	-1.54604	1.00326	0.342448673377973	0.123314
STIL	STIL, centriolar assembly protein	221.407	-0.0972164	0.0630923	0.934834935750483	0.123351	0.995413
USP39	ubiquitin specific peptidase 39	659.924	-0.0598032	0.0388249	0.959395001267751	0.12348	0.995413
SHANK3	SH3 and multiple ankyrin repeat domains 3	8.04647	0.473105	0.307175	1.38809406565149	0.123516
SH3YL1	SH3 and SYLF domain containing 1	417.703	0.0833625	0.0541319	1.05948454984763	0.123563	0.995413
KCNH3	potassium voltage-gated channel subfamily H member 3	7.86785	-0.481363	0.312613	0.716300565443365	0.123607
RCE1	Ras converting CAAX endopeptidase 1	114.003	0.136718	0.0887895	1.09940139293659	0.123609
MYO1D	myosin ID	7426.11	-0.0361253	0.0234623	0.97527073463625	0.123629	0.995413
PRSS36	protease, serine 36	5.22479	-0.569547	0.36997	0.673828157903799	0.123697
MGAT4A	mannosyl (alpha-1,3-)-glycoprotein beta-1,4-N-acetylglucosaminyltransferase, isozyme A	153.765	0.111096	0.0721822	1.08004879982219	0.123777
NCL	nucleolin	6313.75	-0.032224	0.020939	0.977911624186764	0.123817	0.995413
STEAP2	STEAP2 metalloreductase	560.229	0.0634046	0.0412194	1.04492876133855	0.123995	0.995413
NRM	nurim	193.072	-0.0960408	0.062445	0.935597013841602	0.124047	0.995413
APOL6	apolipoprotein L6	1259.34	-0.0779233	0.050671	0.947420420938132	0.12409	0.995413
TSC22D1	TSC22 domain family member 1	6709.87	-0.050726	0.0329858	0.9654503774962	0.124094	0.995413
MAPK1	mitogen-activated protein kinase 1	2058.8	-0.0470891	0.0306265	0.967887251441021	0.124164	0.995413
FAM105A	family with sequence similarity 105 member A	29.4421	-0.243541	0.158399	0.844669576859844	0.124168
STARD3NL	STARD3 N-terminal like	342.295	0.078052	0.0507695	1.05559179287523	0.1242	0.995413
UFD1L		423.252	-0.068275	0.0444267	0.953777699658263	0.124341	0.995413
AFG3L2	AFG3 like matrix AAA peptidase subunit 2	615.497	-0.060633	0.0394597	0.958843348485182	0.124397	0.995413
SRGAP2B	SLIT-ROBO Rho GTPase activating protein 2B	105.71	0.141148	0.0918607	1.10278251484086	0.124404
DTD1	D-tyrosyl-tRNA deacylase 1	324.573	-0.0801125	0.0521752	0.945983860869209	0.124673	0.995413
TEF	TEF, PAR bZIP transcription factor	481.164	-0.0761612	0.0496043	0.948578330878373	0.124692	0.995413
CHRDL2	chordin like 2	532.089	-0.101314	0.065999	0.93218354020465	0.124763	0.995413
MYL12A	myosin light chain 12A	4335.33	-0.0474595	0.0309346	0.967638777145302	0.124983	0.995413
PMS1	PMS1 homolog 1, mismatch repair system component	267.607	0.0981056	0.0639652	1.07036705754293	0.125095	0.995413
LOC151174	uncharacterized LOC151174	9.75496	-0.456952	0.297953	0.728523798950891	0.125119
WDR17	WD repeat domain 17	77.5793	0.160873	0.104921	1.11796369434068	0.125206
NUFIP2	NUFIP2, FMR1 interacting protein 2	1990.74	0.0521686	0.0340305	1.03682227238465	0.125277	0.995413
RNF166	ring finger protein 166	98.8393	0.135822	0.0886112	1.0987184909379	0.125329
F3	coagulation factor III, tissue factor	181.108	0.113642	0.0741543	1.08195645032115	0.125396	0.995413
COL5A3	collagen type V alpha 3 chain	1276.81	0.063767	0.0416196	1.04519130260477	0.125488	0.995413
TES	testin LIM domain protein	610.074	-0.0702792	0.0458747	0.952453640653383	0.125527	0.995413
STARD4-AS1	STARD4 antisense RNA 1	6.48214	0.527465	0.344345	1.44139389556641	0.125574
CEP57	centrosomal protein 57	611.658	-0.0630886	0.041193	0.957212646805543	0.125637	0.995413
PPAP2B		4046.8	-0.0487752	0.0318532	0.966756749750823	0.125709	0.995413
PLEKHF2	pleckstrin homology and FYVE domain containing 2	207.722	-0.096621	0.063104	0.935220861284984	0.125735	0.995413
NNT	nicotinamide nucleotide transhydrogenase	883.826	-0.0559826	0.036565	0.961939045490859	0.125759	0.995413
CCZ1B	CCZ1 homolog B, vacuolar protein trafficking and biogenesis associated	115.922	-0.125877	0.0822421	0.916446466347848	0.125875
CLCN6	chloride voltage-gated channel 6	467.968	0.0773278	0.0505402	1.0550620277165	0.12601	0.995413
MARS	methionyl-tRNA synthetase	1937.37	0.0504983	0.0330072	1.03562258401234	0.126036	0.995413
AP1S3	adaptor related protein complex 1 sigma 3 subunit	166.329	-0.107804	0.0705239	0.927999243458814	0.126358
ELAC1	elaC ribonuclease Z 1	122.051	-0.1169	0.0764936	0.922167000237087	0.126455
HLA-J	major histocompatibility complex, class I, J (pseudogene)	45.6474	0.223261	0.146153	1.16736909833138	0.126616
LOC101928118	uncharacterized LOC101928118	7.64885	-0.463795	0.303641	0.725076188557834	0.12665
MTHFD1L	methylenetetrahydrofolate dehydrogenase (NADP+ dependent) 1 like	712.342	-0.0560038	0.0366688	0.961924908806734	0.126689	0.995413
NPL	N-acetylneuraminate pyruvate lyase	51.7365	0.189803	0.124305	1.14060803711966	0.126783
SLC15A3	solute carrier family 15 member 3	212.811	-0.116125	0.0760637	0.922662561356685	0.126841	0.995413
ZFYVE16	zinc finger FYVE-type containing 16	944.074	0.0677299	0.0443756	1.04806624166735	0.126938	0.995413
LOC101929577	uncharacterized LOC101929577	2.97437	0.838669	0.549627	1.78839953556198	0.127038
TEKT2	tektin 2	2.30998	0.950568	0.623201	1.93263394868398	0.127184
HSD17B4	hydroxysteroid 17-beta dehydrogenase 4	1659.31	-0.0459999	0.0301589	0.968618266957077	0.127196	0.995413
LIN52	lin-52 DREAM MuvB core complex component	163.017	0.108514	0.0711566	1.07811711516865	0.127259
NDUFS3	NADH:ubiquinone oxidoreductase core subunit S3	377.183	-0.075444	0.0494716	0.949050011419581	0.12726	0.995413
SHMT2	serine hydroxymethyltransferase 2	2222.13	0.0584758	0.0383491	1.04136499334108	0.127302	0.995413
MDH1	malate dehydrogenase 1	1453.37	-0.0522283	0.0342603	0.964445584642772	0.127395	0.995413
MYH3	myosin heavy chain 3	59.6957	0.202498	0.132917	1.15068919023674	0.127636
TUBB6	tubulin beta 6 class V	1637.79	-0.0478209	0.0313995	0.967396433416657	0.127763	0.995413
ST8SIA6	ST8 alpha-N-acetyl-neuraminide alpha-2,8-sialyltransferase 6	1.25382	-1.2043	0.790751	0.433980778158755	0.127764
MIR630	microRNA 630	2.26507	0.88737	0.582701	1.84980134200457	0.127794
NDUFB8	NADH:ubiquinone oxidoreductase subunit B8	661.327	-0.0619818	0.0407032	0.9579473321118	0.127816	0.995413
MARK2	microtubule affinity regulating kinase 2	410.649	0.0700352	0.0460281	1.0497423267827	0.128116	0.995413
CBS	cystathionine-beta-synthase	727.037	0.0632852	0.0416016	1.04484229629834	0.128204	0.995413
SLBP	stem-loop binding protein	602.444	-0.0664026	0.0436588	0.955016409950122	0.128274	0.995413
WDR37	WD repeat domain 37	325.974	0.0791866	0.0520662	1.05642225485002	0.128289	0.995413
BHLHE40	basic helix-loop-helix family member e40	1239.68	0.064147	0.0421838	1.04546665316623	0.128346	0.995413
NBAS	neuroblastoma amplified sequence	910.695	0.0576276	0.0379021	1.04075293995213	0.128402	0.995413
HCG4	HLA complex group 4 (non-protein coding)	34.2992	-0.217207	0.142865	0.860229266329615	0.128419
FOXL2	forkhead box L2	1.33278	-1.18602	0.780464	0.439514647079556	0.128604
ADIPOR2	adiponectin receptor 2	1067.87	-0.04918	0.0323692	0.966485525342633	0.128675	0.995413
TMIGD3	transmembrane and immunoglobulin domain containing 3	5.94224	-0.525624	0.346006	0.694658677326749	0.128733
LONRF2	LON peptidase N-terminal domain and ring finger 2	158.68	0.11839	0.077938	1.08552314944156	0.128754
CALHM2	calcium homeostasis modulator family member 2	713.387	-0.0730973	0.0481367	0.95059498790542	0.128879	0.995413
BRWD1	bromodomain and WD repeat domain containing 1	912.922	0.0693213	0.0456518	1.04922295794284	0.128894	0.995413
HOXC-AS2	HOXC cluster antisense RNA 2	6.71255	0.514608	0.338951	1.4286056714432	0.128954
SNORD84	small nucleolar RNA, C/D box 84	10.002	0.420587	0.277091	1.33847239309464	0.129048
RFX1	regulatory factor X1	175.035	-0.105149	0.0692949	0.929709065147246	0.129163	0.995413
PSMB4	proteasome subunit beta 4	1531.48	-0.0460505	0.0303513	0.968584258651825	0.129204	0.995413
CBLN4	cerebellin 4 precursor	9.99612	0.497262	0.327884	1.4115320070158	0.129373
NKAPL	NFKB activating protein like	32.4626	-0.227121	0.149788	0.854338209797375	0.129448
BCDIN3D	BCDIN3 domain containing RNA methyltransferase	104.797	-0.133678	0.0881728	0.911504758170378	0.129497
ACBD4	acyl-CoA binding domain containing 4	159.499	-0.118528	0.0781861	0.921127304342783	0.129528
TMEM131	transmembrane protein 131	1644.41	0.0478863	0.0315889	1.03374928042835	0.129538	0.995413
CCDC88A	coiled-coil domain containing 88A	2621.78	-0.0555716	0.0366851	0.962213105325521	0.129816	0.995413
FN3KRP	fructosamine 3 kinase related protein	404.845	-0.0712957	0.0470658	0.951782786090596	0.12982	0.995413
CRHR1-IT1		66.2809	0.164423	0.108557	1.12071738167571	0.129869
THOP1	thimet oligopeptidase 1	216.056	0.0936349	0.0618218	1.06705525028087	0.129876	0.995413
PAX5	paired box 5	1.04548	-1.35008	0.891413	0.392270497376634	0.12989
SUPT6H	SPT6 homolog, histone chaperone	1994.24	-0.0451969	0.0298425	0.969157555073534	0.129896	0.995413
C19orf54	chromosome 19 open reading frame 54	172.325	0.102466	0.0676659	1.07360728474518	0.12995
OAS1	2'-5'-oligoadenylate synthetase 1	379.905	-0.284457	0.187855	0.821050642035183	0.129967	0.995413
EVC	EvC ciliary complex subunit 1	1381.61	0.0564321	0.0372788	1.03989087313213	0.13008	0.995413
TCP10L	t-complex 10 like	7.87411	0.466263	0.308049	1.38152666906015	0.130127
COL6A6	collagen type VI alpha 6 chain	2.06228	-0.984429	0.650405	0.505425649468926	0.130136
SKA3	spindle and kinetochore associated complex subunit 3	143.345	-0.117963	0.0779628	0.921488002687452	0.130263
WNT7B	Wnt family member 7B	11.5597	0.405276	0.267871	1.32434205122564	0.130292
STRIP2	striatin interacting protein 2	91.0262	0.138719	0.0916875	1.10092692138062	0.130292
ZW10	zw10 kinetochore protein	350.027	-0.0808522	0.0534429	0.945499004003728	0.130313	0.995413
GMIP	GEM interacting protein	139.506	0.132997	0.0879184	1.09656906801298	0.130349
DUSP4	dual specificity phosphatase 4	336.949	-0.0838043	0.0554038	0.943566220843553	0.130379	0.995413
IFI35	interferon induced protein 35	429.791	-0.147861	0.0977832	0.902587727909313	0.130501	0.995413
DBNL	drebrin like	1000.37	-0.0590545	0.0390558	0.95989296578848	0.13052	0.995413
ZFYVE19	zinc finger FYVE-type containing 19	337.164	0.0796922	0.052707	1.05679255039633	0.130537	0.995413
LOC284009	uncharacterized LOC284009	1.43995	-1.21656	0.80476	0.430306289671017	0.130607
OLFML1	olfactomedin like 1	81.7384	-0.144952	0.0958989	0.90440975038112	0.13066
KLHL21	kelch like family member 21	989.205	0.0661687	0.0437787	1.046932700123	0.130678	0.995413
NUDCD3	NudC domain containing 3	1262.38	-0.0448061	0.0296492	0.96942011685737	0.130736	0.995413
CAMSAP1	calmodulin regulated spectrin associated protein 1	501.06	0.0658503	0.0435849	1.04670164195311	0.130827	0.995413
PCDHB11	protocadherin beta 11	45.3082	-0.194451	0.128747	0.873905377841394	0.130959
ALG9	ALG9, alpha-1,2-mannosyltransferase	406.626	-0.0699971	0.0463458	0.952639904019483	0.130961	0.995413
STRN3	striatin 3	490.756	-0.0660704	0.0437607	0.955236291563366	0.131091	0.995413
PSIP1	PC4 and SFRS1 interacting protein 1	1486.65	-0.0535048	0.0354393	0.963592617762593	0.131106	0.995413
PSORS1C1	psoriasis susceptibility 1 candidate 1	30.4414	0.236084	0.156401	1.17779118751822	0.131177
RFPL1S	RFPL1 antisense RNA 1	14.0193	-0.34489	0.228484	0.78736817141318	0.131178
CPSF3	cleavage and polyadenylation specific factor 3	382.364	-0.0780358	0.0517024	0.947346587799902	0.131215	0.995413
C2orf16	chromosome 2 open reading frame 16	2.50232	0.938315	0.621732	1.91628886195663	0.131249
METTL7A	methyltransferase like 7A	2291.88	-0.0610446	0.0404497	0.958569819959117	0.131261	0.995413
CALM1	calmodulin 1	3667.66	-0.0444236	0.0294442	0.969677122760478	0.131366	0.995413
CDKN1B	cyclin dependent kinase inhibitor 1B	516.69	-0.0772294	0.0511969	0.947876236242241	0.131433	0.995413
LURAP1L	leucine rich adaptor protein 1 like	153.783	0.112618	0.0746631	1.08118822602942	0.131466
FAM204A	family with sequence similarity 204 member A	384.097	-0.0717699	0.0475854	0.951470002858015	0.131495	0.995413
KDR	kinase insert domain receptor	2.41977	-0.86223	0.571701	0.55010153134389	0.131508
LPCAT1	lysophosphatidylcholine acyltransferase 1	968.814	0.0532272	0.0353002	1.03758332877235	0.131594	0.995413
VPS25	vacuolar protein sorting 25 homolog	470.139	-0.0706248	0.0468526	0.952225489688021	0.131712	0.995413
SNORA5C	small nucleolar RNA, H/ACA box 5C	3.54315	0.736337	0.48855	1.66594068816987	0.131763
SERTAD1	SERTA domain containing 1	210.977	0.112625	0.0747338	1.0811939633861	0.131806	0.995413
SPDL1	spindle apparatus coiled-coil protein 1	212.16	-0.0936168	0.0621277	0.937170352560658	0.13185	0.995413
DNAJC16	DnaJ heat shock protein family (Hsp40) member C16	459.622	0.065579	0.0435215	1.0465048371894	0.131857	0.995413
ZNF440	zinc finger protein 440	125.1	-0.125962	0.0836162	0.916392783419017	0.131956
ETFB	electron transfer flavoprotein beta subunit	380.203	-0.0731221	0.0485456	0.950578678983145	0.132001	0.995413
SBF2	SET binding factor 2	1156.53	-0.0499851	0.0331878	0.965946302544955	0.132035	0.995413
ZNF397	zinc finger protein 397	291.633	0.0831097	0.0551933	1.05929887835615	0.132121	0.995413
WASH2P	WAS protein family homolog 2 pseudogene	44.0243	0.209612	0.139259	1.15637751965057	0.132272
PPAT	phosphoribosyl pyrophosphate amidotransferase	136.847	-0.109796	0.0729512	0.926719193855472	0.132309
IL2RG	interleukin 2 receptor subunit gamma	35.962	-0.217154	0.144298	0.860260515200295	0.132348
CCDC97	coiled-coil domain containing 97	383.793	0.0716717	0.0476358	1.0509337326774	0.132433	0.995413
SERPINA1	serpin family A member 1	21063.3	-0.0469918	0.0312346	0.967952534119623	0.132458	0.995413
RALB	RAS like proto-oncogene B	850.509	-0.0602171	0.0400349	0.959119777213089	0.132552	0.995413
ZNF561	zinc finger protein 561	527.6	0.0653032	0.0434169	1.046304781441	0.132556	0.995413
INA	internexin neuronal intermediate filament protein alpha	4.95036	-0.590835	0.392878	0.663958717524449	0.132616
PDE4B	phosphodiesterase 4B	783.659	0.0752764	0.050061	1.05356290051276	0.13266	0.995413
HK1	hexokinase 1	2344.09	-0.0486328	0.0323459	0.966852166528366	0.132705	0.995413
JMJD1C-AS1	JMJD1C antisense RNA 1	13.8115	-0.345631	0.229974	0.786963708683987	0.132861
SUCLA2	succinate-CoA ligase ADP-forming beta subunit	566.58	-0.0595152	0.0396342	0.959586492712146	0.133197	0.995413
ENGASE	endo-beta-N-acetylglucosaminidase	423.247	0.1023	0.0681275	1.0734833193651	0.133202	0.995413
DMTF1	cyclin D binding myb like transcription factor 1	1218.91	0.127621	0.085044	1.09249073608261	0.133447	0.995413
QPCT	glutaminyl-peptide cyclotransferase	86.0965	0.146907	0.0979	1.1071934178813	0.133463
MAP3K8	mitogen-activated protein kinase kinase kinase 8	288.323	0.085645	0.0570888	1.06116207581118	0.133561	0.995413
HECW2	HECT, C2 and WW domain containing E3 ubiquitin protein ligase 2	123.992	-0.120581	0.0804005	0.919817105047596	0.133678
RRM2	ribonucleotide reductase regulatory subunit M2	932.333	-0.0584781	0.038994	0.960276588533004	0.1337	0.995413
NFASC	neurofascin	802.275	0.0660992	0.0440794	1.04688229116563	0.133731	0.995413
KIF11	kinesin family member 11	567.146	-0.0764957	0.0510253	0.948358434777308	0.133829	0.995413
GNRHR2	gonadotropin releasing hormone receptor 2 (pseudogene)	10.7963	-0.393405	0.262502	0.761330611946781	0.133957
AKAP11	A-kinase anchoring protein 11	1687.51	0.0660523	0.0440794	1.04684821027014	0.134008	0.995413
SEMA3E	semaphorin 3E	1124.09	-0.0569967	0.0380383	0.96126311907118	0.134028	0.995413
ARMCX4	armadillo repeat containing, X-linked 4	452.339	0.0966933	0.0645352	1.06931974928303	0.134054	0.995413
MAGI1	membrane associated guanylate kinase, WW and PDZ domain containing 1	533.531	-0.0687756	0.0459277	0.953446864922653	0.13427	0.995413
LOC441242	uncharacterized LOC441242	25.5055	0.26617	0.177779	1.20261087953508	0.134343
API5	apoptosis inhibitor 5	1258.26	-0.0505435	0.0337669	0.965572509608776	0.134436	0.995413
EME2	essential meiotic structure-specific endonuclease subunit 2	35.0457	0.226348	0.151222	1.16987000067901	0.134447
SRPX2	sushi repeat containing protein, X-linked 2	2360.22	-0.041773	0.027917	0.971460314461103	0.134567	0.995413
FST	follistatin	774.352	0.0602733	0.0402894	1.04266327718919	0.134651	0.995413
VARS2	valyl-tRNA synthetase 2, mitochondrial	387.254	0.100076	0.0669082	1.07183008587848	0.134726	0.995413
LOC100507577		191.698	0.134258	0.0897973	1.09752812886633	0.134882	0.995413
DISP1	dispatched RND transporter family member 1	480.491	0.0688235	0.0460601	1.04886100491073	0.13512	0.995413
ALYREF	Aly/REF export factor	325.509	-0.0748645	0.050113	0.949431296460418	0.135198	0.995413
DLAT	dihydrolipoamide S-acetyltransferase	497.359	-0.064754	0.0433822	0.956108362325411	0.135531	0.995413
PGM1	phosphoglucomutase 1	1683.9	-0.0456983	0.0306184	0.968820750334468	0.135565	0.995413
DNAJC7	DnaJ heat shock protein family (Hsp40) member C7	862.402	-0.0549182	0.0368061	0.962648992502586	0.135674	0.995413
METTL7B	methyltransferase like 7B	10.7408	0.407675	0.27333	1.32654611237458	0.135827
PPARGC1A	PPARG coactivator 1 alpha	108.111	0.126863	0.0851223	1.09191705355339	0.136128
DYRK2	dual specificity tyrosine phosphorylation regulated kinase 2	476.972	0.0668065	0.0448388	1.04739561325729	0.136243	0.995413
USP30-AS1	USP30 antisense RNA 1	1.54805	-1.08383	0.727517	0.471773978664029	0.136285
ALOX12	arachidonate 12-lipoxygenase, 12S type	3.57789	0.703607	0.472352	1.62857131701421	0.136335
FRG1	FSHD region gene 1	272.51	-0.0834606	0.0560324	0.943791037280316	0.136354	0.995413
DSCAML1	DS cell adhesion molecule like 1	20.5463	-0.291561	0.195847	0.81701758886918	0.136562
C16orf96	chromosome 16 open reading frame 96	7.74539	-0.476337	0.320041	0.718800445019242	0.136655
RGL2	ral guanine nucleotide dissociation stimulator like 2	908.61	0.0867306	0.0582762	1.06196082908352	0.136681	0.995413
LOC100505625		15.0892	0.339669	0.228232	1.26546642111686	0.136681
ANKRD1	ankyrin repeat domain 1	8.14817	-0.445263	0.29923	0.734450413284357	0.136743
DQX1	DEAQ-box RNA dependent ATPase 1	1.80921	1.14419	0.768933	2.21022217732547	0.136744
ALG12	ALG12, alpha-1,6-mannosyltransferase	287.215	0.0790394	0.0531231	1.05631450602082	0.136789	0.995413
DAPK2	death associated protein kinase 2	303.946	0.0859279	0.0577731	1.06137013991147	0.136927	0.995413
MAD2L2	mitotic arrest deficient 2 like 2	238.321	-0.0931995	0.0626731	0.937441434882827	0.136996	0.995413
ZFHX4	zinc finger homeobox 4	428.545	0.0841963	0.0566247	1.06009703156114	0.137036	0.995413
RGS10	regulator of G protein signaling 10	150.714	0.109801	0.07385	1.07907920536575	0.137065
PSMB2	proteasome subunit beta 2	1009.48	-0.04982	0.033509	0.966056833591096	0.137076	0.995413
LOC102724849	uncharacterized LOC102724849	1.09042	-1.29808	0.873105	0.406666232518001	0.137083
MARVELD2	MARVEL domain containing 2	21.4774	-0.284813	0.191601	0.820848174996511	0.13715
STX4	syntaxin 4	402.948	0.0706864	0.0475719	1.05021623070241	0.137309	0.995413
DUSP2	dual specificity phosphatase 2	5.55304	0.548156	0.369063	1.46221562518392	0.137474
TOX	thymocyte selection associated high mobility group box	56.1428	-0.172662	0.116273	0.887203842138257	0.137549
LMTK2	lemur tyrosine kinase 2	309.01	0.0889831	0.0599301	1.06362021956589	0.137602	0.995413
TMEM86B	transmembrane protein 86B	32.2805	0.242987	0.163661	1.18344073153136	0.137623
MAPK11	mitogen-activated protein kinase 11	193.125	0.116411	0.0784163	1.08403493698152	0.137669	0.995413
ASPN	asporin	3695.34	-0.055754	0.0375578	0.962091477474381	0.13768	0.995413
SLC45A1	solute carrier family 45 member 1	50.3668	0.190291	0.128198	1.14099354423855	0.137717
PLA2G16	phospholipase A2 group XVI	336.65	-0.0756782	0.0509874	0.948895951893135	0.137742	0.995413
FBXL20	F-box and leucine rich repeat protein 20	318.175	0.0786641	0.0530098	1.05603972482014	0.137821	0.995413
SIRPA	signal regulatory protein alpha	2555.53	0.0441798	0.0297718	1.03109678931901	0.137823	0.995413
TCEAL4	transcription elongation factor A like 4	1239.63	-0.0507552	0.0342066	0.965430797366924	0.137866	0.995413
ZCCHC18	zinc finger CCHC-type containing 18	7.20076	-0.491264	0.331129	0.7114015471279	0.137914
LZTR1	leucine zipper like transcription regulator 1	1101.3	0.0672379	0.0453214	1.04770886071165	0.137921	0.995413
PSKH1	protein serine kinase H1	441.018	-0.0766752	0.0516845	0.948240429189223	0.137936	0.995413
SIPA1L2	signal induced proliferation associated 1 like 2	814.774	0.0586157	0.0395141	1.0414659855494	0.137964	0.995413
PGAM1	phosphoglycerate mutase 1	422.487	-0.0818606	0.055186	0.944838339051719	0.137979	0.995413
SLC2A12	solute carrier family 2 member 12	1048.6	-0.0520862	0.0351164	0.964540560230576	0.13801	0.995413
GPN3	GPN-loop GTPase 3	228.4	-0.0906544	0.0611495	0.939096693516906	0.138206	0.995413
PSMA1	proteasome subunit alpha 1	1384.29	-0.0468941	0.0316322	0.96801808077621	0.138213	0.995413
BECN1	beclin 1	863.236	-0.0491251	0.0331376	0.966522315871257	0.138219	0.995413
RNF13	ring finger protein 13	1643.52	-0.0572973	0.0386573	0.961062863608758	0.138291	0.995413
LINC00894	long intergenic non-protein coding RNA 894	46.1912	0.227152	0.153281	1.17052228264116	0.138357
SMDT1	single-pass membrane protein with aspartate rich tail 1	193.643	-0.100171	0.0676119	0.932922476258801	0.138458	0.995413
ICMT	isoprenylcysteine carboxyl methyltransferase	2013.92	-0.0511863	0.0345556	0.965142379956985	0.138534	0.995413
ANGPT4	angiopoietin 4	3.88356	0.661616	0.446862	1.58185313518146	0.138718
ADAMTS10	ADAM metallopeptidase with thrombospondin type 1 motif 10	245.042	0.115089	0.0777619	1.08304163665645	0.13887	0.995413
TSTD1	thiosulfate sulfurtransferase like domain containing 1	27.4399	-0.2433	0.164417	0.844810683478183	0.138934
ARMC5	armadillo repeat containing 5	240.984	0.10113	0.0683504	1.07261306483746	0.138986	0.995413
PPM1F	protein phosphatase, Mg2+/Mn2+ dependent 1F	591.006	0.0709465	0.0479529	1.05040557667747	0.139006	0.995413
ASF1B	anti-silencing function 1B histone chaperone	188.375	-0.101151	0.0683896	0.932289193067447	0.139131	0.995413
AP2A1	adaptor related protein complex 2 alpha 1 subunit	1203.87	-0.0602652	0.0407468	0.959087774211105	0.139135	0.995413
BHMG1	basic helix-loop-helix and HMG-box containing 1	0.927894	-1.37539	0.930149	0.385448519941579	0.139227
MDK	midkine	419.035	0.0866222	0.0586127	1.06188105049168	0.139441	0.995413
DCBLD1	discoidin, CUB and LCCL domain containing 1	143.583	-0.109404	0.0740315	0.926970678044695	0.139459
TMEM170B	transmembrane protein 170B	77.1147	0.149405	0.1011	1.10911178469162	0.139462
TNRC6A	trinucleotide repeat containing 6A	2114.55	0.0663906	0.0449326	1.04709370419219	0.139526	0.995413
TTC1	tetratricopeptide repeat domain 1	573.373	-0.0637317	0.0431361	0.956786094924846	0.139554	0.995413
RTKN2	rhotekin 2	33.1875	-0.222826	0.150822	0.856885490984887	0.139567
FOXD2	forkhead box D2	122.616	0.131445	0.0889725	1.09539024963292	0.139577
C22orf29		369.4	0.0800225	0.0541774	1.05703449430654	0.139664	0.995413
MED12	mediator complex subunit 12	931.893	0.0683671	0.0462909	1.04852920941354	0.139702	0.995413
TMEM69	transmembrane protein 69	266.268	-0.0814764	0.0551973	0.945089973362298	0.139919	0.995413
SLC25A3	solute carrier family 25 member 3	3569.5	-0.044337	0.0300436	0.969735358645351	0.14001	0.995413
SPAG5	sperm associated antigen 5	480.177	-0.0694803	0.0470877	0.952981236223426	0.140065	0.995413
RHBDL1	rhomboid like 1	7.63211	0.502874	0.34083	1.4170335453782	0.140095
ADORA2A	adenosine A2a receptor	1.79426	1.00022	0.677917	2.0002987997153	0.140098
AIM1		83.4792	-0.151333	0.102575	0.900418422909892	0.140124
TUBB4B	tubulin beta 4B class IVb	1853.09	-0.0565023	0.03831	0.961592577541543	0.140247	0.995413
CCDC136	coiled-coil domain containing 136	146.089	0.125804	0.0853088	1.09111573031889	0.140296
C1orf101		31.2831	0.225585	0.152985	1.16925111677091	0.140333
KIAA0040	KIAA0040	762.692	-0.0560138	0.0380039	0.961918271764827	0.140509	0.995413
SPRTN	SprT-like N-terminal domain	154.239	-0.104746	0.0710764	0.929968557758465	0.140559
ZNF529	zinc finger protein 529	208.374	-0.0930519	0.0631555	0.937537363906123	0.140649	0.995413
GLUD1	glutamate dehydrogenase 1	1163.63	-0.0499951	0.0339385	0.965939605110806	0.140722	0.995413
CGNL1	cingulin like 1	794.75	0.0561837	0.0381415	1.03971184620001	0.140742	0.995413
STARD13	StAR related lipid transfer domain containing 13	712.618	0.0577014	0.0391902	1.04080618377053	0.140928	0.995413
IK	IK cytokine	1197.76	-0.0454444	0.0308659	0.968991315184763	0.140936	0.995413
SAV1	salvador family WW domain containing protein 1	1136.85	-0.0567133	0.0385199	0.96145197157454	0.140937	0.995413
SNORD33	small nucleolar RNA, C/D box 33	0.774411	-1.41975	0.96455	0.373776166752359	0.141039
SAP25	Sin3A associated protein 25	10.1871	-0.443702	0.301556	0.735245577995139	0.14119
LINC00341		324.896	0.0817123	0.0555431	1.05827333953829	0.14125	0.995413
PRICKLE2	prickle planar cell polarity protein 2	796.819	0.0628243	0.0427043	1.04450854361746	0.141251	0.995413
KIAA1549	KIAA1549	449.243	0.0701442	0.0476835	1.04982164124878	0.141281	0.995413
CTNND2	catenin delta 2	1.31701	-1.16316	0.79084	0.446534941191606	0.141349
ABHD16A	abhydrolase domain containing 16A	524.987	0.0681696	0.0463672	1.04838568480985	0.141505	0.995413
S100A2	S100 calcium binding protein A2	33.5004	-0.218015	0.148391	0.859747471836781	0.14178
NFATC1	nuclear factor of activated T-cells 1	593.283	-0.0613534	0.0417627	0.958364663298806	0.141807	0.995413
UGDH	UDP-glucose 6-dehydrogenase	3526.98	-0.0464647	0.0316307	0.968306230850928	0.141839	0.995413
FBP1	fructose-bisphosphatase 1	31.1726	-0.230586	0.156997	0.852288682845495	0.141907
GTF2IP20	general transcription factor IIi pseudogene 20	114.556	0.168867	0.115031	1.12417564619196	0.142098
NFIX	nuclear factor I X	5506.11	-0.0373358	0.0254406	0.974452815206234	0.142222	0.995413
AVPI1	arginine vasopressin induced 1	240.186	-0.0964213	0.0657258	0.935350298409413	0.142369	0.995413
PPIA	peptidylprolyl isomerase A	3608.46	-0.0415467	0.0283241	0.97161272557798	0.142422	0.995413
EFTUD1		445.663	-0.0666143	0.0454144	0.954876256952255	0.142427	0.995413
PRICKLE4	prickle planar cell polarity protein 4	116.842	0.132365	0.0902858	1.09608907154771	0.14263
LRRC37A3	leucine rich repeat containing 37 member A3	99.3206	0.126873	0.0865401	1.09192441018344	0.142632
PHTF2	putative homeodomain transcription factor 2	1549.85	-0.0544209	0.0371246	0.962980927295001	0.142676	0.995413
TBL1XR1	transducin beta like 1 X-linked receptor 1	4775.22	0.0468758	0.0319894	1.03302541848826	0.142825	0.995413
PHF21A	PHD finger protein 21A	634.179	0.0582809	0.0397751	1.04122432670845	0.142849	0.995413
UBE2L3	ubiquitin conjugating enzyme E2 L3	838.609	-0.0545364	0.0372224	0.962903831365257	0.142881	0.995413
RP2	RP2, ARL3 GTPase activating protein	302.245	-0.088886	0.0606769	0.940248498030013	0.142946	0.995413
LINC00312	long intergenic non-protein coding RNA 312	80.2239	0.159483	0.10888	1.11688674547468	0.142988
CLCNKB	chloride voltage-gated channel Kb	43.5942	-0.190164	0.12984	0.876506338689172	0.143029
G3BP1	G3BP stress granule assembly factor 1	1654.17	-0.0473325	0.0323203	0.967723974083736	0.143062	0.995413
MAPRE3	microtubule associated protein RP/EB family member 3	233.449	0.0844929	0.0576986	1.06031498241275	0.143089	0.995413
TRIM4	tripartite motif containing 4	796.083	-0.0578031	0.0394745	0.960725962696657	0.143108	0.995413
GSDMD	gasdermin D	488.906	0.0746623	0.0510007	1.05311450139175	0.143209	0.995413
TUFT1	tuftelin 1	238.231	0.0859679	0.0587271	1.06139961527882	0.143234	0.995413
LOC101927027	uncharacterized LOC101927027	141.311	-0.120428	0.0822682	0.919914849078224	0.143237
XRN2	5'-3' exoribonuclease 2	1390.92	-0.0464397	0.0317312	0.968323025681855	0.143321	0.995413
CCDC124	coiled-coil domain containing 124	226.449	-0.0947218	0.0647293	0.936452808936838	0.143371	0.995413
MORF4L2	mortality factor 4 like 2	3453.68	-0.0394903	0.0269955	0.972998662815414	0.143509	0.995413
PLA2G6	phospholipase A2 group VI	255.101	0.16046	0.109691	1.11764344579687	0.143511	0.995413
PACRG	parkin coregulated	12.9586	-0.38788	0.265159	0.764251682339051	0.143517
LOH12CR1		72.1758	0.152473	0.104234	1.11147287554519	0.143526
TBXAS1	thromboxane A synthase 1	4.84159	0.611882	0.418399	1.52825117363028	0.143622
TMED3	transmembrane p24 trafficking protein 3	1596.78	-0.0446709	0.0305585	0.969510925562352	0.143792	0.995413
TMPO	thymopoietin	1160	-0.0604584	0.0413584	0.958959401547772	0.143792	0.995413
UCKL1	uridine-cytidine kinase 1 like 1	285.929	0.0899115	0.061509	1.06430490623478	0.143806	0.995413
ZNF665	zinc finger protein 665	42.6138	0.205679	0.140723	1.15322921428693	0.143855
KIAA0895L	KIAA0895 like	264.072	0.1613	0.110402	1.11829441350953	0.144007	0.995413
STK31	serine/threonine kinase 31	2.54437	0.811246	0.55532	1.75472641363328	0.144054
NAA40	N(alpha)-acetyltransferase 40, NatD catalytic subunit	485.905	0.0708037	0.0484741	1.0503016047114	0.144112	0.995413
FAM160A1	family with sequence similarity 160 member A1	155.209	0.111243	0.0761599	1.08015828034756	0.144112
TMEM120B	transmembrane protein 120B	279.565	0.0936663	0.0641406	1.06707850478046	0.1442	0.995413
SCO2	SCO2, cytochrome c oxidase assembly protein	121.064	-0.136161	0.093295	0.909937512021859	0.144438
EMC10	ER membrane protein complex subunit 10	1184.7	-0.0582872	0.0399394	0.960403663420046	0.144457	0.995413
DYNC1I2	dynein cytoplasmic 1 intermediate chain 2	1697.35	-0.0457829	0.0313783	0.968763927191999	0.144547	0.995413
PCSK9	proprotein convertase subtilisin/kexin type 9	48.2193	-0.177986	0.122016	0.883936230008917	0.144645
EXTL3-AS1	EXTL3 antisense RNA 1	4.92073	0.604447	0.414416	1.52039552171324	0.144689
ELL3	elongation factor for RNA polymerase II 3	63.4324	0.16738	0.114762	1.12301722082702	0.144704
LINC01058	long intergenic non-protein coding RNA 1058	3.02872	-0.746211	0.51169	0.596167233950935	0.144751
EEF2	eukaryotic translation elongation factor 2	18450.8	-0.056457	0.0387139	0.961622823472607	0.144755	0.995413
LOC101928295	uncharacterized LOC101928295	1.19239	-1.34457	0.922214	0.393771002932458	0.144846
HILPDA	hypoxia inducible lipid droplet associated	123.132	-0.109526	0.0751312	0.92689246107116	0.144896
RBMXL1	RNA binding motif protein, X-linked like 1	269.452	0.0835072	0.0572835	1.05959080433225	0.144899	0.995413
CNDP2	carnosine dipeptidase 2	634.13	-0.0560629	0.0384624	0.961885529302824	0.144951	0.995413
C1QTNF8	C1q and TNF related 8	203.763	-0.124061	0.0851154	0.917601170481942	0.144962	0.995413
SAC3D1	SAC3 domain containing 1	83.9733	-0.141419	0.0970412	0.906626697029337	0.14503
THAP5	THAP domain containing 5	356.632	-0.0715583	0.049103	0.951609596837703	0.145031	0.995413
PTN	pleiotrophin	574.242	-0.0681879	0.0467964	0.953835344301125	0.145084	0.995413
SSR3	signal sequence receptor subunit 3	3809.46	-0.0495862	0.0340331	0.966213407602981	0.145116	0.995413
CRISPLD2	cysteine rich secretory protein LCCL domain containing 2	544.039	-0.0671214	0.0460705	0.954540705122447	0.145137	0.995413
ABCB8	ATP binding cassette subfamily B member 8	353.249	0.0856297	0.0587817	1.0611507908856	0.145188	0.995413
SAMD12	sterile alpha motif domain containing 12	61.1063	0.172616	0.118524	1.12710017229514	0.145287
ATG3	autophagy related 3	561.398	-0.0677313	0.0465316	0.95413725484349	0.145504	0.995413
MATN1	matrilin 1, cartilage matrix protein	7.7489	0.466537	0.32055	1.38178847469429	0.145552
LINC01278	long intergenic non-protein coding RNA 1278	220.551	0.092523	0.0635715	1.06623320240838	0.145554	0.995413
FBXL5	F-box and leucine rich repeat protein 5	1744.19	-0.0535587	0.0368121	0.963556599284618	0.145691	0.995413
NABP1	nucleic acid binding protein 1	519.806	0.0710977	0.0488685	1.05051566453225	0.145703	0.995413
ZNF8	zinc finger protein 8	66.3765	0.171679	0.118022	1.12636840186994	0.14577
UBE2B	ubiquitin conjugating enzyme E2 B	708.135	-0.0705263	0.0484885	0.952290565209698	0.14581	0.995413
NAT14	N-acetyltransferase 14 (putative)	92.3442	-0.142281	0.0978222	0.906085574659099	0.145812
NPR2	natriuretic peptide receptor 2	3589.08	0.0365389	0.025125	1.02565027984182	0.145868	0.995413
SNORA64	small nucleolar RNA, H/ACA box 64	6.30221	0.526583	0.362142	1.44051306075056	0.145925
DBIL5P	diazepam binding inhibitor-like 5, pseudogene	6.14242	-0.495459	0.340793	0.709336163772476	0.14599
SFTA1P	surfactant associated 1, pseudogene	13.073	-0.358652	0.246772	0.779893162248581	0.14612
MICU3	mitochondrial calcium uptake family member 3	150.76	0.111684	0.0768629	1.08048874243352	0.146216
ATF7IP2	activating transcription factor 7 interacting protein 2	136.337	0.106467	0.0732819	1.07658821360006	0.146269
TCF3	transcription factor 3	493.433	-0.0773909	0.0532862	0.947770127273107	0.146401	0.995413
ZNF34	zinc finger protein 34	72.6381	0.144741	0.0996675	1.10553208266792	0.146435
THEM4	thioesterase superfamily member 4	272.826	0.0858352	0.0591109	1.06130198872224	0.146472	0.995413
IGF1	insulin like growth factor 1	35.1608	-0.246749	0.169927	0.842793680645034	0.146478
IL12B	interleukin 12B	0.850274	-1.38002	0.950506	0.384214182624472	0.146536
POLQ	DNA polymerase theta	123.829	-0.11846	0.0816051	0.921170744644987	0.146607
KHNYN	KH and NYN domain containing	1233.22	0.0646218	0.0445179	1.04581077305762	0.146615	0.995413
LOXL2	lysyl oxidase like 2	2106.39	0.0498804	0.0343755	1.03517910827936	0.146768	0.995413
SPPL2A	signal peptide peptidase like 2A	1845.1	-0.0525252	0.0362014	0.964247110403818	0.146804	0.995413
MIR4292	microRNA 4292	3.69841	0.667393	0.460068	1.58819995502195	0.14688
EPN1	epsin 1	700.097	-0.0737132	0.0508294	0.950189224615352	0.147001	0.995413
LRRC34	leucine rich repeat containing 34	36.6722	-0.216013	0.148966	0.860941541473251	0.147036
SNRPD3	small nuclear ribonucleoprotein D3 polypeptide	969.417	-0.0490969	0.0338678	0.966541179674615	0.147153	0.995413
ANKRD26P1	ankyrin repeat domain 26 pseudogene 1	3.8118	-0.759582	0.524016	0.590667567268447	0.147187
ACSF3	acyl-CoA synthetase family member 3	179.287	0.10588	0.0730548	1.07615083404941	0.147246	0.995413
PCDHGA4	protocadherin gamma subfamily A, 4	84.2976	-0.13495	0.0931327	0.910701226108954	0.147335
[truncated: 16,326 more rows]
