# Supplementary material for: Reduction of Matrix Metallopeptidase 13 and Promotion of Chondrogenesis by Zeel T in Primary Human Osteoarthritic Chondrocytes
Source: Front Pharmacol. 2021 May 11;12:635034. doi: 10.3389/fphar.2021.635034 (PMC8144641; doi:10.3389/fphar.2021.635034)
Supplement: Supplementary file 1 [file DataSheet1.zip › Supplementary files/635304_Supplementary File 8.xlsx]

## Sheet: dfRESil1vsc
il1vsCTRL	baseMean	log2FoldChange	lfcSE	stat	pvalue	padj
CXCL8	145984	14.4252	0.703207	20.5135	1.63163e-93	4.89186e-92
CCL20	26235.1	13.8946	0.658395	21.1038	7.34288e-99	2.40459e-97
CXCL5	1784.91	13.4283	0.910455	14.749	3.12347e-49	3.99989e-48
CXCL3	3038.53	13.3167	0.790019	16.8561	9.45807e-64	1.62038e-62
CXCL1	37802.6	13.0314	0.697462	18.6841	6.67498e-78	1.49967e-76
FCAMR	834.814	12.8189	0.901111	14.2257	6.34746e-46	7.48082e-45
SELE	1247.34	12.6247	0.906572	13.9258	4.41768e-44	4.93762e-43
IL6	62523.4	12.6134	0.470409	26.8137	2.23551e-158	1.49166e-156
CXCL6	23041.3	12.3836	0.704967	17.5662	4.47221e-69	8.41753e-68
CYP24A1	792.399	12.3252	0.850298	14.4952	1.29971e-47	1.59976e-46
CSF3	551.124	11.9521	0.706276	16.9226	3.06449e-64	5.28587e-63
SERPINB7	632.138	11.526	0.828076	13.9191	4.85223e-44	5.41308e-43
CXCL2	2119	11.4972	0.587692	19.5632	3.18279e-85	8.16348e-84
C15orf48	4004.14	11.1996	0.520816	21.5039	1.43101e-102	4.93183e-101
IL1B	536.944	10.8263	0.680657	15.9057	5.78419e-57	8.59829e-56
VNN3	304.565	10.5072	0.621255	16.9128	3.61866e-64	6.23569e-63
NOS2	29648.8	10.3816	0.313208	33.1459	6.49634e-241	9.855e-239
PI3	198.451	10.2886	0.765202	13.4455	3.27014e-41	3.39822e-40
VNN1	1267.35	10.1093	0.437912	23.0851	6.52895e-118	2.84025e-116
IL24	115.87	10.0743	0.72779	13.8424	1.41449e-43	1.56228e-42
SGPP2	83.6138	10.0667	0.658435	15.2888	9.0776e-53	1.25189e-51
IL36G	127.418	10.0058	0.740274	13.5163	1.2535e-41	1.32038e-40
IL1A	93.9284	9.83816	0.656722	14.9807	9.81885e-51	1.28901e-49
MMP12	195.542	9.54372	0.683304	13.967	2.47836e-44	2.79824e-43
HSD11B1	13191.8	9.44859	0.246319	38.3592	0	0
IL36RN	118.191	9.26173	0.605167	15.3044	7.14548e-53	9.90822e-52
EREG	733.463	9.22201	0.380068	24.2641	4.69534e-130	2.37429e-128
LRRC55	42.1375	9.0984	0.666183	13.6575	1.821e-42	1.95529e-41
MMP1	153571	9.07061	0.340159	26.6658	1.17478e-156	7.72267e-155
TNFAIP6	65546	9.06718	0.248925	36.4254	1.68618e-290	3.74101e-288
TNFSF18	60.5454	8.99237	0.669669	13.4281	4.14e-41	4.2871e-40
CCL3	319.726	8.9918	0.680354	13.2164	7.06078e-40	7.0169e-39
MRGPRX3	49.6559	8.95502	0.672024	13.3254	1.64639e-40	1.66411e-39
CCL4	173.903	8.94707	0.67587	13.2379	5.30382e-40	5.29457e-39
CD300E	101.894	8.8843	0.606418	14.6505	1.33808e-48	1.68796e-47
UBD	294.051	8.8374	0.589764	14.9846	9.25321e-51	1.21566e-49
CXCL10	354.13	8.83278	0.685208	12.8907	5.08116e-38	4.76164e-37
IDO1	158.893	8.81264	0.581565	15.1533	7.20421e-52	9.746e-51
SAA2	375.036	8.67115	0.330403	26.2442	8.33313e-152	5.26351e-150
C2CD4B	34.1311	8.62962	0.675337	12.7782	2.16911e-37	1.9948e-36
GPR37L1	87.9089	8.4896	0.608697	13.9472	3.27296e-44	3.6767e-43
CSF2	29.1548	8.4749	0.675434	12.5473	4.11073e-36	3.66088e-35
DCLK3	41.6505	8.45587	0.671181	12.5985	2.15206e-36	1.93206e-35
C2CD4A	78.0145	8.45452	0.593426	14.247	4.68121e-46	5.52806e-45
COL22A1	62.1436	8.32332	0.773457	10.7612	5.24887e-27	3.55989e-26
IL20	24.5611	8.31164	0.676965	12.2778	1.19182e-34	1.01847e-33
IL1RN	311.21	8.24916	0.729126	11.3138	1.12183e-29	8.31369e-29
CCL5	1592.48	8.23903	0.197782	41.6571	0	0
CXCR4	74.152	8.19151	0.64451	12.7097	5.22488e-37	4.76793e-36
G0S2	4739.46	8.11831	0.162331	50.0109	0	0
CXCL9	95.3875	8.09831	0.503278	16.0911	2.94355e-58	4.49227e-57
IL36B	41.8315	8.04511	0.61948	12.9869	1.45214e-38	1.37682e-37
BCL2A1	424.221	8.01313	0.421174	19.0257	1.04439e-80	2.465e-79
ELOVL7	245.447	7.85389	0.4129	19.0213	1.13632e-80	2.67842e-79
LOC440896	20.0914	7.81057	0.689553	11.327	9.64369e-30	7.16775e-29
HMGN2P46	271.35	7.726	0.389616	19.8298	1.64828e-87	4.41922e-86
TNF	28.7407	7.67399	0.864573	8.87604	6.92815e-19	3.44062e-18
CPXM1	589.792	7.65975	0.357984	21.3969	1.42723e-101	4.8068e-100
IL11	1125.03	7.61756	0.330243	23.0666	1.00354e-117	4.35496e-116
SOX17	19.3321	7.5951	0.687695	11.0443	2.33619e-28	1.65661e-27
NCCRP1	73.5412	7.55534	0.747718	10.1045	5.27484e-24	3.20188e-23
LOC731424	15.4214	7.49005	0.694433	10.7859	4.01499e-27	2.74402e-26
RASGRP1	84.7145	7.43648	0.447131	16.6316	4.11773e-62	6.80499e-61
SERPINB4	14.1758	7.42928	0.696751	10.6627	1.52045e-26	1.01491e-25
CCL8	1044.94	7.36608	0.321771	22.8923	5.54217e-116	2.33653e-114
MMP13	33676.9	7.26472	0.235859	30.8011	2.53562e-208	2.98045e-206
SLC16A6	39.3109	7.1991	0.572469	12.5755	2.87845e-36	2.57768e-35
GPR84	82.5666	7.19791	0.4411	16.3181	7.33705e-60	1.15244e-58
C4orf26	46.4556	7.14413	0.527302	13.5485	8.08961e-42	8.56187e-41
AIRE	16.3808	7.1016	0.695307	10.2136	1.72332e-24	1.06427e-23
LOC541472	33.2392	7.06932	0.822385	8.59612	8.24559e-18	3.90686e-17
LUCAT1	226.201	7.05687	0.286251	24.6527	3.44168e-134	1.80196e-132
AQP9	165.955	7.05114	0.488724	14.4277	3.46611e-47	4.20794e-46
NOD2	1233.8	7.04871	0.227783	30.9449	2.97704e-210	3.61914e-208
ORM2	23.9452	7.00743	0.652277	10.743	6.39121e-27	4.32637e-26
TFPI2	1651.06	6.99881	0.266873	26.2253	1.36867e-151	8.58391e-150
TLR2	5039.52	6.91695	0.133965	51.6327	0	0
LOC101929319	34.753	6.91015	0.559906	12.3416	5.40618e-35	4.6625e-34
SLC26A9	23.2397	6.86134	0.843478	8.13458	4.13352e-16	1.82502e-15
SAA1	1055.52	6.78736	0.237494	28.5791	1.22248e-179	1.06886e-177
ICOSLG	1025.67	6.73922	0.282142	23.8859	4.288e-126	2.07944e-124
CH25H	684.144	6.68437	0.318135	21.0111	5.19264e-98	1.67267e-96
POU2F2	627.693	6.67321	0.186426	35.7955	1.29828e-280	2.71095e-278
UPB1	14.2782	6.65513	0.689961	9.64566	5.12825e-22	2.90062e-21
LAMB3	10988.5	6.65318	0.105506	63.0597	0	0
HCK	130.003	6.64228	0.524004	12.676	8.03323e-37	7.28946e-36
SLC7A2	85555.1	6.63015	0.129997	51.0022	0	0
TRIM63	26.3735	6.59733	0.576052	11.4527	2.28063e-30	1.72104e-29
MYH11	549.889	6.58818	0.472087	13.9554	2.91521e-44	3.28521e-43
LOC101929260	7.97057	6.54262	0.732227	8.93524	4.06297e-19	2.03884e-18
BIRC3	6149.54	6.53793	0.112287	58.2252	0	0
SERPINA9	20.2392	6.50606	0.613201	10.61	2.67767e-26	1.76874e-25
ESM1	1444.79	6.42733	0.168541	38.1351	0	0
ORM1	95.0757	6.42638	0.452639	14.1976	9.48128e-46	1.11151e-44
VSTM2A	8.2853	6.4111	0.741868	8.64182	5.53222e-18	2.63601e-17
C3	4750.62	6.39409	0.102963	62.1009	0	0
SLC30A2	87.5817	6.35547	0.557365	11.4027	4.05321e-30	3.03802e-29
LIF	5875.16	6.34839	0.126589	50.1496	0	0
IL19	9.6224	6.29812	0.71331	8.82943	1.05214e-18	5.17727e-18
CD38	109.107	6.29752	0.437132	14.4064	4.71352e-47	5.70671e-46
LOC100505622	13.242	6.2673	0.686603	9.12798	6.97873e-20	3.6144e-19
IL10	40.6197	6.23778	0.431129	14.4685	1.91657e-47	2.34117e-46
EBI3	15.8156	6.18745	0.692392	8.93634	4.02283e-19	2.02041e-18
LINC00473	13.0426	6.17754	0.736253	8.39051	4.8402e-17	2.22792e-16
C11orf96	1049.5	6.17125	0.155902	39.5841	0	0
CA12	6319.63	6.14957	0.245679	25.031	2.81376e-138	1.56067e-136
EXOC3L4	8.72489	6.0953	0.721483	8.44829	2.95593e-17	1.37307e-16
SLC28A3	80.3692	6.0841	0.685692	8.87294	7.12386e-19	3.53485e-18
TMEM132A	953.702	6.07684	0.148608	40.8917	0	0
PTGS2	17611.1	6.0533	0.213543	28.3471	9.10047e-177	7.65518e-175
SLC6A2	13.4404	6.05035	0.63338	9.55248	1.26626e-21	7.06088e-21
PGLYRP2	8.70671	6.04978	0.692118	8.74097	2.31126e-18	1.12114e-17
NDP	1938.81	6.02751	0.127835	47.1507	0	0
MMP3	1.31565e+06	5.99473	0.649066	9.23594	2.56029e-20	1.34924e-19
ICAM4	37.8186	5.95917	0.491104	12.1342	6.95529e-34	5.79575e-33
SOD2	85985	5.95741	0.119711	49.7649	0	0
MMP10	180.876	5.95656	0.228791	26.0349	1.99254e-149	1.21531e-147
TRPA1	20.6187	5.94889	0.564074	10.5463	5.28463e-26	3.44968e-25
C3AR1	272.162	5.93406	0.422046	14.0602	6.66736e-45	7.64464e-44
LRRC38	26.5546	5.92811	0.488219	12.1423	6.30269e-34	5.2643e-33
CCL7	95.8719	5.91839	0.326248	18.1408	1.51889e-73	3.11663e-72
PYDC1	4.94797	5.9084	0.767322	7.70003	1.36037e-14	5.56471e-14
GUCY1B2	13.2794	5.88311	0.625189	9.41014	4.95461e-21	2.69257e-20
ZC3H12A	2242.27	5.88261	0.0800116	73.522	0	0
LOC100506274	4.62467	5.87208	0.772095	7.60539	2.84048e-14	1.14011e-13
LYPD1	6.94041	5.85967	0.727844	8.05072	8.23101e-16	3.57631e-15
OCSTAMP	5.17027	5.84131	0.77157	7.57069	3.71258e-14	1.48211e-13
GBP5	17.5721	5.83177	0.57011	10.2292	1.46718e-24	9.07668e-24
CD274	573.972	5.82604	0.152978	38.084	0	0
UCN2	97.4309	5.82598	0.291966	19.9543	1.37572e-88	3.80338e-87
DUOXA2	5.15141	5.8035	0.772415	7.51345	5.75881e-14	2.27748e-13
KYNU	322.293	5.78218	0.213478	27.0856	1.45459e-161	1.01245e-159
IER3	8831.32	5.75785	0.116931	49.2416	0	0
MT3	5.16824	5.75556	0.788554	7.29887	2.90196e-13	1.10672e-12
LCN2	4886.97	5.65286	0.208802	27.0728	2.06023e-161	1.4284e-159
IL23A	66.4874	5.65004	0.331702	17.0335	4.63467e-65	8.08856e-64
KLHDC7B	21.9076	5.6186	0.714124	7.86782	3.60883e-15	1.51677e-14
ADORA2A	24.7716	5.61706	0.459511	12.224	2.31391e-34	1.9585e-33
PLAT	1069.85	5.59744	0.144798	38.657	0	0
NOTUM	14.6746	5.59404	0.580419	9.63793	5.52896e-22	3.12229e-21
PILRA	505.697	5.56056	0.279416	19.9007	4.01499e-88	1.09803e-86
PTCHD1	3.92755	5.55631	0.794591	6.99267	2.69696e-12	9.77904e-12
KCNMB1	174.605	5.55281	0.336207	16.5161	2.81177e-61	4.55763e-60
C6orf58	15.2713	5.54458	0.560485	9.89246	4.48851e-23	2.62839e-22
TNFRSF11B	43664.9	5.51908	0.136718	40.3683	0	0
MYH16	3.64097	5.5058	0.801499	6.86938	6.448e-12	2.28754e-11
DRGX	4.4078	5.48868	0.812028	6.75923	1.3873e-11	4.83473e-11
SCNN1B	3.67795	5.45828	0.805298	6.77795	1.21889e-11	4.2612e-11
CCL19	3.57582	5.44997	0.807285	6.75099	1.46841e-11	5.10936e-11
RHCG	3.81424	5.43452	0.807964	6.72619	1.74168e-11	6.02595e-11
A2MP1	4.33541	5.41723	0.773861	7.00026	2.55484e-12	9.28078e-12
PNLIPRP3	3.45242	5.39969	0.811793	6.65156	2.90004e-11	9.91005e-11
ELF3	1558.33	5.38524	0.136028	39.5892	0	0
CLIC5	39.2305	5.36492	0.403143	13.3077	2.08712e-40	2.1036e-39
TNN	110.018	5.35936	0.283222	18.9228	7.3958e-80	1.71592e-78
TNFRSF1B	1063.07	5.35547	0.169852	31.5303	3.34392e-218	4.26987e-216
PTGES	3738.32	5.35158	0.0926595	57.7553	0	0
GJB2	108.324	5.32596	0.404871	13.1547	1.5986e-39	1.56328e-38
IL4I1	178.171	5.3248	0.298738	17.8243	4.57553e-71	9.00344e-70
TNFSF14	10.8399	5.31433	0.694514	7.65188	1.98065e-14	8.03901e-14
UNC13A	57.1902	5.29115	0.315729	16.7585	4.90538e-63	8.24485e-62
HAS1	36.4826	5.27456	0.371468	14.1992	9.26005e-46	1.0863e-44
LAD1	5.36889	5.26659	0.748712	7.03419	2.00417e-12	7.32084e-12
TREM1	69.9372	5.26511	0.465521	11.3102	1.1688e-29	8.6474e-29
WTAPP1	236.478	5.26227	0.152513	34.5038	7.02386e-261	1.24666e-258
DRAXIN	14.7127	5.2048	0.540377	9.6318	5.86943e-22	3.3114e-21
TNFRSF9	331.27	5.19306	0.18476	28.107	8.04155e-174	6.37185e-172
SAA4	3.95551	5.17074	0.780897	6.62154	3.55479e-11	1.20777e-10
MFSD2A	261.226	5.1603	0.18318	28.1707	1.33812e-174	1.08449e-172
IRAK2	1306.93	5.14773	0.0877103	58.6902	0	0
TNFAIP3	2263.08	5.14579	0.0921245	55.8569	0	0
ROS1	58.9523	5.13827	0.280824	18.2971	8.72284e-75	1.83438e-73
TREML3P	39.2977	5.11258	0.357155	14.3147	1.7705e-46	2.11045e-45
SPINK4	3.32354	5.10708	0.839105	6.08635	1.15516e-09	3.56202e-09
ACSL4	19379.8	5.07977	0.0836142	60.7525	0	0
MMP7	13.4028	5.06841	0.539323	9.39772	5.57565e-21	3.02174e-20
ROBO2	637.512	5.04111	0.280536	17.9696	3.37374e-72	6.78917e-71
SDK1	308.808	5.03188	0.178759	28.1489	2.4735e-174	1.97758e-172
C1QTNF1	3281.29	5.00753	0.136621	36.6527	4.14598e-294	9.55676e-292
LOC100506178	5.46875	5.00295	0.729067	6.86213	6.78409e-12	2.40341e-11
CXCL11	9.85776	4.98774	0.627105	7.95359	1.81184e-15	7.74338e-15
DNAH17	13.745	4.97806	0.580414	8.57674	9.7604e-18	4.60983e-17
EHF	28.9664	4.97223	0.358296	13.8774	8.68073e-44	9.61762e-43
PTGDR	3.16912	4.95317	0.84886	5.83509	5.37613e-09	1.58903e-08
LOC100190940	2.86334	4.94958	0.876824	5.6449	1.65281e-08	4.72775e-08
MEFV	16.707	4.94624	0.49097	10.0744	7.16808e-24	4.32742e-23
REG3A	2.4108	4.92045	0.870254	5.65404	1.56715e-08	4.48781e-08
GP1BA	4.16897	4.88395	0.768589	6.35444	2.0919e-10	6.79897e-10
VNN2	171.463	4.86807	0.172472	28.2253	2.85823e-175	2.3271e-173
TRAF3IP3	17.2678	4.85354	0.494771	9.80968	1.02294e-22	5.91794e-22
LOC101927822	4.92284	4.84745	0.784581	6.1784	6.47545e-10	2.03601e-09
HAO2	2.47671	4.84055	0.878813	5.50806	3.62816e-08	1.01093e-07
IKZF1	44.3784	4.83638	0.329161	14.6931	7.14025e-49	9.0394e-48
MT1G	1103.36	4.83085	0.390551	12.3693	3.83023e-35	3.31461e-34
DAPP1	5.45019	4.82932	0.701118	6.88803	5.65702e-12	2.01417e-11
CCL2	10791.1	4.82765	0.256113	18.8497	2.95369e-79	6.79081e-78
MSC	344.037	4.82213	0.243713	19.7861	3.92172e-87	1.04046e-85
VGLL2	3.76038	4.81823	0.793722	6.07043	1.2757e-09	3.92417e-09
ICAM1	16869.1	4.80033	0.14059	34.1441	1.63645e-255	2.76622e-253
PLA1A	32.4973	4.7891	0.374222	12.7975	1.69396e-37	1.5635e-36
ADORA2A-AS1	5.50882	4.78355	0.708417	6.75245	1.45373e-11	5.06024e-11
CLEC4E	2.34974	4.77062	0.883929	5.39706	6.77403e-08	1.85515e-07
KCNJ2	138.384	4.74536	0.237843	19.9516	1.45034e-88	4.00344e-87
SERPINB3	2.71402	4.72305	0.91381	5.16853	2.35947e-07	6.18039e-07
MT1H	192.698	4.71853	0.404382	11.6685	1.84658e-31	1.44129e-30
CCL1	3.25006	4.65943	0.789188	5.90408	3.54616e-09	1.06068e-08
IP6K3	97.7441	4.6541	0.242962	19.1556	8.6843e-82	2.08576e-80
TRIM36	155.084	4.64706	0.195907	23.7207	2.20383e-124	1.0515e-122
BMP7	4.50199	4.645	0.755815	6.14568	7.96222e-10	2.48718e-09
MTMR7	168.985	4.64216	0.215015	21.5899	2.23426e-103	7.80628e-102
GADD45G	189.036	4.63761	0.221406	20.9462	2.03279e-97	6.45439e-96
SEMA6A	38.4868	4.60926	0.35028	13.1588	1.51441e-39	1.4834e-38
PIM2	1009.07	4.59666	0.116356	39.5051	0	0
MUC5AC	10.636	4.59515	0.943407	4.8708	1.11146e-06	2.76253e-06
IRF4	66.9856	4.58642	0.299267	15.3255	5.16645e-53	7.18646e-52
TREML4	2.66518	4.5793	0.844836	5.42034	5.94842e-08	1.63207e-07
MARCH3	438.442	4.57856	0.121217	37.7718	0	0
C1QTNF1-AS1	3.81922	4.57571	0.758074	6.03596	1.58018e-09	4.8348e-09
BMP2	7422.34	4.57462	0.134478	34.0177	1.21939e-253	2.0227e-251
LINC01093	2.04859	4.54668	0.946659	4.80288	1.56402e-06	3.839e-06
C15orf26	5.45657	4.53519	0.720572	6.29387	3.09637e-10	9.95247e-10
NPHS1	2.98286	4.52821	0.926635	4.88673	1.02527e-06	2.55329e-06
PTPRN	19.6886	4.52617	0.512781	8.82671	1.07797e-18	5.30292e-18
CTSS	3105.35	4.4995	0.101632	44.2725	0	0
XIRP1	10.3254	4.49877	0.512425	8.77937	1.64392e-18	8.04021e-18
AMTN	292.473	4.49826	0.345508	13.0193	9.5075e-39	9.08717e-38
SERPINA12	2.19597	4.48837	0.94932	4.72798	2.26762e-06	5.49761e-06
TNFAIP2	8392.45	4.4819	0.0745048	60.1558	0	0
BMPR1B	67.2211	4.47484	0.255168	17.5368	7.49922e-69	1.40701e-67
IL17C	3.78435	4.46034	0.766894	5.81612	6.02303e-09	1.77579e-08
KCNE5	31.0091	4.45429	0.333933	13.3389	1.37536e-40	1.39573e-39
EPGN	7.96768	4.44897	0.640563	6.94541	3.77362e-12	1.35803e-11
NFKBIA	4234.78	4.44468	0.0808026	55.0067	0	0
CFB	26074.4	4.44152	0.104175	42.6354	0	0
RND1	107.325	4.43239	0.234019	18.9403	5.31238e-80	1.23902e-78
FCMR	194.373	4.42022	0.156126	28.3118	2.47252e-176	2.07003e-174
IL15RA	460.918	4.41946	0.131648	33.5702	4.56336e-247	7.16771e-245
MIR146A	1.83177	4.40758	0.975163	4.51985	6.18846e-06	1.44925e-05
GCH1	2057.58	4.40721	0.103364	42.6376	0	0
COL7A1	4065.89	4.3964	0.150798	29.1541	7.40827e-187	6.88426e-185
FGF10	82.0019	4.38876	0.24708	17.7625	1.37971e-70	2.68219e-69
S100A9	44.0162	4.36364	0.5334	8.1808	2.81971e-16	1.25337e-15
SLAMF7	18.5536	4.35361	0.509915	8.5379	1.36681e-17	6.42464e-17
IL32	103.75	4.35267	0.384041	11.3339	8.91886e-30	6.63735e-29
SERPINE2	222174	4.34769	0.12395	35.076	1.56448e-269	2.9858e-267
NAMPT	6842.83	4.33778	0.106977	40.5488	0	0
PRKAR2B	574.255	4.33596	0.158954	27.278	7.73223e-164	5.48957e-162
MIR6732	3.48277	4.3125	0.751614	5.73765	9.60011e-09	2.79377e-08
PTX3	3880.73	4.30695	0.332387	12.9576	2.12704e-38	2.01027e-37
LIPN	1.75667	4.29641	0.959164	4.47933	7.48792e-06	1.74094e-05
IL12RB1	13.0468	4.29449	0.504717	8.50872	1.75871e-17	8.23189e-17
SLCO5A1	6.50705	4.28793	0.607202	7.06179	1.64377e-12	6.03293e-12
CLEC5A	7.71936	4.27067	0.59881	7.13194	9.8965e-13	3.67244e-12
UPK3B	31.7093	4.26507	0.378681	11.263	1.99909e-29	1.46741e-28
SSTR2	654.074	4.26266	0.113331	37.6124	0	0
AKR1C1	6470.79	4.25671	0.144614	29.4351	1.95315e-190	1.92592e-188
SAT1	16390.1	4.22897	0.11532	36.6717	2.06624e-294	4.82549e-292
HEATR9	1.96596	4.22673	0.880433	4.80075	1.58076e-06	3.87795e-06
HORMAD1	7.57811	4.21568	0.598177	7.04755	1.82092e-12	6.66245e-12
GFPT2	7110.33	4.19864	0.101567	41.3387	0	0
ID2	4696.76	4.19863	0.147034	28.5556	2.39525e-179	2.07382e-177
PDE4B	5735.92	4.19366	0.13175	31.8304	2.45933e-222	3.25751e-220
SLAMF8	42.3007	4.16657	0.369787	11.2675	1.89866e-29	1.39426e-28
IL17REL	1.64361	4.15774	0.975853	4.26062	2.03862e-05	4.58542e-05
PF4V1	3.97703	4.14253	0.71572	5.78791	7.12671e-09	2.09147e-08
LGALS17A	3.28756	4.13859	0.832937	4.96867	6.74143e-07	1.70398e-06
PMAIP1	95.0057	4.11657	0.196944	20.9023	5.10532e-97	1.61811e-95
WNT5A	1639.81	4.11474	0.121784	33.7873	3.02944e-250	4.97866e-248
STOX1	38.9783	4.11273	0.346139	11.8817	1.47287e-32	1.18504e-31
AKR1B15	7.55974	4.11137	0.543545	7.56398	3.90924e-14	1.55921e-13
HOXC13	1.62674	4.10682	1.03312	3.97518	7.03274e-05	0.000150499
FLJ37505	1.44843	4.10297	1.00016	4.10229	4.09075e-05	8.95496e-05
ITGAX	129.009	4.08678	0.458525	8.91288	4.97235e-19	2.48954e-18
DUSP6	2909.18	4.08349	0.0649779	62.8443	0	0
FRMD4A	429.648	4.08253	0.253932	16.0772	3.68475e-58	5.61379e-57
SLC39A14	46754	4.07087	0.0835238	48.7391	0	0
ASCL2	2.49946	4.05563	0.847488	4.78547	1.70586e-06	4.17216e-06
SP6	60.7214	4.05034	0.23417	17.2966	4.99343e-67	9.13694e-66
TFAP2A-AS1	5.46632	4.05029	0.627647	6.45314	1.09556e-10	3.62174e-10
CLGN	56.3745	4.04424	0.264634	15.2824	1.00193e-52	1.37961e-51
SLC13A3	478.054	4.0366	0.139102	29.0191	3.78325e-185	3.42596e-183
DKK4	1.54945	4.0306	1.04506	3.85682	0.000114872	0.000240857
SLC43A2	1758.8	4.02279	0.0776443	51.8105	0	0
TFAP2A	20.6482	4.00772	0.367782	10.897	1.19118e-27	8.2846e-27
SLC39A8	5788.18	4.00524	0.135611	29.5348	1.03014e-191	1.05081e-189
RBM47	84.4478	4.00036	0.196747	20.3325	6.62784e-92	1.94121e-90
CYP7B1	911.393	3.97899	0.109137	36.4586	5.03271e-291	1.1307e-288
CD80	13.9184	3.97239	0.472407	8.40884	4.1409e-17	1.91298e-16
RSPO3	565.303	3.97004	0.165467	23.9929	3.29987e-127	1.61794e-125
CES5A	1.61266	3.968	1.05932	3.7458	0.000179819	0.000369654
DIO3	115.022	3.96548	0.234733	16.8936	5.01798e-64	8.63025e-63
TYMP	1833.36	3.95285	0.117904	33.5259	2.01955e-246	3.1443e-244
AFP	2.93779	3.9429	0.774563	5.09049	3.57139e-07	9.22687e-07
SGK1	4384.5	3.9427	0.133925	29.4397	1.70751e-190	1.69311e-188
CDKN2B	1171.61	3.93774	0.142601	27.6136	7.63568e-168	5.60023e-166
GK	243.705	3.92075	0.145659	26.9174	1.37456e-159	9.38349e-158
CYP17A1	4.28899	3.91558	0.687389	5.69632	1.22424e-08	3.53146e-08
HMGA2	137.458	3.91423	0.189368	20.67	6.45122e-95	1.9879e-93
WFDC10B	4.84355	3.91366	0.641812	6.09783	1.07519e-09	3.32582e-09
FCRLA	34.6183	3.91306	0.304147	12.8657	7.02023e-38	6.558e-37
LOC101927481	7.15576	3.91231	0.530625	7.37303	1.66797e-13	6.45546e-13
PLLP	3.39456	3.91223	0.841965	4.64654	3.37545e-06	8.07534e-06
DUOX2	29.3684	3.91078	0.375402	10.4176	2.06182e-25	1.31496e-24
GBP1P1	177.888	3.90692	0.175607	22.2481	1.17772e-109	4.54422e-108
CRTAC1	11927.3	3.90588	0.117337	33.2876	5.82857e-243	8.91822e-241
ADAMTS9	2452.43	3.89459	0.206155	18.8916	1.33793e-79	3.09205e-78
HIST2H2BF	10.245	3.87914	0.482109	8.04619	8.54091e-16	3.70914e-15
GDNF	24.7391	3.86793	0.320787	12.0576	1.76799e-33	1.46022e-32
AMPD3	1190.86	3.8659	0.070864	54.5538	0	0
DDC	2.26189	3.86351	0.895707	4.31337	1.60788e-05	3.64706e-05
PIGR	2.3739	3.84858	0.955297	4.02867	5.60924e-05	0.00012125
USP30-AS1	13.0964	3.84853	0.392768	9.79848	1.14288e-22	6.59673e-22
SLC22A1	27.4602	3.84308	0.342182	11.2311	2.86902e-29	2.09384e-28
NCAM2	105.704	3.84054	0.167518	22.9262	2.54739e-116	1.07651e-114
MT2A	8799.32	3.83856	0.117229	32.7442	3.66671e-235	5.24842e-233
CD70	20.8229	3.83508	0.327873	11.6968	1.32285e-31	1.03753e-30
CHST11	779.458	3.83409	0.14007	27.3727	5.7904e-165	4.12746e-163
NXPE2	139.751	3.82811	0.162578	23.5463	1.36967e-122	6.36393e-121
LINC01010	4.98483	3.82337	0.679232	5.62897	1.81294e-08	5.17078e-08
IL26	15.433	3.82145	0.420954	9.07806	1.10525e-19	5.67133e-19
BDKRB1	584.718	3.81486	0.286297	13.3248	1.65998e-40	1.67689e-39
PAPPA2	154.736	3.81226	0.331056	11.5154	1.10292e-30	8.40522e-30
SLC7A11	2318.61	3.80779	0.389979	9.7641	1.60527e-22	9.22667e-22
PAGE5	1.50475	3.80463	1.15791	3.28578	0.00101701	0.00192914
GUCY2F	2.8191	3.79776	0.789116	4.81268	1.4892e-06	3.65989e-06
CR1L	1.5699	3.79565	0.980293	3.87195	0.000107967	0.000226969
PMCH	1.50154	3.79253	0.951006	3.98791	6.66573e-05	0.000142956
DOCK4	391.091	3.79247	0.109586	34.6072	1.96624e-262	3.56111e-260
LINC00160	11.8882	3.79114	0.472896	8.01685	1.08491e-15	4.68632e-15
VWC2	76.8384	3.78321	0.268857	14.0715	5.68762e-45	6.54242e-44
PDZRN3-AS1	63.1809	3.7784	0.202273	18.6797	7.23823e-78	1.62211e-76
GRB14	22.8336	3.77772	0.323648	11.6723	1.7659e-31	1.38014e-30
HBEGF	263.891	3.775	0.15879	23.7735	6.28373e-125	3.01432e-123
PRRX2-AS1	1.24427	3.77447	1.0668	3.53812	0.000402992	0.000798204
AKR1C2	8829.9	3.7674	0.215029	17.5204	1.00059e-68	1.86942e-67
CCNA1	37.5342	3.76528	0.276262	13.6294	2.67885e-42	2.86083e-41
MGAT4C	1.85163	3.76452	0.952606	3.95181	7.75626e-05	0.000165444
STEAP1	1606.71	3.73674	0.0944349	39.5695	0	0
GCGR	4.50964	3.7365	0.649515	5.75275	8.78012e-09	2.56018e-08
GLP2R	50.0079	3.73606	0.23636	15.8066	2.80044e-56	4.10785e-55
MAP3K8	1605.02	3.73544	0.0826691	45.1855	0	0
TC2N	49.0379	3.73462	0.255308	14.6279	1.86464e-48	2.34388e-47
SLC18B1	308.191	3.72112	0.104066	35.7572	5.11723e-280	1.05611e-277
FZD10	57.7551	3.71866	0.242835	15.3135	6.20966e-53	8.62404e-52
SIK1	165.898	3.71223	0.154163	24.0799	4.06291e-128	2.00871e-126
TP63	78.0552	3.71185	0.186755	19.8755	6.63202e-88	1.79713e-86
KLK10	4.19889	3.70825	0.68251	5.43326	5.53343e-08	1.52244e-07
S1PR1	159.185	3.70746	0.189148	19.6008	1.52251e-85	3.93349e-84
ADGRG1	377.078	3.70423	0.145209	25.5097	1.5393e-143	8.84175e-142
RASGEF1B	172.928	3.70029	0.13305	27.8112	3.17754e-170	2.42052e-168
NEFM	4.84778	3.69485	0.685305	5.39154	6.98558e-08	1.91161e-07
IL15	18.4442	3.6768	0.385837	9.5294	1.58201e-21	8.76922e-21
LINC01433	2.79032	3.6749	0.784099	4.68678	2.77539e-06	6.68209e-06
PDZK1IP1	190.118	3.65622	0.1591	22.9807	7.26867e-117	3.11622e-115
FTH1P3	14.1078	3.64783	0.392141	9.30234	1.37392e-20	7.32524e-20
SERPIND1	3.66307	3.63302	0.691381	5.25473	1.48241e-07	3.94767e-07
LOC101928370	1.59034	3.61239	1.16189	3.10906	0.00187682	0.00344023
IL7R	179.435	3.61051	0.215458	16.7573	5.00596e-63	8.40594e-62
B3GAT2	6.08581	3.60699	0.545387	6.61364	3.74979e-11	1.27135e-10
TNFSF10	1026.39	3.60369	0.115959	31.0773	4.87574e-212	5.96825e-210
OASL	410.718	3.60278	0.18723	19.2425	1.63127e-82	3.98258e-81
ZNF341-AS1	11.42	3.59582	0.395659	9.0882	1.00695e-19	5.17891e-19
NEURL3	4.8294	3.58549	0.631162	5.68078	1.34084e-08	3.86028e-08
DEFB1	70.4979	3.57754	0.214697	16.6632	2.42571e-62	4.03505e-61
RELB	417.047	3.57306	0.103518	34.5162	4.58115e-261	8.21321e-259
LAMC2	66.7893	3.56871	0.271877	13.1262	2.3303e-39	2.26633e-38
IFI44L	2754.61	3.56508	0.277949	12.8264	1.16701e-37	1.0839e-36
DUSP5	511.912	3.56287	0.149913	23.7662	7.47924e-125	3.57814e-123
EPHB2	462.891	3.56087	0.143264	24.8553	2.26441e-136	1.21423e-134
ARL2-SNX15	1.35538	3.55056	1.06477	3.33458	0.000854272	0.00163283
MYB	7.83465	3.55033	0.508746	6.97859	2.98163e-12	1.07848e-11
IGF1	185.388	3.55008	0.193329	18.3629	2.60204e-75	5.52435e-74
ATP1B4	1.08554	3.54554	1.25445	2.82638	0.00470776	0.00819356
S100P	11.12	3.53753	0.515463	6.86281	6.75183e-12	2.39246e-11
LINC01272	35.2134	3.53619	0.253679	13.9396	3.63811e-44	4.0843e-43
FAM132B	222.568	3.52271	0.192885	18.2632	1.6245e-74	3.40014e-73
MAOB	4869.61	3.51986	0.0890245	39.538	0	0
SEMA6B	2.86542	3.51816	0.772972	4.55147	5.3273e-06	1.25537e-05
ST3GAL1	4306.13	3.51737	0.0755348	46.5662	0	0
SLC22A23	416.929	3.51104	0.0943085	37.2293	2.2884e-303	5.48875e-301
FTH1	59750.1	3.49847	0.0472601	74.0259	0	0
PDZRN3	2202.5	3.472	0.102809	33.7712	5.21948e-250	8.49913e-248
GSAP	389.074	3.46533	0.0892557	38.8248	0	0
RIPK2	1096.94	3.45686	0.0697206	49.5816	0	0
AMIGO2	340.036	3.45544	0.123101	28.0699	2.2817e-173	1.79194e-171
SLCO4A1	14.9557	3.45186	0.341531	10.107	5.14195e-24	3.1255e-23
PRDM1	48.6168	3.44402	0.256996	13.4011	5.9582e-41	6.13056e-40
ITGAM	54.3049	3.4412	0.277284	12.4104	2.29479e-35	2.0005e-34
SPDYE7P	1.11021	3.43597	1.26424	2.71782	0.00657142	0.0112247
NR4A3	154.042	3.4173	0.175032	19.5239	6.87879e-85	1.75167e-83
NFKB2	2240.39	3.41594	0.0481974	70.8739	0	0
SLC6A14	0.901803	3.4146	1.22189	2.79453	0.00519752	0.00899569
MIR6775	1.26253	3.41071	1.04242	3.27193	0.00106818	0.00201939
NRIR	27.9845	3.40966	0.331431	10.2877	8.00829e-25	5.01019e-24
FLJ34503	6.79584	3.40337	0.554438	6.13842	8.33478e-10	2.59853e-09
HTR2A	46.1819	3.40224	0.285491	11.9171	9.63492e-33	7.81225e-32
STAT4	494.827	3.40199	0.150781	22.5624	1.01466e-112	4.05615e-111
AKR1B1	4532.23	3.40096	0.069769	48.746	0	0
WTAP	4593.68	3.40004	0.0701337	48.4794	0	0
NFKBIZ	2995.84	3.39951	0.0656476	51.7842	0	0
LOC285696	2.11404	3.39054	0.897838	3.77634	0.000159149	0.000328572
LOC101927686	4.45448	3.38899	0.608146	5.57267	2.50869e-08	7.08235e-08
DNER	1109.11	3.38204	0.273092	12.3842	3.18177e-35	2.75763e-34
FDCSP	1.74884	3.37916	2.98683	1.13135	0.257906	0.32576
CAMK1G	1.42017	3.37467	1.06178	3.17831	0.00148138	0.00274829
SEMA6D	1526.49	3.36859	0.102954	32.7193	8.30955e-235	1.17989e-232
ALKBH3-AS1	1.00708	3.36137	1.05483	3.18665	0.0014393	0.00267611
FAM150B	1.45246	3.36137	0.950153	3.53771	0.000403607	0.000799332
KCCAT211	65.5964	3.35522	0.175438	19.1248	1.56921e-81	3.75363e-80
GKN1	2.61621	3.35512	0.778584	4.30927	1.63797e-05	3.71057e-05
PGCP1	2.38128	3.35394	0.807661	4.15266	3.2863e-05	7.24849e-05
MAK	5.37777	3.35086	0.543387	6.16661	6.97687e-10	2.18979e-09
LINC01465	19.0422	3.35015	0.322681	10.3823	2.98626e-25	1.89432e-24
CX3CL1	482.763	3.34708	0.134509	24.8837	1.11597e-136	6.02045e-135
MIR155HG	48.7078	3.33474	0.280451	11.8906	1.3242e-32	1.0693e-31
ERC2	2.61764	3.32979	0.781941	4.25836	2.05933e-05	4.63022e-05
SLC7A5	2470.73	3.32854	0.272629	12.209	2.7825e-34	2.3495e-33
MROH9	2.20666	3.31889	0.79541	4.17256	3.01202e-05	6.67337e-05
NRP2	8610.12	3.31577	0.0947854	34.9818	4.2489e-268	7.85561e-266
AHCYL2	1834.22	3.31557	0.0908082	36.5117	7.22108e-292	1.64317e-289
BID	348.07	3.31048	0.119177	27.778	8.00626e-170	6.04694e-168
SLC22A2	3.73554	3.30453	0.673095	4.90946	9.1327e-07	2.28466e-06
KPNA7	1.67597	3.29525	0.907037	3.63299	0.00028016	0.000563971
SDR16C5	1.10204	3.29372	1.30128	2.53115	0.011369	0.0187257
LCP2	12.3637	3.29112	0.472458	6.96594	3.26221e-12	1.17733e-11
CYP7A1	2.58685	3.2901	0.748564	4.39521	1.10664e-05	2.53967e-05
CD82	2999.65	3.27969	0.0953789	34.3859	4.09146e-259	7.11954e-257
FOXF1	12.5019	3.2751	0.393189	8.32959	8.1124e-17	3.69774e-16
DTX2	600.691	3.27456	0.110963	29.5104	2.11677e-191	2.12263e-189
CSN1S1	7.81852	3.27178	0.466376	7.01533	2.29404e-12	8.35905e-12
SLC19A3	367.135	3.26499	0.0839073	38.9119	0	0
KMO	4.55877	3.2641	0.613283	5.32234	1.02439e-07	2.76656e-07
TMEM217	104.221	3.25267	0.15774	20.6205	1.79757e-94	5.49141e-93
STEAP2	2394.92	3.25191	0.106828	30.4405	1.60105e-203	1.77607e-201
ADAMTS4	84.2086	3.24972	0.260292	12.4849	9.02897e-36	7.96893e-35
PPBP	2.24034	3.24777	2.98451	1.08821	0.276503	0.346463
RSAD2	1465.41	3.23955	0.266176	12.1707	4.45205e-34	3.73791e-33
MGC27382	1.68772	3.23563	0.973844	3.32254	0.000892022	0.00170205
IYD	3.22143	3.22396	0.690954	4.66595	3.07193e-06	7.37305e-06
BMP6	653.465	3.22216	0.126107	25.5511	5.34297e-144	3.07897e-142
RORB	2.1519	3.22216	0.832287	3.87145	0.00010819	0.000227412
FLJ31104	8.28079	3.22178	0.420438	7.6629	1.81782e-14	7.39335e-14
MXD1	823.36	3.22073	0.0977304	32.9553	3.55686e-238	5.26089e-236
LOC101928505	1.95487	3.21439	0.865834	3.71248	0.000205239	0.000418711
BDNF	135.279	3.21081	0.154909	20.7271	1.97363e-95	6.1456e-94
ISG20	542.121	3.20974	0.156892	20.4583	5.06657e-93	1.50883e-91
RND3	6804.63	3.20664	0.101545	31.5786	7.26352e-219	9.34204e-217
IL2RG	165.908	3.20606	0.113577	28.2281	2.64116e-175	2.17027e-173
ILDR1	1.02663	3.20526	1.45758	2.19902	0.0278762	0.0433285
NRXN3	5.27297	3.20064	0.567397	5.64092	1.69148e-08	4.83369e-08
MT1F	353.266	3.1982	0.179624	17.805	6.46213e-71	1.26596e-69
FAM20A	574.323	3.198	0.149137	21.4433	5.27127e-102	1.78891e-100
ODF3B	226.348	3.19635	0.151047	21.1613	2.17225e-99	7.17974e-98
LIPG	30.6445	3.19603	0.239067	13.3688	9.20684e-41	9.41857e-40
LINC01268	7.5264	3.19546	0.521818	6.12372	9.14158e-10	2.84058e-09
LOC101928710	1.65941	3.18711	0.923972	3.44935	0.000561929	0.00109577
LRMP	2.48103	3.18579	0.737988	4.31686	1.58268e-05	3.59311e-05
ARAP2	566.746	3.18558	0.143394	22.2156	2.42522e-109	9.29701e-108
CMPK2	782.195	3.18521	0.248771	12.8038	1.56155e-37	1.44505e-36
ALOXE3	7.36447	3.18434	0.445413	7.14919	8.72923e-13	3.24607e-12
STX11	193.316	3.18407	0.159287	19.9895	6.79781e-89	1.89113e-87
RAB27B	38.7016	3.18281	0.274225	11.6066	3.81511e-31	2.94538e-30
SH2D1B	1.48318	3.18267	1.04153	3.05576	0.00224488	0.00407682
RASSF5	297.096	3.17984	0.120919	26.2971	2.06818e-152	1.311e-150
MX2	150.815	3.17907	0.351963	9.03241	1.67937e-19	8.56282e-19
RRAD	44.3588	3.16624	0.226605	13.9725	2.29402e-44	2.59341e-43
TAAR1	1.24018	3.16344	1.20871	2.61721	0.00886506	0.0148622
TBX3	116.481	3.14109	0.160722	19.5437	4.66799e-85	1.19384e-83
FAM65B	231.314	3.1344	0.164498	19.0543	6.05341e-81	1.43065e-79
ZBTB32	1.54093	3.13179	0.999303	3.13397	0.00172459	0.0031766
C11orf86	1.30376	3.12757	1.01026	3.09581	0.00196277	0.00358704
FILIP1	194.183	3.11973	0.14688	21.2399	4.08415e-100	1.36003e-98
CHIAP2	1.42702	3.11666	0.978085	3.18649	0.0014401	0.00267732
WWC1	55.3916	3.11157	0.235515	13.2117	7.50655e-40	7.44739e-39
C9orf16	700.028	3.1103	0.123888	25.1057	4.31191e-139	2.40667e-137
SCO2	536.052	3.11013	0.160601	19.3655	1.50795e-83	3.73286e-82
TNIP3	73.788	3.10688	0.159972	19.4213	5.09483e-84	1.27363e-82
LOC101929532	1.87037	3.09971	0.866889	3.57567	0.000349331	0.000695956
TP53AIP1	0.997149	3.09942	1.17476	2.63834	0.0083313	0.0140203
SNAP25	1.87579	3.09903	0.928746	3.33678	0.00084754	0.00162084
TMEM200C	4.89486	3.09559	0.546716	5.66215	1.49488e-08	4.28776e-08
LRRC16B	80.1094	3.09497	0.236563	13.083	4.11666e-39	3.97317e-38
LRRC9	1.4531	3.09408	0.9587	3.22737	0.00124935	0.00234108
ADTRP	77.7416	3.09361	0.202327	15.2901	8.89748e-53	1.228e-51
LINC00504	1.28219	3.09173	1.08472	2.85026	0.00436829	0.00763795
FER1L6	5.68482	3.08793	0.682061	4.52735	5.97288e-06	1.40062e-05
CGA	2.0712	3.0879	0.857566	3.60078	0.000317267	0.000634705
MSC-AS1	233.912	3.08447	0.145226	21.2392	4.15306e-100	1.38039e-98
ADPGK-AS1	1.97067	3.08391	0.798347	3.86287	0.000112063	0.000235219
SLC1A2	37.4558	3.08267	0.234724	13.1332	2.12476e-39	2.06983e-38
ZP3	46.5303	3.07848	0.253639	12.1373	6.70367e-34	5.59133e-33
BLID	3.04472	3.07834	0.671914	4.58144	4.61784e-06	1.09283e-05
NR4A2	435.2	3.07735	0.13589	22.6458	1.53447e-113	6.21812e-112
DIRC1	1.33595	3.07696	1.27533	2.41268	0.0158358	0.025554
LOC101928416	1.57345	3.07344	0.950906	3.23212	0.00122876	0.00230518
PTHLH	44.2241	3.06632	0.289136	10.6051	2.82097e-26	1.86062e-25
RAET1L	3.39238	3.05494	0.65622	4.65536	3.2342e-06	7.7489e-06
IGFN1	1.1146	3.05171	1.03065	2.96096	0.00306678	0.00547058
LINC00189	0.914573	3.05164	1.52767	1.99758	0.0457627	0.0684858
PAPPA-AS1	2.68184	3.04781	0.717152	4.24988	2.13883e-05	4.80472e-05
OSGIN2	2110.39	3.03848	0.071588	42.444	0	0
PITPNC1	270.242	3.03822	0.144725	20.993	7.59526e-98	2.42898e-96
KIAA1217	969.842	3.03298	0.237367	12.7776	2.18662e-37	2.00986e-36
DGAT2	44.9596	3.03211	0.189257	16.0211	9.09963e-58	1.37221e-56
MIR4260	0.84197	3.03187	1.55765	1.94644	0.0516019	0.0764684
CSF1	20887.7	3.02947	0.150993	20.0636	1.53415e-89	4.30167e-88
SMOX	1092.55	3.02884	0.103302	29.3202	5.73438e-189	5.5315e-187
LPL	106.431	3.02639	0.252029	12.0081	3.22058e-33	2.64028e-32
IGSF9	1.21734	3.02278	1.01245	2.9856	0.00283023	0.00506951
PGF	104.655	3.02033	0.221441	13.6394	2.33446e-42	2.49755e-41
ADAMTS6	547.512	3.01491	0.117572	25.6431	5.04633e-145	2.95602e-143
GABRR2	38.6744	3.01283	0.228975	13.1579	1.53353e-39	1.5013e-38
EDNRA	54.4709	3.00983	0.178747	16.8385	1.27465e-63	2.17536e-62
ENTPD7	804.725	3.0089	0.0830621	36.2247	2.48322e-287	5.44132e-285
LINC01353	4.77454	3.0017	0.546183	5.49578	3.88984e-08	1.08163e-07
TNFRSF21	152.973	2.99562	0.150682	19.8804	6.02113e-88	1.63408e-86
SRD5A2	2.52218	2.9939	0.708267	4.22708	2.36742e-05	5.29477e-05
HIST1H1E	4.97988	2.98271	0.580555	5.13768	2.78144e-07	7.25144e-07
TMEM51-AS1	7.27691	2.97883	0.484275	6.15111	7.69417e-10	2.40641e-09
DDX4	2.6632	2.97631	0.775571	3.83757	0.000124257	0.000259616
TMEM156	1.05308	2.97034	1.04868	2.83246	0.00461914	0.00805117
MT1JP	2.55199	2.96784	0.763072	3.88933	0.000100521	0.000212248
USP44	65.8897	2.96668	0.186047	15.9459	3.04232e-57	4.56065e-56
KDM7A	1480.44	2.96289	0.0928433	31.9128	1.77517e-223	2.36898e-221
CES1P1	7.53859	2.95323	0.479649	6.15706	7.41064e-10	2.32019e-09
PID1	4838.44	2.95296	0.0732324	40.3231	0	0
MAN1A1	8790.28	2.95153	0.0771825	38.2409	0	0
FAM87B	4.93124	2.94821	0.555428	5.30799	1.10842e-07	2.98262e-07
FGF10-AS1	1.74163	2.94639	0.888356	3.31668	0.000910948	0.00173686
ZNF385A	1123.08	2.94533	0.0674922	43.6396	0	0
PLD1	1263.03	2.94519	0.105769	27.8454	1.2237e-170	9.40237e-169
IRF1	975.104	2.93612	0.0994309	29.5292	1.21419e-191	1.23146e-189
MIR410	1.84853	2.93607	0.900144	3.26178	0.00110714	0.00208938
LRRN3	130.975	2.93209	0.198685	14.7575	2.75359e-49	3.53132e-48
PLK2	1210.87	2.93135	0.286268	10.2399	1.314e-24	8.15464e-24
PAX8	115.206	2.93074	0.209438	13.9934	1.71149e-44	1.9398e-43
BDKRB2	2154.39	2.93073	0.252594	11.6026	3.99908e-31	3.08607e-30
LRP1B	47.278	2.92975	0.214346	13.6683	1.56975e-42	1.68858e-41
IFIT2	2166.38	2.92699	0.297845	9.82722	8.59601e-23	4.9876e-22
WFDC3	38.4012	2.92293	0.203257	14.3805	6.85803e-47	8.25242e-46
CATSPERB	1.60158	2.9196	0.903352	3.23197	0.00122941	0.00230615
ARHGAP24	519.887	2.91387	0.0962651	30.2692	2.91618e-201	3.17542e-199
S100A8	1.04203	2.91237	1.1183	2.60427	0.00920708	0.0153935
CALCA	5.33192	2.90568	0.619049	4.69377	2.68211e-06	6.46715e-06
HIST1H1T	1.18291	2.90234	1.08641	2.67149	0.00755161	0.0127858
LOC100133091	58.2671	2.90039	0.202974	14.2895	2.54509e-46	3.02563e-45
MIR4773-1	0.8533	2.89997	1.59088	1.82288	0.068322	0.0988625
PLEKHG6	2.20438	2.89964	0.772435	3.7539	0.000174104	0.000358322
IL18R1	80.0367	2.89742	0.179186	16.1699	8.22513e-59	1.27056e-57
KCNJ2-AS1	6.97315	2.89661	0.517449	5.59787	2.17001e-08	6.15658e-08
IL37	1.2815	2.89285	1.16667	2.47958	0.0131539	0.0214644
NFKBIE	257.262	2.88958	0.0898574	32.1574	6.96758e-227	9.44027e-225
EPB41L3	1061.65	2.88501	0.0921514	31.3072	3.71866e-215	4.61556e-213
TRAF1	1032.42	2.88186	0.115137	25.0298	2.89867e-138	1.59778e-136
FAM71E2	1.20849	2.87996	1.07847	2.67041	0.00757586	0.0128207
CBR3	470.199	2.87687	0.0835026	34.4524	4.14133e-260	7.27766e-258
IFNAR2	753.083	2.87667	0.0864061	33.2925	4.95532e-243	7.648e-241
JHDM1D-AS1	320.101	2.87603	0.112082	25.66	3.2687e-145	1.92107e-143
LINC00342	346.497	2.8737	0.266265	10.7926	3.7296e-27	2.55585e-26
DMXL2	2232.39	2.87362	0.0838285	34.2798	1.5714e-257	2.70784e-255
SERPINA10	1.00013	2.86951	1.18071	2.43032	0.0150856	0.0244145
RTP4	130.675	2.86783	0.159166	18.0179	1.41116e-72	2.85596e-71
NHLH1	3.73598	2.86091	0.584937	4.89097	1.0034e-06	2.50096e-06
PVRL1	809.433	2.86078	0.0957025	29.8924	2.46947e-196	2.59353e-194
LOC101927630	1.37948	2.8556	0.946033	3.0185	0.00254031	0.00458212
MTHFD2L	62.9946	2.85507	0.159567	17.8926	1.34668e-71	2.67662e-70
GPR183	9.5405	2.84932	0.371606	7.66758	1.75275e-14	7.13849e-14
DRAM1	2720.53	2.84588	0.0809564	35.1532	1.03743e-270	2.00145e-268
HIST2H2BE	348.016	2.84302	0.0952198	29.8574	7.03816e-196	7.34825e-194
GBP4	535.872	2.84198	0.226965	12.5217	5.68347e-36	5.04632e-35
GRIP2	185.623	2.84166	0.176503	16.0998	2.56027e-58	3.91069e-57
GLIS3	1390.75	2.84141	0.0762441	37.2673	5.55519e-304	1.35067e-301
LINC01314	2.75943	2.84052	0.764981	3.71319	0.000204664	0.000417634
DLGAP1-AS2	37.4265	2.83987	0.207413	13.6919	1.13552e-42	1.22743e-41
LINC00944	1.6157	2.83712	0.863812	3.28441	0.00102195	0.00193728
TNFAIP8	710.517	2.83176	0.13384	21.1578	2.33747e-99	7.69719e-98
PNRC1	1847.28	2.83	0.0686752	41.2085	0	0
FBXO32	2049.77	2.82838	0.0994599	28.4374	6.98387e-178	5.95946e-176
HMCN2	5.03029	2.82365	0.602963	4.68296	2.82761e-06	6.79952e-06
STRA6	22.5877	2.82183	0.304532	9.26613	1.93024e-20	1.02177e-19
SLC11A2	2894.98	2.81956	0.0662896	42.5339	0	0
DOCK10	129.763	2.81907	0.184407	15.2872	9.30219e-53	1.28187e-51
TIAM2	3365.99	2.81672	0.0962977	29.2502	4.47022e-188	4.24288e-186
ANGPTL1	825.823	2.81628	0.127428	22.1009	3.09828e-108	1.16755e-106
GBP7	2.47115	2.81403	2.04188	1.37816	0.168154	0.223579
ABCA1	581.422	2.81327	0.100693	27.9391	8.94452e-172	6.963e-170
AIM2	5.24889	2.81276	0.622169	4.52089	6.15812e-06	1.44234e-05
MUC2	1.10859	2.80885	1.12126	2.50507	0.0122426	0.0200864
FRK	138.847	2.80847	0.136076	20.639	1.22615e-94	3.75222e-93
SLC6A12	34.6089	2.80601	0.226216	12.4041	2.48138e-35	2.15998e-34
OR7E12P	0.867462	2.80335	1.82643	1.53488	0.124814	0.170843
GIMAP8	3.10908	2.80185	0.643558	4.35368	1.3387e-05	3.05523e-05
TNFSF9	80.0839	2.80103	0.139506	20.0783	1.14293e-89	3.21487e-88
ARID3A	49.2414	2.79844	0.187874	14.8953	3.53527e-50	4.60026e-49
LOC401286	0.773468	2.79815	1.86915	1.49702	0.134388	0.182666
DPP4	3487.99	2.78411	0.0865433	32.1702	4.6126e-227	6.34644e-225
LINC01526	0.770667	2.783	1.29444	2.14996	0.0315581	0.0486457
CFAP61	6.24736	2.78079	0.465084	5.97911	2.24358e-09	6.80124e-09
FAM19A3	17.7114	2.76548	0.346184	7.98845	1.36641e-15	5.87226e-15
SLFN5	1467.05	2.7648	0.105911	26.1049	3.21009e-150	1.97833e-148
PSORS1C3	9.42762	2.75982	0.400965	6.88294	5.86288e-12	2.08496e-11
LINC01137	125.635	2.75614	0.13766	20.0213	3.59236e-89	1.00253e-87
LOC344887	16.3098	2.75376	0.381119	7.22547	4.99386e-13	1.88147e-12
BCL2L11	166.329	2.751	0.159958	17.1983	2.73525e-66	4.91873e-65
GBP2	2294.33	2.74835	0.0958632	28.6694	9.1761e-181	8.14333e-179
FAM167A	52.8742	2.74089	0.273025	10.0389	1.02765e-23	6.16205e-23
HIST1H2BD	174.159	2.74001	0.116254	23.5692	7.98638e-123	3.73027e-121
SALL3	0.777152	2.73938	1.88802	1.45092	0.146802	0.197909
SLC7A7	113.65	2.73727	0.147339	18.578	4.83908e-77	1.06694e-75
ABCC3	1229.41	2.73641	0.0938218	29.166	5.23634e-187	4.91745e-185
NPL	146.118	2.73575	0.12853	21.2849	1.5666e-100	5.24632e-99
PDPN	8405.03	2.73355	0.0894048	30.575	2.63075e-205	2.99315e-203
C2-AS1	2.13279	2.73343	0.79782	3.42613	0.000612257	0.00118869
ALOX15B	3.99332	2.73225	0.574892	4.75263	2.00784e-06	4.88115e-06
HIST1H3D	1.55635	2.73155	0.894261	3.05454	0.00225409	0.00409287
PKP1	131.264	2.73129	0.154111	17.7228	2.79404e-70	5.37868e-69
PAPPA	4957.28	2.72953	0.09879	27.6296	4.90479e-168	3.61224e-166
MAST4	994.627	2.72942	0.115375	23.6569	1.00248e-123	4.71962e-122
SLC16A10	93.5458	2.72853	0.143129	19.0635	5.07738e-81	1.20158e-79
MT1M	331.938	2.72161	0.155392	17.5146	1.10958e-68	2.06868e-67
EGFLAM-AS2	1.04241	2.7212	1.15994	2.34598	0.0189773	0.0302564
TNFRSF8	6.08347	2.71807	0.452262	6.00994	1.85591e-09	5.656e-09
SLC5A9	1.67015	2.71689	0.838176	3.24143	0.00118931	0.00223448
NKX3-1	410.717	2.71634	0.109931	24.7094	8.46632e-135	4.44582e-133
CHI3L2	25763.9	2.71565	0.130435	20.8199	2.85486e-96	8.96831e-95
ATF3	220.693	2.71203	0.197572	13.7267	7.02134e-43	7.62213e-42
PARM1	1273.44	2.70687	0.158333	17.0961	1.5875e-65	2.80364e-64
ARRDC3	5909.24	2.7033	0.071669	37.7192	0	0
LINC00942	2.35954	2.69495	0.76417	3.52664	0.000420868	0.000831663
LACC1	662.188	2.69471	0.0860562	31.3134	3.06457e-215	3.8305e-213
NCOA7	1601.85	2.68865	0.100988	26.6235	3.62936e-156	2.37703e-154
HOXB6	0.990723	2.68859	1.11833	2.40412	0.0162116	0.0261249
OAS1	1285.56	2.68785	0.138099	19.4632	2.25099e-84	5.67511e-83
PSD4	135.901	2.68679	0.152659	17.5999	2.46719e-69	4.66348e-68
BTG2	2145.47	2.68341	0.0668966	40.1127	0	0
NOS1	1.31918	2.6826	2.99325	0.896215	0.370138	0.446454
SLC19A2	332.612	2.67722	0.0947832	28.2458	1.6045e-175	1.32457e-173
SBSN	25.8473	2.67655	0.245193	10.9161	9.65505e-28	6.73879e-27
SLC25A37	1949.78	2.67643	0.0955695	28.0051	1.40885e-172	1.10157e-170
RASEF	1.36254	2.67274	0.910507	2.93545	0.00333067	0.00592107
LOC101929595	0.883256	2.67252	1.52825	1.74875	0.0803343	0.114655
RNF19B	989.682	2.67019	0.102161	26.1371	1.38325e-150	8.61448e-149
LINC00536	3.01022	2.66873	0.715304	3.7309	0.000190794	0.000391131
ATP6V0A4	3.67942	2.66629	0.598353	4.45605	8.34846e-06	1.93417e-05
SLCO2B1	34.7379	2.66504	0.304258	8.75915	1.96728e-18	9.58708e-18
RCVRN	4.01204	2.66481	0.562614	4.73647	2.17472e-06	5.27887e-06
SLC8A2	1.77326	2.66314	0.796385	3.34403	0.000825705	0.00158181
LOC101927851	9.6143	2.66161	0.393498	6.76399	1.34245e-11	4.68117e-11
IRAK3	1915.54	2.64356	0.0573518	46.0938	0	0
MEIS1	188.685	2.64137	0.135266	19.5273	6.43818e-85	1.64419e-83
LOC100131496	1.25235	2.64081	0.929504	2.84109	0.00449591	0.00784332
GPR68	225.147	2.63719	0.149348	17.658	8.83094e-70	1.68538e-68
SRGN	4677.8	2.637	0.110554	23.8525	9.53538e-126	4.58654e-124
FBXW10	7.08057	2.63428	0.435793	6.04479	1.49603e-09	4.58049e-09
SLIT2	172.824	2.63321	0.18942	13.9014	6.21069e-44	6.91119e-43
GABRB2	5.31749	2.62832	0.587747	4.47185	7.75464e-06	1.79965e-05
UBASH3A	0.688598	2.62698	1.9612	1.33947	0.180417	0.238117
DAW1	6.33756	2.62656	0.452437	5.80536	6.42293e-09	1.89056e-08
CCM2L	0.670034	2.62536	1.97492	1.32935	0.183732	0.241973
ADGRF4	0.750271	2.62531	1.44228	1.82024	0.0687218	0.0993843
LINC00299	0.717278	2.62264	1.9493	1.34543	0.178486	0.235798
EDNRB	3.01081	2.62255	0.728671	3.59908	0.000319341	0.000638717
CLDN20	0.658789	2.62175	1.98552	1.32043	0.18669	0.245395
FPR1	1.00496	2.61743	1.15516	2.26585	0.0234603	0.0369441
LOC101928858	1.65816	2.61474	0.870019	3.00538	0.00265245	0.00477033
SPX	73.4659	2.61321	0.344692	7.58129	3.42134e-14	1.368e-13
HERC6	1925.32	2.61321	0.158183	16.5201	2.62851e-61	4.26449e-60
IFIT1B	1.12615	2.6108	1.17487	2.2222	0.0262699	0.0409939
CYP3A5	905.696	2.60851	0.127198	20.5075	1.84368e-93	5.50901e-92
SNORD93	2.39636	2.59857	0.748253	3.47284	0.000514979	0.00100831
FAM26F	27.5907	2.59788	0.232102	11.1929	4.41933e-29	3.20289e-28
CLEC2B	6.29925	2.59071	0.436751	5.93179	2.99646e-09	8.99596e-09
PCED1B	14.6676	2.59058	0.287416	9.01334	1.99874e-19	1.01504e-18
ONECUT1	0.912477	2.58976	1.20271	2.15327	0.0312974	0.048279
ATP2B1	4313.63	2.58827	0.136333	18.9849	2.27478e-80	5.34062e-79
FLVCR2	144.889	2.58684	0.129177	20.0255	3.30483e-89	9.2374e-88
LINC01589	0.650806	2.57859	2.00161	1.28826	0.197656	0.25788
IL33	1.87046	2.57714	0.999749	2.57779	0.00994349	0.0165234
GBP1	1648.64	2.57678	0.223909	11.5082	1.19991e-30	9.13262e-30
C17orf58	211.171	2.57444	0.10968	23.4724	7.80536e-122	3.59837e-120
BARX2	207.774	2.57182	0.10406	24.7149	7.40227e-135	3.8986e-133
PI15	5.32426	2.5712	0.71144	3.61408	0.000301419	0.000604507
DUSP8	66.3334	2.57035	0.174785	14.7058	5.91616e-49	7.50578e-48
WNT9B	1.91824	2.5682	0.79283	3.23928	0.00119833	0.00225071
ST3GAL4	439.815	2.56695	0.0796977	32.2086	1.33592e-227	1.85244e-225
TMEM51	55.7728	2.56577	0.185974	13.7964	2.67969e-43	2.92868e-42
SERPINB2	0.971761	2.565	2.11056	1.21532	0.224244	0.288268
IFIH1	1196.79	2.56328	0.139434	18.3834	1.78422e-75	3.80169e-74
NMI	699.08	2.56176	0.0707224	36.2227	2.67139e-287	5.78225e-285
LOC101929709	84.5334	2.56052	0.12679	20.1949	1.08529e-90	3.10192e-89
GRM4	6.59815	2.55702	0.415667	6.15162	7.66956e-10	2.39956e-09
MIR8085	6.62092	2.55697	0.433969	5.89205	3.81432e-09	1.13859e-08
BHLHE41	1718.41	2.55457	0.139298	18.3389	4.05107e-75	8.55982e-74
ALOX12	7.18197	2.5537	0.441306	5.78668	7.17898e-09	2.10576e-08
LOC100507144	9.45081	2.55282	0.380386	6.71113	1.93124e-11	6.66232e-11
FPR2	0.644932	2.55156	1.36715	1.86633	0.061995	0.0904149
NGF	585.488	2.54057	0.12493	20.3359	6.18427e-92	1.81429e-90
GJB3	1.05313	2.53762	1.17498	2.15972	0.0307941	0.0475687
ADGRV1	10.4313	2.53562	0.408929	6.20064	5.62341e-10	1.77756e-09
PLAUR	839.952	2.53562	0.0823387	30.795	3.05981e-208	3.57293e-206
DCDC2	0.701527	2.53317	1.52113	1.66532	0.0958484	0.13475
SLAMF9	1.07032	2.53228	1.03583	2.44469	0.0144977	0.0235253
LOC100130476	3.85306	2.52777	0.597706	4.22913	2.34599e-05	5.25149e-05
PROX1	12.0756	2.5237	0.328536	7.68167	1.57026e-14	6.40851e-14
SLC25A28	1108.28	2.52187	0.0719154	35.0672	2.13581e-269	4.03282e-267
ABHD17C	421.295	2.52102	0.109497	23.0236	2.70699e-117	1.16618e-115
USP12	1405.56	2.5175	0.0655272	38.4191	0	0
PCDH12	234.127	2.51743	0.129614	19.4225	4.97632e-84	1.24576e-82
GPRC5A	499.699	2.51556	0.127713	19.6969	2.29017e-86	5.99532e-85
MRGPRX4	0.72295	2.51478	1.96387	1.28052	0.200362	0.260912
IL18RAP	0.877265	2.51307	1.55839	1.61261	0.10683	0.148506
ANKRD36C	214.271	2.50933	0.186101	13.4837	1.95031e-41	2.03624e-40
TRAF3IP2	1151.29	2.50655	0.0746608	33.5725	4.22268e-247	6.7521e-245
SLC25A25-AS1	83.1548	2.50475	0.184974	13.5411	8.94523e-42	9.46179e-41
LOC101927446	2.03776	2.50443	0.794114	3.15375	0.00161189	0.0029786
APOO	243.936	2.50422	0.0938945	26.6705	1.03459e-156	6.82634e-155
LOC389602	0.719863	2.49972	1.46063	1.7114	0.0870069	0.123375
LYZ	34.7149	2.49907	0.286442	8.72451	2.67333e-18	1.29289e-17
PTGER2	1039.62	2.49871	0.11422	21.8763	4.36734e-106	1.59827e-104
PLTP	972.492	2.4929	0.0815391	30.5731	2.78808e-205	3.15195e-203
GALNT14	36.0248	2.48988	0.238329	10.4473	1.50809e-25	9.6912e-25
FAM222A	27.1173	2.48728	0.219588	11.327	9.64046e-30	7.16775e-29
SMS	1628.05	2.48621	0.0871435	28.53	4.96883e-179	4.28115e-177
PAQR5	52.4402	2.48568	0.175604	14.1551	1.73741e-45	2.02876e-44
UNC5D	0.758924	2.48503	1.31497	1.8898	0.0587842	0.0861713
SLC2A1	1617.88	2.48333	0.0916525	27.095	1.12641e-161	7.87111e-160
AGRN	1983.49	2.48207	0.156516	15.8582	1.23338e-56	1.82124e-55
SLC6A6	866.553	2.48147	0.0941735	26.35	5.12909e-153	3.26295e-151
BEST1	222.822	2.47996	0.147969	16.7599	4.79325e-63	8.07166e-62
POU2F3	18.1694	2.47898	0.278065	8.91513	4.87251e-19	2.44093e-18
DUSP1	1848.72	2.47884	0.0704278	35.1969	2.23162e-271	4.35264e-269
TNS4	3.96802	2.47631	0.667334	3.71074	0.000206653	0.000421353
MYBPH	203.556	2.4748	0.148614	16.6525	2.90199e-62	4.81828e-61
SERPINA3	27593.1	2.47138	0.0816005	30.2864	1.73389e-201	1.89967e-199
LBP	1317.21	2.46869	0.203702	12.1191	8.36649e-34	6.96187e-33
IFI44	1216.93	2.46617	0.164927	14.9531	1.48751e-50	1.94704e-49
GRB7	7.54912	2.45865	0.413882	5.94046	2.84224e-09	8.55033e-09
LINC01554	56.5549	2.45836	0.190109	12.9314	2.99451e-38	2.8211e-37
AKR1D1	0.657914	2.45756	2.37024	1.03684	0.299809	0.371938
TMOD1	279.727	2.45529	0.166846	14.7158	5.10015e-49	6.50773e-48
CST1	7.06178	2.45406	0.4432	5.53716	3.07423e-08	8.61999e-08
TSHZ2	44.9639	2.45248	0.216231	11.3419	8.13245e-30	6.05719e-29
TAP1	1761.24	2.45168	0.143858	17.0424	3.98289e-65	6.96476e-64
IFIT3	4550.12	2.45043	0.213081	11.5	1.31957e-30	1.00305e-29
ZMIZ1-AS1	235.086	2.4493	0.130192	18.813	5.91036e-79	1.35184e-77
DDIT4L	667.592	2.44717	0.148436	16.4863	4.59961e-61	7.42844e-60
RPSAP52	13.4172	2.44537	0.411824	5.93791	2.88678e-09	8.67991e-09
GLIS3-AS1	1.09018	2.44062	1.10734	2.20403	0.0275221	0.0428312
DAAM1	661.674	2.43939	0.0763683	31.9425	6.87426e-224	9.24328e-222
LOC101929524	1.06717	2.43837	1.07495	2.26834	0.0233083	0.0367145
ISG15	1582.39	2.43566	0.261866	9.30117	1.38913e-20	7.4019e-20
IFNB1	1.04742	2.43082	1.11925	2.17183	0.0298683	0.0462253
FCER1G	23.6924	2.42978	0.288886	8.41087	4.06987e-17	1.88164e-16
SNORD15B	0.953971	2.42547	1.07048	2.26577	0.0234654	0.0369488
DUSP10	293.224	2.4252	0.124394	19.4961	1.18448e-84	2.99479e-83
GABRA4	572.525	2.42381	0.137576	17.618	1.79297e-69	3.40357e-68
IRF7	568.459	2.42176	0.129945	18.6369	1.61294e-77	3.59199e-76
MMP9	36.7445	2.42124	0.458932	5.27582	1.32166e-07	3.53498e-07
LINC01603	1.28899	2.42105	0.989148	2.44761	0.0143807	0.0233503
SLC2A6	516.548	2.41997	0.127504	18.9795	2.51797e-80	5.90375e-79
PRLR	99.1733	2.41659	0.485468	4.97785	6.4295e-07	1.62885e-06
MT1E	1250.72	2.41411	0.125833	19.185	4.93701e-82	1.1922e-80
CCR7	2.01626	2.41285	0.785402	3.07212	0.00212546	0.00386841
XDH	5.829	2.409	0.432441	5.57071	2.53708e-08	7.16135e-08
OSM	0.639071	2.40375	1.53432	1.56666	0.117195	0.16131
RGS16	775.086	2.40073	0.152469	15.7457	7.34876e-56	1.07088e-54
TMEM100	68.6732	2.3988	0.233341	10.2802	8.65327e-25	5.40418e-24
CDRT1	7.02803	2.39698	0.413309	5.79948	6.65193e-09	1.95537e-08
LPP	5175.65	2.39273	0.0861778	27.765	1.14793e-169	8.59688e-168
KRTAP5-AS1	1.26062	2.39178	1.21838	1.96309	0.0496361	0.073754
IL12A	17.3845	2.39122	0.261594	9.14097	6.18937e-20	3.21308e-19
TIMD4	0.786808	2.39009	1.48103	1.61381	0.106569	0.148209
ARHGAP6	68.6666	2.3894	0.203013	11.7697	5.59365e-32	4.4342e-31
LEF1	72.2429	2.38825	0.209285	11.4115	3.66475e-30	2.74918e-29
CDH2	29.559	2.38682	0.200765	11.8886	1.35597e-32	1.09396e-31
XAF1	3237.95	2.37531	0.226957	10.4659	1.23866e-25	7.98004e-25
FGF2	7836.91	2.37449	0.0772935	30.7205	3.03271e-207	3.51815e-205
ERN1	534.516	2.37342	0.15891	14.9357	1.93137e-50	2.52243e-49
SEMA4D	145.276	2.37099	0.139011	17.0561	3.14629e-65	5.52905e-64
GAS7	2115.6	2.36891	0.0841325	28.1569	1.97044e-174	1.5897e-172
IFI27	2523.22	2.3685	0.254239	9.31606	1.20743e-20	6.44727e-20
LINC00994	1.02698	2.36792	1.00001	2.3679	0.0178896	0.028634
SLC15A3	581.879	2.36498	0.140945	16.7794	3.45279e-63	5.8421e-62
SIRPA	6467.72	2.3643	0.0861132	27.4558	5.92744e-166	4.27667e-164
LINC00622	4.47279	2.36408	0.586005	4.03423	5.47816e-05	0.000118547
ZFPM2-AS1	2.43683	2.35546	0.782524	3.01008	0.00261181	0.00470104
BACH1	810.862	2.3512	0.104045	22.5979	4.5403e-113	1.82734e-111
PCBP3	77.1158	2.34616	0.156914	14.9519	1.51461e-50	1.98105e-49
WFDC21P	36.4752	2.34358	0.231251	10.1343	3.89033e-24	2.37692e-23
RASD1	655.794	2.34353	0.0988458	23.7089	2.91663e-124	1.38415e-122
ZNF267	254.11	2.34316	0.078842	29.7197	4.27508e-194	4.41153e-192
ITK	0.864873	2.34179	1.26761	1.84741	0.064688	0.0940796
TTN	25.1596	2.34115	0.22221	10.5358	5.90938e-26	3.85325e-25
CLCF1	499.243	2.34034	0.0819028	28.5745	1.39291e-179	1.2119e-177
PTGFR	666.289	2.33965	0.0803616	29.114	2.38659e-186	2.20623e-184
TBX21	0.682759	2.33727	1.37435	1.70064	0.0890115	0.125944
LOC728084	3.85726	2.3359	0.600212	3.89179	9.95079e-05	0.000210208
LINC00936	51.5204	2.33514	0.213793	10.9224	9.00884e-28	6.29271e-27
BATF	58.6558	2.33354	0.179198	13.0221	9.15851e-39	8.76304e-38
LINC00313	0.958477	2.33276	1.2516	1.86382	0.0623472	0.0908912
SDC4	10479.3	2.32995	0.126067	18.4818	2.89392e-76	6.27923e-75
USP18	268.946	2.32946	0.161342	14.438	2.98421e-47	3.62786e-46
WARS	4689.56	2.32745	0.260247	8.94321	3.7801e-19	1.90065e-18
LINC01239	44.0866	2.32487	0.206909	11.2362	2.70734e-29	1.9791e-28
DAZL	14.9864	2.324	0.331916	7.00177	2.52741e-12	9.18864e-12
HMGA1	1221.54	2.32337	0.116357	19.9676	1.05319e-88	2.91623e-87
INSIG2	1555.84	2.32199	0.0862866	26.9101	1.67151e-159	1.13235e-157
BTG3	886.388	2.32076	0.0643691	36.0539	1.1972e-284	2.56014e-282
CEBPB	881.041	2.31362	0.109559	21.1175	5.49027e-99	1.80124e-97
TRIM72	1.51155	2.31333	0.932813	2.47995	0.0131402	0.021446
PIGA	192.203	2.31136	0.110026	21.0074	5.6155e-98	1.80234e-96
HAS3	278.531	2.30981	0.147409	15.6694	2.44985e-55	3.55248e-54
SLC5A11	1.23889	2.30776	0.885232	2.60696	0.0091351	0.0152875
OR7E14P	7.66485	2.30641	0.401885	5.73897	9.52555e-09	2.77253e-08
MGST1	1017.63	2.30608	0.106677	21.6173	1.2353e-103	4.34166e-102
FAM65C	96.3178	2.30179	0.214298	10.741	6.53006e-27	4.417e-26
ZNF697	216.656	2.30051	0.0867692	26.5129	6.87566e-155	4.4216e-153
MUC22	0.825395	2.29919	1.6527	1.39117	0.164175	0.218715
CD44	19028.5	2.29616	0.115167	19.9377	1.91848e-88	5.27923e-87
CA8	3.84221	2.29606	0.574947	3.99352	6.50991e-05	0.000139766
PTGES2-AS1	12.6225	2.29261	0.302919	7.56838	3.77911e-14	1.50799e-13
BCL3	784.019	2.2885	0.103239	22.167	7.15905e-109	2.7209e-107
LINC00607	29.8414	2.28668	0.245707	9.30655	1.32053e-20	7.04904e-20
CTRL	19.9149	2.2806	0.255983	8.90917	5.14181e-19	2.57221e-18
SYCP3	1.72385	2.28046	0.885002	2.57678	0.00997245	0.01657
BHLHE22	31.0786	2.2764	0.207687	10.9608	5.90067e-28	4.14612e-27
LINC00996	0.640018	2.27556	1.77838	1.27957	0.200695	0.261288
PVRL4	12.7728	2.27427	0.397709	5.71844	1.07508e-08	3.11689e-08
FAM83B	15.3737	2.27407	0.32529	6.99089	2.73157e-12	9.90048e-12
ADAMTS10	554.809	2.27222	0.0725867	31.3035	4.18112e-215	5.15352e-213
CD1D	44.3154	2.26994	0.199442	11.3815	5.17298e-30	3.86428e-29
PLEKHS1	2.18143	2.26638	0.721005	3.14336	0.00167018	0.00308087
LTB	1.56929	2.26422	0.870867	2.59996	0.00932359	0.0155779
GRIK1-AS2	2.10256	2.2628	0.777337	2.91096	0.00360318	0.00637742
HID1	8.76257	2.26264	0.378975	5.97043	2.36632e-09	7.16353e-09
SPTA1	2.90833	2.26262	0.666071	3.39697	0.000681369	0.00131767
VAX1	0.646557	2.26156	1.72336	1.3123	0.189419	0.248429
RGS6	8.97855	2.26052	0.374021	6.04383	1.50498e-09	4.60629e-09
BEST4	22.76	2.25956	0.232548	9.71653	2.56376e-22	1.4641e-21
HLA-F	735.723	2.2582	0.139285	16.2128	4.09506e-59	6.34787e-58
EFHC2	71.51	2.25777	0.142135	15.8847	8.09157e-57	1.20081e-55
TNIP1	2525.7	2.25708	0.0845668	26.69	6.15725e-157	4.0778e-155
HIST1H2BC	43.9487	2.25641	0.217357	10.3811	3.02132e-25	1.91588e-24
HELZ2	1144.28	2.25137	0.14511	15.5149	2.75044e-54	3.93056e-53
CYP27B1	48.1714	2.24638	0.228224	9.84289	7.35678e-23	4.28116e-22
NOVA1	818.586	2.24624	0.0965666	23.261	1.10095e-119	4.87303e-118
MCHR1	5.40234	2.24363	0.464604	4.82912	1.37137e-06	3.38061e-06
MIR412	0.868075	2.24325	1.1162	2.00973	0.0444602	0.0667392
CTRC	0.736427	2.24268	1.30541	1.71799	0.0857993	0.121789
C3orf52	73.4056	2.24182	0.136694	16.4003	1.90158e-60	3.02973e-59
LILRB2	2.024	2.2393	0.817479	2.73927	0.00615758	0.0105595
SPSB4	104.581	2.23907	0.114792	19.5056	9.84535e-85	2.4928e-83
CCDC71L	457.643	2.23767	0.0997382	22.4355	1.77372e-111	6.98044e-110
MT1L	123.789	2.23668	0.191386	11.6867	1.4898e-31	1.16692e-30
CLIC2	256.547	2.23425	0.103539	21.5788	2.84206e-103	9.91034e-102
ITPR3	5591.31	2.23315	0.0781299	28.5825	1.10947e-179	9.74849e-178
CBR3-AS1	27.8802	2.2322	0.205369	10.8692	1.61598e-27	1.11821e-26
LOC101928865	3.77349	2.23125	0.526903	4.23466	2.28898e-05	5.12968e-05
MIRLET7I	3.71758	2.22952	0.617149	3.61261	0.000303135	0.000607675
CFD	11.8073	2.22875	0.382749	5.82301	5.77961e-09	1.70572e-08
SOCS3	1468.9	2.22841	0.110587	20.1507	2.65279e-90	7.54558e-89
TMEM233	2.0346	2.22725	0.812526	2.74114	0.00612269	0.0105078
FYN	1298.66	2.22713	0.103796	21.4567	3.95091e-102	1.34339e-100
GALNT9	69.4947	2.22218	0.214442	10.3626	3.66741e-25	2.3206e-24
IFNGR2	2275.33	2.21798	0.0763068	29.0666	9.487e-186	8.67962e-184
LOC102724153	0.775696	2.21652	1.91301	1.15865	0.246598	0.313709
ETV7	109.298	2.21467	0.321024	6.89878	5.24516e-12	1.87241e-11
HEPACAM	0.738872	2.2117	1.65133	1.33935	0.180458	0.238119
KDR	7.103	2.21114	0.422928	5.22818	1.71191e-07	4.53707e-07
C10orf128	1.73109	2.20908	0.855548	2.58207	0.00982105	0.0163338
LOC101928674	4.56313	2.20877	0.541425	4.07956	4.5122e-05	9.83507e-05
NFKB1	1924.93	2.2064	0.0803908	27.4459	7.77232e-166	5.58506e-164
GABRB1	36.0047	2.20589	0.202446	10.8962	1.20137e-27	8.34737e-27
MARCKS	4177.73	2.20499	0.12958	17.0164	6.20625e-65	1.08207e-63
MAFF	654.533	2.20358	0.101544	21.7009	2.01338e-104	7.19025e-103
RGS13	2.44939	2.20253	0.657047	3.35217	0.000801822	0.00153918
RLTPR	4.3484	2.20191	0.547903	4.0188	5.84962e-05	0.000126308
MIR5193	0.870889	2.19979	1.10911	1.98338	0.0473246	0.070603
ANO9	1.50853	2.19975	0.839963	2.61886	0.0088224	0.0148005
MYO1G	2.4468	2.19887	0.677772	3.24427	0.00117753	0.00221446
TMEM171	175.659	2.19592	0.170879	12.8508	8.51803e-38	7.9363e-37
PROKR1	1.25138	2.1944	0.935134	2.34662	0.0189446	0.0302137
FAM159B	0.74784	2.19248	1.62205	1.35167	0.176481	0.233427
CHMP1B	1733.04	2.18457	0.117675	18.5644	6.23681e-77	1.37001e-75
SEMA3C	15168	2.18264	0.0936732	23.3005	4.37822e-120	1.95249e-118
THEMIS2	87.7812	2.18216	0.190519	11.4537	2.25192e-30	1.7001e-29
MIR6894	0.856232	2.18024	1.09386	1.99316	0.0462437	0.0691299
PLA2G4A	2364.87	2.17897	0.105559	20.6423	1.14422e-94	3.50755e-93
TMEM140	544.998	2.17814	0.131735	16.5343	2.07827e-61	3.37796e-60
BEST3	1.90754	2.17777	0.868181	2.50843	0.0121269	0.0199093
STC1	967.03	2.175	0.2194	9.91343	3.63918e-23	2.14235e-22
HERC5	620.552	2.17494	0.22029	9.8731	5.4454e-23	3.18033e-22
PARP14	4318.59	2.1748	0.120439	18.0573	6.90637e-73	1.40575e-71
LINC01134	6.78476	2.16542	0.38711	5.59381	2.22135e-08	6.29921e-08
TAP2	1723.98	2.16396	0.105507	20.51	1.75177e-93	5.2432e-92
DGKI	22.4685	2.16341	0.284053	7.61624	2.61166e-14	1.05136e-13
RHBDL2	53.8214	2.15915	0.173144	12.4703	1.0847e-35	9.5403e-35
HIST1H4H	33.9326	2.15571	0.217892	9.89348	4.44301e-23	2.60261e-22
USP13	943.885	2.15343	0.0717957	29.9938	1.18047e-197	1.26982e-195
JUN	1096.57	2.15306	0.100134	21.5017	1.49987e-102	5.15916e-101
IL21R	32.9485	2.15223	0.227927	9.44261	3.636e-21	1.98876e-20
DNAJB5-AS1	1.1671	2.15208	0.957353	2.24795	0.0245796	0.038563
ZC2HC1C	41.4703	2.15161	0.175273	12.2757	1.22254e-34	1.04371e-33
PLCXD3	28.5995	2.15007	0.33909	6.34072	2.28692e-10	7.41245e-10
SIRPB1	56.3767	2.14994	0.19503	11.0236	2.94002e-28	2.07981e-27
SERPINA1	46828.4	2.148	0.101958	21.0674	1.58263e-98	5.15415e-97
COLEC10	4.89012	2.14713	0.510255	4.20795	2.57693e-05	5.74869e-05
NEDD4L	408.092	2.14649	0.0959473	22.3715	7.45542e-111	2.90827e-109
CEND1	10.1952	2.14628	0.424449	5.05663	4.26737e-07	1.0958e-06
ZNF295-AS1	8.09296	2.14533	0.409259	5.24199	1.58851e-07	4.222e-07
ABTB2	828.863	2.14532	0.099975	21.4585	3.80259e-102	1.29544e-100
MAFB	1193.88	2.1428	0.10822	19.8004	2.9507e-87	7.86366e-86
CDCP1	18.3867	2.14195	0.285317	7.50725	6.03822e-14	2.38585e-13
HIST1H2BN	2.23568	2.14179	0.699663	3.06118	0.0022047	0.00400729
GDF15	306.142	2.13732	0.139475	15.324	5.2854e-53	7.34617e-52
MIR6748	1.79519	2.13534	0.808318	2.64172	0.00824874	0.0138866
DNAJB9	1334.78	2.13494	0.0943212	22.6348	1.97152e-113	7.97094e-112
SPINK1	0.807639	2.13467	1.42543	1.49756	0.134247	0.182488
SMCO2	2.89427	2.13123	0.614277	3.4695	0.000521428	0.0010206
S100A3	41.7097	2.13115	0.222914	9.56043	1.17267e-21	6.55137e-21
SOCS1	24.6501	2.13081	0.305864	6.96653	3.24852e-12	1.17263e-11
PSMB9	331.529	2.13021	0.140893	15.1193	1.20822e-51	1.62583e-50
KCNA10	0.868053	2.13019	1.57684	1.35093	0.176719	0.233655
BCL11A	6.35577	2.12997	0.421983	5.04753	4.47552e-07	1.14759e-06
SUSD6	1662.46	2.12343	0.0754736	28.1347	3.68562e-174	2.93345e-172
MYO5B	759.216	2.11825	0.0873621	24.2467	7.15836e-130	3.60948e-128
AOC2	657.854	2.11783	0.0742871	28.5086	9.15218e-179	7.84744e-177
MUC13	1.25584	2.1117	1.18194	1.78665	0.0739943	0.106282
APOL3	1554.12	2.10983	0.0783964	26.9123	1.57601e-159	1.07175e-157
HK2	546.026	2.10491	0.118693	17.7341	2.28688e-70	4.41674e-69
DLGAP1-AS1	111.272	2.10419	0.118406	17.7711	1.18439e-70	2.30754e-69
DDIT4	896.174	2.10147	0.287302	7.3145	2.58345e-13	9.87587e-13
CD83	107.03	2.10081	0.187432	11.2084	3.71007e-29	2.69766e-28
LINC00487	1.80286	2.09652	0.853091	2.45755	0.0139887	0.0227597
LOC284648	15.7349	2.09491	0.3408	6.14705	7.89372e-10	2.46752e-09
AKR1C8P	1.10078	2.09444	0.956464	2.18977	0.0285407	0.0442766
CPED1	892.246	2.09247	0.116603	17.9452	5.23274e-72	1.0459e-70
PHACTR1	78.5359	2.09019	0.126928	16.4674	6.28679e-61	1.0089e-59
SAMHD1	1018.99	2.08938	0.144321	14.4773	1.68511e-47	2.06697e-46
CFLAR	2385.75	2.08841	0.0547031	38.1772	0	0
A4GALT	783.497	2.08479	0.0917195	22.7301	2.25783e-114	9.25502e-113
LOC554223	5.38997	2.08437	0.465165	4.48093	7.43177e-06	1.72833e-05
NPPA-AS1	24.1863	2.08379	0.231507	9.00098	2.23719e-19	1.13354e-18
TGIF1	927.772	2.0835	0.097229	21.4288	7.19756e-102	2.43797e-100
CCRL2	43.4506	2.07929	0.177468	11.7164	1.05037e-31	8.2601e-31
SOX7	21.496	2.07709	0.263981	7.86832	3.5943e-15	1.51102e-14
ACKR3	1873.89	2.07342	0.148946	13.9206	4.7478e-44	5.29992e-43
MX1	5194.91	2.07126	0.19921	10.3974	2.54919e-25	1.62054e-24
RNF182	10.3923	2.06926	0.312625	6.61899	3.61658e-11	1.22782e-10
PIM3	837.721	2.06758	0.0752995	27.4581	5.5629e-166	4.03004e-164
GLDC	3.08222	2.06745	0.607531	3.40304	0.000666407	0.00128944
SMTN	2187.21	2.06536	0.0773035	26.7176	2.94294e-157	1.95634e-155
PIM1	317.036	2.06476	0.0977077	21.1321	4.03584e-99	1.32652e-97
NXPE1	1.05936	2.0631	1.02475	2.01327	0.044086	0.066211
ATP6V1C2	14.3554	2.06192	0.323931	6.36529	1.94927e-10	6.35284e-10
JUNB	700.548	2.0583	0.118277	17.4023	7.92314e-68	1.46335e-66
CHIT1	2.05087	2.05761	0.831286	2.47521	0.0133158	0.0217186
YPEL4	1.54508	2.05717	0.847581	2.4271	0.0152199	0.0246185
CD48	1.3845	2.05666	1.06114	1.93817	0.0526027	0.0778686
EPSTI1	586.237	2.05533	0.145241	14.1512	1.83673e-45	2.14052e-44
GFI1	1.278	2.05081	0.871652	2.35278	0.0186336	0.0297534
NFIL3	795.345	2.04652	0.112585	18.1775	7.77577e-74	1.60853e-72
MRPS24	1.35896	2.04562	0.98066	2.08597	0.0369817	0.0562699
ABCA13	57.7043	2.04522	0.242427	8.43645	3.27126e-17	1.51597e-16
ITPRIP	1110.71	2.04399	0.125038	16.3469	4.57746e-60	7.22181e-59
SYNJ2	3214.9	2.03983	0.0808402	25.2329	1.7454e-140	9.80354e-139
IGF2BP3	2.75144	2.03848	0.617006	3.30383	0.000953741	0.00181261
APOL1	1875.95	2.03786	0.0946629	21.5276	8.59173e-103	2.9726e-101
SNORD117	0.914418	2.03702	1.09518	1.85998	0.0628878	0.0916267
CCDC141	8.65215	2.03683	0.34933	5.83069	5.51991e-09	1.63044e-08
HOXC13-AS	0.77808	2.03671	1.19261	1.70777	0.0876784	0.124238
MIR614	5.16236	2.03489	0.461539	4.40892	1.03887e-05	2.3897e-05
CFAP58-AS1	17.6644	2.0348	0.244118	8.33531	7.72961e-17	3.5259e-16
RNF144B	1168.66	2.03453	0.0915743	22.2173	2.33713e-109	8.97871e-108
CXorf58	2.0002	2.0329	0.735731	2.7631	0.00572552	0.00985571
MET	3384.82	2.0322	0.0896785	22.661	1.08691e-113	4.42466e-112
OAS2	1845.93	2.03163	0.138981	14.618	2.15592e-48	2.7081e-47
FBLN5	2077.15	2.03137	0.103042	19.7141	1.63288e-86	4.28727e-85
KCNK13	0.621326	2.03135	1.59351	1.27476	0.202393	0.263248
MEGF11	2.61121	2.02866	0.678933	2.98801	0.00280797	0.00503268
HIVEP1	877.115	2.02754	0.0616628	32.881	4.10887e-237	5.97773e-235
CHST2	378.353	2.02711	0.0999897	20.2732	2.21726e-91	6.39904e-90
ZG16B	34.7727	2.02696	0.200878	10.0905	6.0864e-24	3.68192e-23
PRRG4	31.3159	2.02658	0.22586	8.9727	2.89323e-19	1.46052e-18
RELA	2116.16	2.02623	0.0578559	35.022	1.04115e-268	1.94519e-266
CFAP69	183.604	2.02552	0.115547	17.5297	8.49708e-69	1.5892e-67
VEGFA	1695.35	2.02461	0.087337	23.1816	6.97861e-119	3.05082e-117
LYN	476.42	2.02342	0.0776898	26.0448	1.54099e-149	9.44514e-148
POPDC3	114.502	2.01985	0.103165	19.5788	2.34285e-85	6.04408e-84
CLIC6	1440.08	2.01839	0.0715049	28.2273	2.70396e-175	2.21164e-173
MS4A14	1.25395	2.01838	1.04584	1.92991	0.0536179	0.0792459
LOC101929541	1.69544	2.01537	0.833607	2.41765	0.0156211	0.0252352
SLC16A7	1348.12	2.01364	0.0724739	27.7843	6.70698e-170	5.08728e-168
ARRDC2	865.169	2.01263	0.0866684	23.2222	2.71767e-119	1.19101e-117
ACHE	1.35104	2.00571	0.967976	2.07207	0.0382591	0.0580294
MCC	1161.57	2.00408	0.0815628	24.571	2.57966e-133	1.33488e-131
PYY2	1.24027	1.9999	0.927232	2.15685	0.0310172	0.0478717
RGS17	21.6545	1.99897	0.27976	7.14532	8.9786e-13	3.3381e-12
PLK3	365.344	1.9989	0.101055	19.7804	4.39171e-87	1.16341e-85
GJB5	1.0699	1.99849	1.07203	1.86421	0.0622921	0.0908184
BST2	606.929	1.99811	0.288987	6.91418	4.70576e-12	1.68324e-11
MAFG	946.898	1.9975	0.070353	28.3926	2.49655e-177	2.12016e-175
TIFA	368.884	1.99409	0.0828083	24.0808	3.97687e-128	1.97166e-126
HIST2H3D	3.3461	1.99349	1.67735	1.18848	0.234646	0.300096
PACERR	16.0246	1.99295	0.271159	7.34975	1.98585e-13	7.64241e-13
RASSF8	1636.48	1.99147	0.0685862	29.036	2.31213e-185	2.10452e-183
HTR7	1.48855	1.99116	0.844576	2.35758	0.0183943	0.0293968
TRPM2	5.06995	1.9908	0.641779	3.102	0.0019222	0.00351651
TRIM16	280.26	1.99022	0.0976773	20.3755	2.76071e-92	8.16663e-91
PPARGC1A	212.212	1.99005	0.106827	18.6287	1.87883e-77	4.17887e-76
BTN2A1	1162.76	1.98975	0.0682368	29.1595	6.33645e-187	5.91924e-185
NIPAL4	2.24796	1.98912	0.719582	2.76426	0.00570514	0.0098254
KL	58.1292	1.98883	0.198027	10.0432	9.83956e-24	5.90736e-23
BATF2	169.472	1.98812	0.299189	6.64503	3.03148e-11	1.03453e-10
TMEM71	23.4009	1.98433	0.219693	9.03231	1.68087e-19	8.56799e-19
MURC	11.3677	1.98418	0.31158	6.36813	1.91349e-10	6.23852e-10
ZNRF1	362.485	1.98376	0.0663221	29.911	1.4147e-196	1.51263e-194
PAQR9	5.48721	1.98255	0.443121	4.47407	7.67459e-06	1.78224e-05
LOC101243545	2.75989	1.98246	0.627531	3.15915	0.00158232	0.0029267
TAC1	14.9045	1.98219	0.302327	6.55643	5.51099e-11	1.848e-10
PSMA6	1125.22	1.9817	0.0709539	27.9294	1.17296e-171	9.09121e-170
MIR4685	0.669436	1.98014	1.37877	1.43617	0.150954	0.202791
PPP1R14C	259.157	1.97976	0.176874	11.1931	4.40834e-29	3.19622e-28
C10orf126	0.609563	1.97838	2.16319	0.914568	0.360418	0.436421
LOC100506175	0.625765	1.97638	1.57471	1.25508	0.209451	0.271275
HLA-J	77.6178	1.97525	0.175485	11.2559	2.16491e-29	1.58781e-28
EMILIN2	133.923	1.97424	0.104306	18.9274	6.77795e-80	1.5767e-78
HAO1	0.956439	1.97362	1.40223	1.40749	0.159281	0.212706
CD93	1.96704	1.97279	0.802738	2.45757	0.013988	0.0227597
WNT10B	3.5423	1.97228	0.570682	3.456	0.000548245	0.00107026
GCLM	1589.53	1.97193	0.111896	17.623	1.64167e-69	3.12305e-68
MAML2	1903.8	1.96909	0.0730713	26.9475	6.10085e-160	4.18085e-158
OTUD7A	11.02	1.96893	0.303119	6.49558	8.27166e-11	2.74829e-10
OAS3	4305.17	1.96813	0.151685	12.9751	1.69292e-38	1.60168e-37
TRIM16L	200.402	1.9667	0.0933116	21.0767	1.30028e-98	4.24241e-97
FCGR2B	3.08849	1.96555	0.734477	2.67613	0.00744783	0.0126173
PGM5	34.4983	1.96371	0.300179	6.54181	6.07802e-11	2.03391e-10
MIR541	0.835586	1.96322	1.19037	1.64925	0.0990955	0.138864
SYNGR3	19.3686	1.96067	0.288279	6.80127	1.03704e-11	3.63477e-11
SLC11A1	10.8077	1.96023	0.385071	5.09056	3.57011e-07	9.22492e-07
AOC3	181.005	1.96002	0.116689	16.797	2.56713e-63	4.35602e-62
BASP1	627.698	1.957	0.0860273	22.7485	1.48411e-114	6.09756e-113
ACSL1	1343.86	1.95304	0.12322	15.85	1.40604e-56	2.07274e-55
PARP12	784.234	1.95189	0.100683	19.3864	1.00493e-83	2.49461e-82
LOC401463	6.31044	1.95	0.44572	4.37494	1.21467e-05	2.78074e-05
ACSL3	3521.83	1.94978	0.0869101	22.4344	1.81694e-111	7.13469e-110
LOC101930452	1.96811	1.94887	0.74982	2.59911	0.00934656	0.0156134
PTPRR	0.689439	1.94834	1.49101	1.30673	0.191306	0.250645
C8G	5.75072	1.94793	0.461757	4.21852	2.45914e-05	5.49576e-05
HS3ST3B1	240.161	1.94628	0.0937293	20.7649	8.98789e-96	2.81351e-94
DARS-AS1	6.79473	1.94236	0.376975	5.15251	2.57028e-07	6.71672e-07
RBM43	703.761	1.94142	0.100083	19.3981	8.00691e-84	1.9904e-82
NETO1	0.826773	1.94138	1.09991	1.76504	0.077557	0.110995
HLA-B	11683.7	1.94063	0.110132	17.621	1.70107e-69	3.23258e-68
TNFSF8	2.04688	1.93808	0.735682	2.6344	0.0084286	0.014172
NRARP	1.94666	1.93765	0.722246	2.68281	0.00730061	0.0123785
KCNQ3	95.3946	1.93717	0.151306	12.803	1.5781e-37	1.45884e-36
CD200	12.5767	1.93671	0.398334	4.86201	1.162e-06	2.8817e-06
FICD	208.487	1.93483	0.104157	18.5761	5.01274e-77	1.10289e-75
PANX2	41.1658	1.92904	0.19397	9.94506	2.65025e-23	1.56955e-22
TLCD1	91.1608	1.92877	0.13376	14.4196	3.89549e-47	4.72274e-46
LINC00540	7.6235	1.92736	0.400064	4.81763	1.45275e-06	3.5728e-06
IL21R-AS1	1.03538	1.92681	1.05164	1.83218	0.0669241	0.0970183
NLRC5	650.435	1.92634	0.147334	13.0746	4.59855e-39	4.43344e-38
CD55	13456.4	1.92489	0.0758297	25.3844	3.74891e-142	2.13267e-140
PRSS54	4.26591	1.92322	0.501373	3.8359	0.000125104	0.000261206
RELT	93.3597	1.92276	0.144291	13.3256	1.64353e-40	1.66217e-39
VEGFC	299.472	1.92229	0.115457	16.6494	3.0561e-62	5.06941e-61
ADAMDEC1	2.50066	1.9203	0.812764	2.36268	0.0181435	0.0290221
PGM2L1	426.7	1.9201	0.117408	16.354	4.07435e-60	6.45099e-59
CD7	2.07903	1.91844	0.710091	2.70168	0.00689902	0.0117414
GALNT4	30.3089	1.91704	0.211487	9.06457	1.251e-19	6.40624e-19
KCNQ5-IT1	1.55831	1.91169	0.869347	2.19899	0.0278783	0.0433285
ZBP1	14.3355	1.91028	0.308303	6.19609	5.78813e-10	1.828e-09
PLXNA4	609.207	1.90991	0.317849	6.00886	1.86837e-09	5.693e-09
LHX8	0.863124	1.9089	1.10214	1.73199	0.0832752	0.1185
CST4	1.32223	1.90735	0.907144	2.10259	0.0355019	0.0542602
SRRM4	0.892097	1.90694	1.09757	1.73742	0.0823138	0.117254
SAMSN1	2.94351	1.90671	0.682689	2.79294	0.0052232	0.00903925
LINC00930	1.7864	1.90129	0.730079	2.60423	0.00920804	0.0153936
SYN3	4.10073	1.89925	0.505644	3.75611	0.000172574	0.000355297
PPP4R4	511.085	1.89563	0.0954375	19.8626	8.58228e-88	2.31149e-86
MMP8	6.98736	1.89418	0.428024	4.4254	9.62638e-06	2.22067e-05
PSMB10	361.103	1.89222	0.100703	18.7901	9.10926e-79	2.07549e-77
SLCO3A1	906.521	1.89119	0.0729795	25.914	4.63422e-148	2.78823e-146
SH3PXD2B	1061.69	1.89048	0.0827092	22.857	1.24518e-115	5.21241e-114
TNFSF11	32.8507	1.88797	0.236943	7.96803	1.61219e-15	6.90344e-15
AK3	1357.57	1.88613	0.117419	16.0632	4.61762e-58	7.01097e-57
HOXB9	1.15429	1.88492	0.967518	1.9482	0.0513912	0.0761961
RCAN1	3369.98	1.88312	0.124915	15.0751	2.36076e-51	3.15047e-50
DDX58	2000.44	1.88164	0.151094	12.4535	1.33914e-35	1.17666e-34
CPD	6194.29	1.87891	0.0823451	22.8175	3.07671e-115	1.27889e-113
WNT7B	19.2431	1.87772	0.309276	6.07134	1.26848e-09	3.90329e-09
L1CAM	41.738	1.87668	0.182725	10.2705	9.57047e-25	5.97069e-24
ZC3H12D	31.1217	1.87602	0.224513	8.35597	6.48981e-17	2.97182e-16
TRIM31	0.74342	1.87462	1.70968	1.09647	0.272872	0.342348
GAB2	755.374	1.87359	0.101349	18.4865	2.65379e-76	5.76524e-75
LINC00426	0.673681	1.87233	1.27428	1.46932	0.141746	0.191684
ARL14EPL	1.93176	1.87054	0.764711	2.44608	0.014442	0.0234414
IFI35	909.172	1.86939	0.0973227	19.2082	3.15997e-82	7.66207e-81
FMNL1	41.8584	1.86805	0.156796	11.9139	1.00167e-32	8.11809e-32
IKBKE	275.415	1.86415	0.0853097	21.8515	7.51492e-106	2.73324e-104
CST2	4.27669	1.86074	0.582439	3.19474	0.00139957	0.00260853
LHFPL2	3258.48	1.85926	0.0830438	22.389	5.04072e-111	1.97066e-109
C9orf152	4.01255	1.85908	0.513129	3.62303	0.000291175	0.000584888
PSMB8-AS1	103.565	1.85814	0.141068	13.172	1.27196e-39	1.2473e-38
SELK	656.032	1.85678	0.0771468	24.0681	5.39132e-128	2.65807e-126
CDH19	146.398	1.85655	0.187278	9.91333	3.64301e-23	2.14389e-22
DUSP16	363.024	1.85651	0.0839442	22.116	2.21839e-108	8.39536e-107
LYPD3	44.0803	1.85396	0.197927	9.3669	7.46917e-21	4.02338e-20
POU5F1	13.9103	1.8515	0.285003	6.49643	8.22494e-11	2.73328e-10
GNG4	0.991733	1.85112	1.02374	1.8082	0.0705754	0.101761
ERAP1	1919.89	1.85056	0.0811228	22.8118	3.49851e-115	1.45082e-113
ADGRL4	2.52247	1.85036	0.646277	2.8631	0.00419514	0.00735186
IFIT1	3192.86	1.84907	0.197251	9.37424	6.96791e-21	3.76021e-20
HLA-DRA	63.3719	1.8486	0.450808	4.10064	4.12002e-05	9.01347e-05
OXTR	23.003	1.84682	0.301237	6.13081	8.74335e-10	2.71969e-09
LOC100129316	0.936969	1.84596	1.04224	1.77115	0.0765361	0.109605
ACYP1	77.4544	1.84583	0.13093	14.0978	3.9174e-45	4.5208e-44
DNAJC6	139.457	1.84258	0.115742	15.9197	4.62622e-57	6.88848e-56
ACSL6	3.91344	1.84149	0.495401	3.71717	0.000201465	0.000411532
MIR423	0.976769	1.83937	1.05728	1.73971	0.0819093	0.116715
CP	7086.07	1.83797	0.0992641	18.516	1.5353e-76	3.34767e-75
FUT4	629.743	1.83555	0.0784853	23.3872	5.76838e-121	2.61181e-119
MEG8	12.4359	1.83221	0.313056	5.85266	4.83761e-09	1.43479e-08
LINC01600	8.24722	1.83166	0.33489	5.46945	4.51446e-08	1.24828e-07
MTUS2	18.1579	1.83034	0.304193	6.01703	1.77649e-09	5.42142e-09
KLF5	596.585	1.8299	0.120322	15.2083	3.11402e-52	4.24507e-51
EXOC3L1	0.814722	1.829	1.50739	1.21336	0.224993	0.289063
ANKRD36	212.474	1.82712	0.135667	13.4677	2.4228e-41	2.52657e-40
RHBDF2	384.528	1.82342	0.0846703	21.5355	7.23787e-103	2.50908e-101
ICAM5	8.8999	1.82127	0.357728	5.09122	3.55774e-07	9.19697e-07
NDRG1	7487.57	1.81563	0.0451285	40.2323	0	0
NDUFV2	999.91	1.81555	0.0655165	27.7114	5.09228e-169	3.78171e-167
STX1A	243.88	1.81401	0.119718	15.1523	7.31063e-52	9.88243e-51
TICAM1	246.777	1.81041	0.103243	17.5353	7.69777e-69	1.44274e-67
BTC	73.9024	1.80669	0.203235	8.88962	6.1317e-19	3.05383e-18
PECAM1	6.12359	1.80618	0.442457	4.08216	4.46196e-05	9.73154e-05
C16orf47	10.2036	1.80529	0.327527	5.51188	3.55021e-08	9.89677e-08
ITGB8	3723.96	1.80401	0.101889	17.7057	3.78742e-70	7.2752e-69
LEF1-AS1	1.61795	1.80233	0.833595	2.16212	0.0306087	0.0472947
REL	250.818	1.80157	0.0955373	18.8573	2.56052e-79	5.90217e-78
LHFPL3-AS2	6.57357	1.80138	0.391598	4.60008	4.22324e-06	1.00212e-05
MESDC1	128.284	1.79865	0.110997	16.2045	4.69051e-59	7.26457e-58
VCAM1	27158.7	1.79852	0.116356	15.4571	6.7546e-54	9.49979e-53
SLC36A4	402.891	1.79817	0.0719009	25.009	4.88097e-138	2.68211e-136
LOC101928841	55.9128	1.79745	0.14412	12.4719	1.06314e-35	9.35527e-35
TRIB1	491.36	1.79739	0.0947279	18.9742	2.78761e-80	6.52734e-79
ASS1	2460.22	1.79484	0.0674912	26.5937	8.02559e-156	5.23699e-154
CASP10	20.7042	1.79475	0.255142	7.0343	2.00265e-12	7.3168e-12
BTN3A2	609.476	1.79248	0.104308	17.1845	3.46938e-66	6.22629e-65
NFE2L3	13.6161	1.79212	0.312512	5.73456	9.77662e-09	2.84328e-08
DPYS	1.1287	1.79104	1.0098	1.77367	0.0761182	0.109077
SKIL	1194.47	1.79059	0.0726494	24.647	3.95822e-134	2.06631e-132
HAS2	342.333	1.78652	0.273354	6.53555	6.33765e-11	2.1192e-10
LOC100507006	3.7592	1.78651	0.528508	3.38029	0.00072409	0.00139603
TRIM22	1132.12	1.78362	0.142898	12.4818	9.37968e-36	8.27024e-35
DDX60L	885.461	1.78217	0.210332	8.47311	2.38921e-17	1.1136e-16
TLR1	162.444	1.78201	0.0920617	19.3567	1.7896e-83	4.42391e-82
AVIL	222.294	1.78036	0.14494	12.2834	1.11228e-34	9.51415e-34
RHOU	1220.04	1.78002	0.0988951	17.9991	1.98014e-72	3.98927e-71
FBXO39	12.1733	1.77987	0.285981	6.22375	4.85422e-10	1.54018e-09
CLEC7A	3.53391	1.77966	0.58537	3.04022	0.00236403	0.00428198
DENND5A	3361.56	1.77947	0.0527184	33.7542	9.27565e-250	1.49667e-247
TAPBP	3423.95	1.77868	0.0743492	23.9233	1.75339e-126	8.52626e-125
CYLD	1871.19	1.77832	0.0713939	24.9086	6.00832e-137	3.25127e-135
HIST1H2AC	161.05	1.77816	0.14028	12.6758	8.0545e-37	7.30502e-36
FHDC1	237.277	1.77636	0.0918555	19.3386	2.54277e-83	6.27701e-82
IFNE	15.1121	1.77526	0.275968	6.43286	1.25223e-10	4.12258e-10
DEC1	1.04913	1.77511	1.17148	1.51527	0.129705	0.176978
APCDD1L-AS1	14.1367	1.77339	0.269771	6.57372	4.90751e-11	1.65094e-10
PPAP2B	7216.33	1.77079	0.135228	13.0949	3.52253e-39	3.40531e-38
FAM110B	539.902	1.76764	0.0889843	19.8646	8.24513e-88	2.22406e-86
SLC7A5P1	0.704917	1.7662	1.42323	1.24098	0.214613	0.277179
BIRC2	2532.1	1.76564	0.0556618	31.7207	8.04121e-221	1.04178e-218
PCSK1	402.735	1.76188	0.132557	13.2915	2.59353e-40	2.60513e-39
SLC3A2	2389.16	1.76127	0.209275	8.41606	3.89362e-17	1.80062e-16
MIR3671	5.01584	1.76048	0.446068	3.94667	7.92462e-05	0.000168853
IGFBP1	85.4152	1.75866	0.185461	9.48263	2.4795e-21	1.36377e-20
LOC101929505	0.613187	1.75453	1.82834	0.959631	0.337241	0.412351
OLR1	2.39438	1.75438	0.754805	2.32428	0.0201103	0.031937
SQRDL	944.406	1.75173	0.0863368	20.2895	1.59295e-91	4.61227e-90
SAMD9	1445.89	1.75072	0.132528	13.2102	7.66504e-40	7.60038e-39
LOC102723766	1.23195	1.74869	0.919352	1.90209	0.057159	0.084004
MEDAG	2294.05	1.74763	0.115835	15.0872	1.96485e-51	2.63003e-50
TMEM165	2284.14	1.74741	0.0615637	28.3837	3.21519e-177	2.71745e-175
LZTS3	126.971	1.74658	0.119132	14.661	1.1465e-48	1.44732e-47
TMEM164	523.567	1.74542	0.0836397	20.8683	1.03882e-96	3.28664e-95
CYP4F3	0.946932	1.74339	1.22352	1.42491	0.154184	0.206662
PTPN2	577.991	1.74148	0.0860292	20.2428	4.10723e-91	1.18343e-89
MT1X	532.343	1.74071	0.258205	6.74158	1.56673e-11	5.4461e-11
LOC100129931	0.607182	1.74016	1.29918	1.33943	0.180431	0.238117
L3MBTL4	99.9413	1.73771	0.113095	15.3651	2.80732e-53	3.92031e-52
PATL2	29.6268	1.73764	0.222813	7.79865	6.2572e-15	2.60152e-14
SUMO4	1.26948	1.73502	1.05702	1.64142	0.100711	0.14086
LOC100507195	0.793555	1.73497	1.72537	1.00556	0.314625	0.388067
CITED4	24.9562	1.73278	0.288689	6.00226	1.94593e-09	5.92117e-09
RUNX1	3370.11	1.73169	0.069249	25.0067	5.16785e-138	2.83099e-136
GAPLINC	4.73465	1.73162	0.44872	3.85901	0.000113845	0.00023879
PFKFB4	252.322	1.72998	0.127312	13.5885	4.68475e-42	4.97306e-41
CSRNP1	295.999	1.72814	0.0796127	21.7069	1.76685e-104	6.32253e-103
MIR125B1	1.26164	1.72432	0.871516	1.97852	0.0478697	0.0713323
NEURL2	40.4088	1.72431	0.162563	10.607	2.76442e-26	1.82468e-25
JUP	460.197	1.72314	0.100175	17.2014	2.59415e-66	4.67923e-65
CSRP2	38.4944	1.72067	0.225602	7.627	2.40276e-14	9.69242e-14
EPS8L2	1524.82	1.71909	0.0893983	19.2296	2.0926e-82	5.08789e-81
RAB24	413.529	1.71844	0.087573	19.6229	9.86084e-86	2.55504e-84
RPLP0P2	7.19526	1.71811	0.428489	4.00969	6.07993e-05	0.00013101
ADGRG2	1119.57	1.71556	0.109161	15.7159	1.1761e-55	1.70963e-54
PPIF	645.665	1.71545	0.070994	24.1633	5.40907e-129	2.70438e-127
MBP	319.716	1.71444	0.106401	16.113	2.06636e-58	3.16717e-57
APCDD1L	236.309	1.71395	0.140039	12.2391	1.92113e-34	1.63149e-33
SNORD1C	3.59542	1.71288	0.521969	3.28158	0.00103227	0.00195599
IFI30	440.832	1.70952	0.145414	11.7562	6.56429e-32	5.19205e-31
IER5	641.977	1.70529	0.0730004	23.36	1.0914e-120	4.91655e-119
CD74	450.656	1.70488	0.268471	6.35031	2.14882e-10	6.97885e-10
MIR29C	24.4287	1.70182	0.219071	7.76834	7.95199e-15	3.29228e-14
IRF8	11.9986	1.70019	0.307658	5.52624	3.27158e-08	9.1459e-08
ZSWIM4	206.996	1.69946	0.125018	13.5937	4.36637e-42	4.64621e-41
HIST1H2BG	1.15929	1.69942	1.15834	1.46712	0.142343	0.192345
ZC3H12C	486.017	1.69903	0.102319	16.6052	6.39584e-62	1.05208e-60
SNORD59B	2.29988	1.69898	0.691895	2.45555	0.0140669	0.0228786
PTAFR	7.51811	1.69723	0.403698	4.2042	2.62003e-05	5.84061e-05
GABARAPL1	1681.02	1.69641	0.0568741	29.8274	1.72288e-195	1.78827e-193
GEM	1032.51	1.69555	0.120507	14.0701	5.7991e-45	6.66203e-44
KLHL15	483.453	1.69439	0.0679285	24.9437	2.50199e-137	1.3664e-135
LOC101927438	1.59097	1.69342	0.810219	2.09008	0.0366105	0.0557767
LINC01588	38.0627	1.69317	0.154902	10.9306	8.22886e-28	5.75243e-27
CCL27	2.96356	1.69179	0.566826	2.98467	0.00283881	0.00508231
TRERF1	308.148	1.69114	0.0849068	19.9176	2.86282e-88	7.85351e-87
STRIP2	148.752	1.69031	0.117489	14.387	6.24468e-47	7.53479e-46
RGS2	437	1.68948	0.14971	11.285	1.55575e-29	1.14434e-28
GNRH2	0.674576	1.68914	1.53908	1.0975	0.272423	0.341906
DTNA	10.7196	1.6883	0.324667	5.20009	1.99187e-07	5.2477e-07
KCNH8	0.714036	1.68829	1.39127	1.21349	0.224942	0.289039
TTLL4	600.584	1.68819	0.0677526	24.9169	4.87999e-137	2.64878e-135
ULBP2	83.0909	1.68803	0.106288	15.8817	8.49062e-57	1.25898e-55
SLC25A52	0.612608	1.68713	1.43591	1.17495	0.240013	0.30621
PELI1	571.467	1.68681	0.101346	16.6441	3.34013e-62	5.53022e-61
PLCH1	4.01285	1.68668	0.526253	3.20508	0.00135025	0.00252136
TLE1	311.377	1.68598	0.110215	15.2971	7.98864e-53	1.10429e-51
MIR3682	2.06684	1.68531	0.765943	2.2003	0.0277854	0.0432068
SPATA19	1.78493	1.68446	1.11919	1.50507	0.132306	0.180084
TTC39C	152.567	1.68392	0.091359	18.4319	7.28145e-76	1.56843e-74
HIST1H3E	1.64879	1.68115	0.963464	1.7449	0.0810015	0.115533
CHKB	1.53272	1.67988	1.005	1.67151	0.0946208	0.133193
TFRC	4214.79	1.67901	0.0968394	17.338	2.42842e-67	4.45729e-66
AXIN2	721.828	1.67898	0.100214	16.7539	5.30118e-63	8.89326e-62
KREMEN1	1428.5	1.67812	0.143843	11.6663	1.89466e-31	1.47752e-30
LYG1	20.0369	1.67724	0.228989	7.32455	2.39695e-13	9.17874e-13
UBTD2	1498.5	1.67652	0.0720014	23.2846	6.34901e-120	2.82427e-118
B3GAT1	0.947979	1.67629	1.03409	1.62103	0.105011	0.146275
DOK6	32.0918	1.67583	0.200706	8.34968	6.84506e-17	3.12723e-16
CNDP1	1.68728	1.67465	0.894414	1.87234	0.0611591	0.0893426
RPA4	1.80981	1.67358	0.754834	2.21715	0.0266131	0.0414893
DTX2P1-UPK3BP1-PMS2P11	23.0219	1.6733	0.21423	7.81073	5.68573e-15	2.36781e-14
HSPA13	1501.68	1.67182	0.0740626	22.573	7.98423e-113	3.19892e-111
AGTRAP	637.279	1.67111	0.0764651	21.8545	7.04036e-106	2.5659e-104
MAPKBP1	715.143	1.66987	0.0577711	28.905	1.03318e-183	9.2616e-182
CEBPA	13.9619	1.66592	0.268392	6.20703	5.39959e-10	1.70864e-09
GRHL1	20.3474	1.66551	0.250893	6.63835	3.17205e-11	1.08125e-10
RPL21P44	2.62767	1.66446	0.58531	2.84373	0.00445891	0.00778565
SNRK-AS1	15.3255	1.6643	0.266483	6.24541	4.22688e-10	1.34836e-09
FBXL19-AS1	78.8761	1.6635	0.113001	14.7211	4.72109e-49	6.02839e-48
HLA-DQA1	4.63182	1.66286	0.59458	2.7967	0.00516276	0.00894337
WNK4	145.269	1.6625	0.15998	10.3919	2.69944e-25	1.71545e-24
NFKBIB	253.243	1.66012	0.0823944	20.1485	2.77351e-90	7.87631e-89
LTA	0.927383	1.65917	1.0032	1.65387	0.098153	0.137652
FMNL3	809.051	1.65819	0.0564499	29.3746	1.15931e-189	1.13058e-187
LINC01436	3.63773	1.65568	0.589772	2.80733	0.00499546	0.00866794
TBC1D22B	300.404	1.65528	0.0758479	21.8237	1.38214e-105	4.97599e-104
SLC30A1	525.097	1.65464	0.0760087	21.7691	4.55791e-105	1.63431e-103
SPHK1	166.001	1.65448	0.109733	15.0773	2.2832e-51	3.05154e-50
PCDH15	1.50593	1.65363	0.792775	2.08587	0.0369905	0.0562784
N4BP3	16.4782	1.65362	0.25874	6.39105	1.64754e-10	5.38532e-10
MTHFD2P1	1.02704	1.65108	1.01435	1.62772	0.103583	0.144457
WASH5P	1.20307	1.64796	1.01335	1.62625	0.103898	0.144849
FBXO6	190.853	1.64793	0.121948	13.5133	1.30476e-41	1.37356e-40
CABP1	0.836438	1.64658	1.25327	1.31382	0.188905	0.247903
CDC20B	0.922202	1.64523	1.11571	1.47461	0.140317	0.189882
PNKD	520.639	1.64459	0.0713876	23.0375	1.96318e-117	8.47796e-116
FAM126A	1473.12	1.64312	0.0792619	20.7302	1.84858e-95	5.76633e-94
S100A2	64.881	1.64299	0.16763	9.80132	1.11125e-22	6.41836e-22
LOC101409256	4.07539	1.64237	0.512675	3.20354	0.00135751	0.00253412
HIST1H2AG	4.77698	1.64037	0.449995	3.6453	0.000267085	0.000538386
PSD3	5112.94	1.63931	0.0741351	22.1125	2.39529e-108	9.04553e-107
PAX8-AS1	662.833	1.63733	0.0624108	26.2346	1.07029e-151	6.7364e-150
OSTM1	651.26	1.63692	0.0699427	23.4037	3.91445e-121	1.77692e-119
TRPM8	47.1991	1.6349	0.220837	7.40322	1.3292e-13	5.1646e-13
RSPO1	3.63686	1.63453	0.542959	3.0104	0.00260901	0.00469649
MEGF10	458.164	1.63259	0.105349	15.497	3.63471e-54	5.17341e-53
BTN3A1	759.505	1.63191	0.0959667	17.005	7.54186e-65	1.31107e-63
KSR1	285.334	1.6319	0.099448	16.4096	1.63217e-60	2.6075e-59
BCL6	3239.69	1.63157	0.0591283	27.5937	1.32274e-167	9.66141e-166
MEIS1-AS3	3.10376	1.6299	0.64424	2.52996	0.0114076	0.0187858
SMPD2	106.312	1.62895	0.142821	11.4056	3.92103e-30	2.94019e-29
TMC5	0.691187	1.62866	1.80989	0.899866	0.368191	0.444318
WIPI1	904.881	1.62501	0.0626361	25.9437	2.1439e-148	1.29429e-146
PIK3AP1	33.6585	1.62396	0.230374	7.04925	1.79881e-12	6.58832e-12
SLC43A3	2670.47	1.62388	0.0903972	17.9639	3.73832e-72	7.48888e-71
SRXN1	1043.67	1.62363	0.0437298	37.1286	9.71074e-302	2.29808e-299
SAMD9L	3960	1.61983	0.13236	12.238	1.94782e-34	1.65257e-33
MAFA	0.600563	1.6188	1.42593	1.13526	0.256267	0.324104
GJD3	98.1552	1.61749	0.127495	12.6867	7.01024e-37	6.3677e-36
HIST1H2BK	338.388	1.61707	0.076818	21.0507	2.25536e-98	7.31816e-97
SQSTM1	12318.3	1.61641	0.0663144	24.375	3.14958e-131	1.61566e-129
RBPMS-AS1	12.1784	1.61559	0.269493	5.99494	2.03563e-09	6.18035e-09
FILIP1L	214.841	1.61533	0.0947412	17.0499	3.49914e-65	6.13093e-64
TRIM25	1898.41	1.61489	0.0977006	16.529	2.26998e-61	3.68618e-60
DLL4	6.83996	1.61273	0.381172	4.23098	2.32677e-05	5.21108e-05
CA9	8.97006	1.61264	0.527741	3.05575	0.00224502	0.00407682
HIST3H2A	1.12243	1.61193	0.947183	1.70181	0.0887908	0.125654
TAS2R3	0.607074	1.61128	1.40403	1.14761	0.251128	0.318741
HIST1H4K	1.2521	1.61119	0.97808	1.6473	0.0994958	0.13937
MRC1	7.30864	1.60803	0.421888	3.81152	0.000138116	0.000287118
PDCD5	699.932	1.60785	0.0669236	24.0251	1.52046e-127	7.47553e-126
KDM6B	372.928	1.60699	0.108661	14.7891	1.72265e-49	2.21721e-48
SLC41A2	371.105	1.60528	0.0925218	17.3503	1.96349e-67	3.6114e-66
C17orf96	33.8077	1.60344	0.180599	8.87843	6.7812e-19	3.36859e-18
KIAA0040	1314.32	1.60096	0.0595876	26.8673	5.29368e-159	3.54556e-157
SPATA25	19.4743	1.59909	0.262072	6.1017	1.04943e-09	3.24841e-09
CACUL1	1075.67	1.59581	0.0601158	26.5455	2.8923e-155	1.87355e-153
LOC101927087	1.05904	1.59543	0.993045	1.6066	0.108142	0.1502
ADGRB3	9.31432	1.59491	0.344438	4.63047	3.64843e-06	8.69909e-06
CPT1B	4.64189	1.59481	0.449912	3.54471	0.000393043	0.000779803
MSI2	605.185	1.59444	0.0615502	25.9047	5.88785e-148	3.53052e-146
IDI2-AS1	2.6403	1.59311	0.612543	2.60081	0.00930042	0.0155407
TBC1D9	448.467	1.59279	0.0964437	16.5153	2.84962e-61	4.61478e-60
TLR10	0.981239	1.59264	1.32781	1.19945	0.230352	0.295221
CPEB2	603.953	1.58855	0.0677482	23.4478	1.3908e-121	6.32956e-120
MID1	117.412	1.58721	0.156748	10.1259	4.24169e-24	2.58714e-23
SCUBE3	616.189	1.58641	0.165606	9.57944	9.75769e-22	5.46683e-21
MCTP2	618.491	1.58462	0.0564107	28.0908	1.26808e-173	1.00032e-171
MIR3607	1.61432	1.58448	0.769137	2.06008	0.0393909	0.0596239
TRAF3	828.468	1.58324	0.0562374	28.1529	2.21112e-174	1.7758e-172
MMP17	13.1529	1.58245	0.338261	4.6782	2.89406e-06	6.95649e-06
LOC100419583	675.66	1.58165	0.152302	10.385	2.90203e-25	1.84221e-24
SULT1C2P1	1.38912	1.58042	0.847734	1.86429	0.0622817	0.0908181
EN2	2.92003	1.5802	0.609142	2.59413	0.00948293	0.0158218
ID2-AS1	26.1291	1.579	0.196934	8.01795	1.07529e-15	4.64587e-15
LOC105747689	19.8516	1.57728	0.30277	5.2095	1.89346e-07	5.00476e-07
RNASEK-C17orf49	0.605826	1.57702	1.82579	0.863748	0.387726	0.464795
DCAF4L1	5.72531	1.57643	0.409672	3.84804	0.000119067	0.000249154
LPAR1	3578.22	1.57512	0.0857614	18.3664	2.4429e-75	5.19271e-74
IL7	15.2015	1.57491	0.24443	6.44319	1.16988e-10	3.85808e-10
UBE2L6	958.45	1.5746	0.122573	12.8462	9.02857e-38	8.40315e-37
FNDC3B	6878.98	1.57341	0.0606365	25.9483	1.9007e-148	1.15138e-146
FN1	770876	1.57183	0.118233	13.2944	2.49438e-40	2.50837e-39
PTPN12	1898.84	1.57165	0.0614627	25.5708	3.22719e-144	1.87188e-142
TNFRSF10B	2852.89	1.57002	0.0808878	19.4098	6.37289e-84	1.58866e-82
USH2A	0.639536	1.56789	1.27186	1.23276	0.217667	0.280728
SNORD101	5.8185	1.56172	0.401946	3.88539	0.000102165	0.000215514
FZD10-AS1	49.7423	1.56018	0.181973	8.57371	1.00206e-17	4.73022e-17
OLFM4	1.03405	1.55999	0.988576	1.57802	0.114562	0.157967
ARHGAP30	5.44927	1.55572	0.501472	3.1023	0.00192023	0.00351325
RHOV	1.07313	1.55561	0.875074	1.77769	0.0754548	0.108187
LINC01426	134.917	1.55447	0.112405	13.8292	1.69932e-43	1.87104e-42
SNORD97	5.65688	1.55268	0.435444	3.56575	0.000362815	0.000721767
AGPAT4-IT1	39.5387	1.55077	0.181536	8.54252	1.31322e-17	6.17605e-17
OVCH1	23.3432	1.54913	0.246582	6.28242	3.33337e-10	1.06949e-09
CXCL16	431.18	1.54832	0.106098	14.5933	3.09819e-48	3.86979e-47
HIST1H1C	668.214	1.54673	0.101443	15.2473	1.71547e-52	2.34937e-51
CHST7	32.6572	1.54584	0.17199	8.98796	2.51853e-19	1.27391e-18
ABCA12	13.6698	1.54322	0.260059	5.93412	2.95419e-09	8.87207e-09
HEPHL1	2.72784	1.54268	1.0186	1.51451	0.129896	0.177197
CFAP126	3.95098	1.54172	0.489935	3.14679	0.00165073	0.00304657
ADAM28	6.20815	1.54122	0.413741	3.72509	0.000195242	0.000399418
MIR100HG	2915.72	1.5396	0.06189	24.8765	1.33782e-136	7.19544e-135
SNORA71C	1.16741	1.53866	0.971701	1.58347	0.113313	0.156465
HIST2H2BC	2.62601	1.53781	0.63744	2.41249	0.0158442	0.0255629
CYP26B1	463.766	1.53601	0.142152	10.8054	3.24558e-27	2.22847e-26
HSD52	2.32305	1.53472	0.632067	2.4281	0.015178	0.0245596
ABL1	2527	1.53411	0.0631668	24.2867	2.71045e-130	1.37451e-128
B3GNT7	613.186	1.53398	0.0550697	27.8552	9.31084e-171	7.18513e-169
SNORA5B	0.937818	1.53382	1.05173	1.45838	0.144735	0.195309
MARK1	88.1844	1.5308	0.113344	13.5058	1.44633e-41	1.51899e-40
C3orf58	285.486	1.52972	0.115002	13.3016	2.265e-40	2.28158e-39
LAP3	1075.39	1.52925	0.210117	7.27812	3.38509e-13	1.28793e-12
STAT5A	853.271	1.52902	0.0684392	22.3413	1.4677e-110	5.68781e-109
PSME2	1077.09	1.52832	0.0800405	19.0944	2.81306e-81	6.68394e-80
C11orf94	1.25794	1.52659	0.930483	1.64065	0.100871	0.141073
YRDC	139.43	1.52658	0.0890179	17.1491	6.379e-66	1.13562e-64
MIR6843	5.7909	1.52506	0.432175	3.52881	0.000417438	0.000825252
HIST1H3H	2.39198	1.52506	0.674877	2.25976	0.0238363	0.0374896
USP12-AS2	1.68657	1.52448	0.738639	2.06391	0.0390265	0.0591025
HNMT	1083.03	1.52317	0.049596	30.7115	4.00063e-207	4.61086e-205
ANGPTL4	280.647	1.52243	0.153663	9.90763	3.85672e-23	2.26741e-22
KLHL21	1547.66	1.52084	0.0703749	21.6105	1.43176e-103	5.0222e-102
MIR3605	2.5597	1.52078	0.657054	2.31454	0.020638	0.032732
TNFRSF18	35.6186	1.52001	0.188971	8.04361	8.72281e-16	3.78721e-15
ALDH8A1	3.94708	1.51625	0.517664	2.92903	0.00340027	0.00603694
PLA2G4C	184.072	1.51619	0.107916	14.0497	7.73321e-45	8.84956e-44
WFDC2	39.5845	1.51518	0.172314	8.79316	1.45411e-18	7.12365e-18
PRICKLE2-AS1	0.842406	1.51502	1.16426	1.30127	0.193165	0.252726
AZIN2	86.3254	1.51288	0.153555	9.85234	6.69647e-23	3.89946e-22
PIK3R5	8.31424	1.51233	0.374619	4.03698	5.41444e-05	0.000117196
LARGE	230.889	1.51031	0.0893847	16.8967	4.75519e-64	8.18622e-63
TENM3	91.9907	1.50998	0.148471	10.1702	2.69339e-24	1.65587e-23
LOC101929762	1.89606	1.50984	0.724846	2.08299	0.0372526	0.056619
MTF1	549.767	1.50855	0.0810451	18.6137	2.48944e-77	5.52312e-76
ABCC4	678.561	1.50829	0.0767602	19.6494	5.8526e-86	1.52537e-84
PRG4	6552.09	1.49916	0.12249	12.2391	1.92257e-34	1.63193e-33
LINC01411	2.05093	1.49862	0.719118	2.08397	0.0371629	0.056502
PLSCR1	1420.75	1.49699	0.103234	14.501	1.19425e-47	1.47405e-46
ABCC2	30.7946	1.49699	0.188442	7.94403	1.95722e-15	8.33862e-15
CGNL1	1201.85	1.49586	0.0746903	20.0275	3.16897e-89	8.87163e-88
CD226	6.5895	1.49505	0.404641	3.69477	0.000220086	0.000447253
RPGR	132.189	1.49489	0.0894636	16.7095	1.11738e-62	1.8622e-61
RNASE13	1.46249	1.49439	0.820888	1.82045	0.0686907	0.0993473
ANKRD37	42.9278	1.49433	0.164669	9.07479	1.13895e-19	5.84085e-19
EPB41L4B	94.9947	1.49382	0.162171	9.21138	3.21953e-20	1.68964e-19
PIK3IP1-AS1	0.94717	1.49333	1.04639	1.42713	0.153541	0.205893
SNORD127	0.592202	1.49286	1.30169	1.14686	0.251439	0.31909
COX17	175.678	1.49244	0.0959736	15.5505	1.57817e-54	2.25895e-53
GGT8P	0.779301	1.49204	1.16286	1.28307	0.199466	0.259936
MT1DP	6.03599	1.49198	0.411702	3.62394	0.000290146	0.000583083
TOM1	993.506	1.49107	0.060057	24.8276	4.51686e-136	2.40029e-134
HYOU1	2912.76	1.4908	0.105778	14.0937	4.15199e-45	4.78531e-44
MFSD6	301.599	1.49066	0.0850221	17.5326	8.08038e-69	1.51285e-67
RBM24	8.98553	1.48991	0.357727	4.16493	3.11442e-05	6.88821e-05
GDNF-AS1	1.30814	1.48834	1.18874	1.25204	0.210557	0.272627
CITED1	4.10701	1.48805	0.47204	3.15237	0.00161951	0.00299112
AHI1	1067.41	1.48701	0.0644931	23.0569	1.25357e-117	5.42672e-116
SNORA33	12.5442	1.48592	0.259449	5.7272	1.02101e-08	2.964e-08
MDM2	3392.24	1.48396	0.104564	14.1919	1.02884e-45	1.20454e-44
SLC46A2	1.38171	1.48365	0.948509	1.56419	0.117774	0.162019
SPATA5L1	128.422	1.4827	0.10469	14.1628	1.55721e-45	1.82074e-44
ENOX1	52.0623	1.4824	0.181328	8.17525	2.95254e-16	1.3111e-15
PANX1	351.137	1.48113	0.0819385	18.0762	4.91028e-73	1.0006e-71
SGMS1	956.217	1.48104	0.0734921	20.1523	2.56804e-90	7.31623e-89
HOXB2	38.6607	1.48068	0.184142	8.041	8.91085e-16	3.86696e-15
SNORD12C	1.19125	1.48067	0.882077	1.67862	0.0932266	0.131365
CEBPD	575.343	1.48054	0.112596	13.1492	1.72022e-39	1.67852e-38
SLC4A4	172.998	1.47769	0.187527	7.87989	3.27682e-15	1.38017e-14
FAM160A1	224.356	1.47601	0.10258	14.3888	6.08261e-47	7.34423e-46
TMC7	60.1239	1.47542	0.150528	9.80163	1.10786e-22	6.40088e-22
SLC6A7	0.891915	1.47507	1.33463	1.10522	0.269062	0.338154
TBK1	767.588	1.47467	0.0529801	27.8344	1.66605e-170	1.2746e-168
UBE2E1-AS1	0.973117	1.47464	1.02158	1.44349	0.148881	0.200265
SNORA55	1.93272	1.4746	0.679495	2.17014	0.0299965	0.0464053
RHOQ	1544.25	1.47445	0.0920098	16.0249	8.56741e-58	1.29305e-56
KCNK3	0.687668	1.47157	1.44933	1.01534	0.309942	0.38309
C5orf56	89.5733	1.47151	0.145823	10.0911	6.05053e-24	3.6618e-23
TENM1	197.715	1.47149	0.137811	10.6776	1.29645e-26	8.6931e-26
HGD	1.88538	1.47041	0.792957	1.85434	0.0636899	0.0926963
DYSF	181.878	1.47035	0.12631	11.6408	2.55472e-31	1.98267e-30
FEM1C	548.422	1.46657	0.0718075	20.4237	1.03042e-92	3.06346e-91
TNFRSF10D	1029.94	1.46653	0.109601	13.3806	7.84842e-41	8.05212e-40
DDX60	993.19	1.46514	0.133585	10.9679	5.45305e-28	3.83768e-27
CYTIP	4.19311	1.46507	0.539845	2.71387	0.00665024	0.0113506
AKR1C3	519.867	1.46182	0.15604	9.36824	7.37536e-21	3.97405e-20
CASZ1	16.5685	1.46095	0.232485	6.28407	3.29819e-10	1.05877e-09
SRPK1	1005.92	1.46077	0.0481069	30.365	1.59341e-202	1.75661e-200
ELOVL3	15.2378	1.46058	0.258925	5.64094	1.69125e-08	4.83369e-08
FOXN1	3.19947	1.46033	0.539932	2.70466	0.00683749	0.0116456
MS4A7	12.4468	1.4601	0.297892	4.90145	9.51323e-07	2.3755e-06
KCNC3	21.4497	1.46002	0.223156	6.54261	6.0455e-11	2.02341e-10
BTN2A2	218.532	1.45946	0.0904375	16.1378	1.38322e-58	2.12745e-57
ADD3	2607.58	1.45794	0.0710018	20.5338	1.07401e-93	3.23094e-92
FLJ41200	3.23531	1.45754	0.628323	2.31973	0.0203555	0.0323013
TXN	1914.45	1.45511	0.0733874	19.8278	1.71521e-87	4.59176e-86
LOC101927780	8.24364	1.45272	0.38664	3.75729	0.000171762	0.000353665
SERINC4	6.12301	1.45162	0.462315	3.1399	0.00169005	0.00311558
SMIM3	347.785	1.45138	0.080826	17.9568	4.2455e-72	8.49531e-71
ANKRD12	1490.57	1.45111	0.066035	21.9749	5.009e-107	1.86383e-105
LOC100335030	0.643664	1.44921	1.17767	1.23058	0.21848	0.281654
MMP2	11628.5	1.44904	0.0562141	25.7772	1.59789e-146	9.42222e-145
HAP1	3.30476	1.44893	0.582778	2.48625	0.0129098	0.0211088
SMURF1	559.405	1.44612	0.0575067	25.1469	1.52694e-139	8.54941e-138
DENND3	612.29	1.4458	0.101452	14.2511	4.41559e-46	5.21786e-45
FAM186B	8.8832	1.4445	0.343636	4.20359	2.62709e-05	5.85414e-05
DIO3OS	18.0006	1.44268	0.261427	5.51847	3.41956e-08	9.54756e-08
LARP6	634.809	1.44026	0.107929	13.3446	1.27398e-40	1.29359e-39
C15orf62	21.9104	1.43966	0.205222	7.01512	2.29759e-12	8.37028e-12
AVPI1	379.44	1.43901	0.10698	13.4512	3.02839e-41	3.1507e-40
BBC3	81.3851	1.43837	0.133369	10.7848	4.05999e-27	2.7737e-26
RASSF8-AS1	91.8789	1.43797	0.113253	12.697	6.1407e-37	5.59503e-36
IRX4	1.21161	1.43776	1.23859	1.16081	0.245721	0.312705
LGALS3BP	181.187	1.43774	0.149395	9.62375	6.34713e-22	3.57636e-21
NBEAP1	1.61666	1.43691	0.731007	1.96566	0.0493378	0.0733475
LOC101927237	1.46625	1.43613	0.792565	1.812	0.0699854	0.100981
LINC01138	5.64984	1.43587	0.423932	3.38702	0.000706552	0.00136355
NRIP3	36.8993	1.43482	0.171346	8.37385	5.57669e-17	2.56095e-16
HULC	0.646464	1.4342	1.34075	1.0697	0.284755	0.355699
SCARNA27	2.47244	1.4326	0.607786	2.35707	0.0184196	0.0294319
LOC101929567	1.16477	1.43178	1.02759	1.39334	0.163517	0.217918
BTN2A3P	85.3553	1.43158	0.125781	11.3815	5.17036e-30	3.86395e-29
GLRX	1651.56	1.43081	0.0923056	15.5008	3.42412e-54	4.8815e-53
NUAK2	14.7427	1.42914	0.276239	5.17355	2.29686e-07	6.0226e-07
EMC3-AS1	73.8076	1.42904	0.127713	11.1894	4.59419e-29	3.3269e-28
CLUHP3	73.3588	1.42815	0.153865	9.28184	1.66581e-20	8.83899e-20
GAREM	479.215	1.42809	0.0903042	15.8142	2.48181e-56	3.6465e-55
CDSN	7.99126	1.42703	0.525633	2.71487	0.00663022	0.0113186
MIR1247	2.08588	1.42641	0.688586	2.0715	0.0383118	0.0580945
PARP8	131.564	1.42582	0.149555	9.53376	1.5169e-21	8.41883e-21
CIITA	14.5178	1.4244	0.375598	3.79235	0.00014923	0.000309208
ERRFI1	4043.55	1.42384	0.152437	9.34053	9.58508e-21	5.13974e-20
CALR3	0.70062	1.42328	1.39515	1.02017	0.30765	0.380548
AEN	581.75	1.423	0.0851555	16.7106	1.09749e-62	1.83076e-61
MYO10	2903.56	1.42027	0.0714048	19.8904	4.9245e-88	1.34057e-86
LOC101929023	0.59497	1.42006	1.24164	1.1437	0.25275	0.320478
RAPSN	2.16227	1.41967	0.635446	2.23413	0.0254745	0.0398473
C18orf65	2.93997	1.41829	0.545947	2.59786	0.00938071	0.0156645
PHLDB2	167.451	1.4179	0.188308	7.52967	5.08687e-14	2.01578e-13
LOC285768	1.33287	1.41671	0.945047	1.49909	0.13385	0.182018
LYVE1	118.801	1.41637	0.121551	11.6525	2.22947e-31	1.73556e-30
BTN3A3	309.41	1.41612	0.0946107	14.9679	1.19028e-50	1.55914e-49
LOC442497	5.24086	1.4155	0.445266	3.17901	0.00147778	0.00274192
CCDC73	0.855626	1.41442	1.14673	1.23344	0.217411	0.280541
ITGB3	475.519	1.41389	0.121161	11.6696	1.82383e-31	1.42416e-30
SFMBT2	139.454	1.41371	0.150765	9.37691	6.79339e-21	3.66938e-20
DHX58	526.078	1.41349	0.108884	12.9816	1.55522e-38	1.47219e-37
FZD9	229.826	1.40999	0.188095	7.49617	6.57086e-14	2.59054e-13
BNIP3	586.606	1.40905	0.1228	11.4744	1.77432e-30	1.34411e-29
GFRA2	19.5843	1.40844	0.230438	6.112	9.83898e-10	3.04928e-09
SNORA71A	0.895119	1.40818	1.1722	1.20132	0.229628	0.294442
TXNRD1	2119.18	1.40701	0.0516683	27.2316	2.74264e-163	1.93941e-161
VPS37A	680.326	1.40619	0.0679679	20.689	4.35117e-95	1.34311e-93
COQ10B	538.217	1.4055	0.0622006	22.5962	4.71814e-113	1.89462e-111
IL4R	368.493	1.4039	0.0694496	20.2146	7.28525e-91	2.09233e-89
HMOX1	2962.66	1.4021	0.299235	4.6856	2.79137e-06	6.71784e-06
PIK3R3	394.03	1.39907	0.109452	12.7825	2.053e-37	1.88998e-36
SUCNR1	1.48647	1.39865	0.792876	1.76402	0.0777279	0.111222
AGTR1	35.2949	1.39821	0.180303	7.75479	8.8487e-15	3.65245e-14
CCSER1	1.95248	1.39739	0.70243	1.98936	0.0466612	0.0696953
MICALL1	624.351	1.39724	0.0881357	15.8533	1.33419e-56	1.96846e-55
PALM2-AKAP2	1.67736	1.39686	0.818759	1.70607	0.0879957	0.124629
ZEB2	1798.16	1.39548	0.0758499	18.3979	1.36537e-75	2.91273e-74
ASAH2	2.71675	1.3948	0.561299	2.48495	0.0129569	0.0211722
SLPI	489.823	1.39423	0.121932	11.4345	2.81169e-30	2.1164e-29
IFNGR1	1282.97	1.39361	0.0987815	14.108	3.38856e-45	3.92071e-44
HCP5	31.697	1.39357	0.203628	6.8437	7.71732e-12	2.72858e-11
MISP	0.901941	1.39202	1.22027	1.14075	0.253976	0.321593
GBP3	1465.28	1.39115	0.093561	14.8689	5.24333e-50	6.8079e-49
C10orf90	13.7752	1.39067	0.247733	5.61359	1.98171e-08	5.63405e-08
APBA3	176.01	1.38901	0.106117	13.0894	3.78384e-39	3.65394e-38
HIST1H2BJ	10.9693	1.38758	0.295352	4.69806	2.62646e-06	6.33986e-06
MANSC4	1.113	1.3864	1.09401	1.26726	0.205063	0.266389
SNORD35B	10.365	1.38615	0.324738	4.26852	1.96775e-05	4.43162e-05
CDON	2708.2	1.38561	0.112051	12.3658	3.99975e-35	3.45963e-34
RPH3AL	251.115	1.38496	0.0861851	16.0696	4.16534e-58	6.34054e-57
H1FX	591.866	1.38477	0.0994212	13.9283	4.26386e-44	4.77773e-43
ARTN	1.73286	1.38437	0.785215	1.76304	0.0778936	0.111432
PLEK2	4.42307	1.383	0.494697	2.79564	0.00517964	0.00896824
TBXAS1	5.43108	1.38212	0.44174	3.12881	0.00175517	0.00322991
C1S	25947.2	1.38163	0.0592944	23.3012	4.31113e-120	1.92741e-118
SNORA41	1.72587	1.37893	0.799204	1.72538	0.0844582	0.120106
TMEM63B	666.073	1.3779	0.0590215	23.3457	1.52508e-120	6.85281e-119
MIR635	10.6865	1.37666	0.283919	4.84877	1.24227e-06	3.07305e-06
ERO1B	358.183	1.37643	0.102554	13.4214	4.52943e-41	4.67945e-40
CSGALNACT1	4515.54	1.3764	0.118736	11.5921	4.51882e-31	3.47959e-30
ZNFX1	3400.5	1.37625	0.0731987	18.8016	7.33056e-79	1.67237e-77
PIWIL4	423.773	1.37491	0.0758361	18.13	1.84772e-73	3.78697e-72
FGR	26.7729	1.37364	0.229117	5.99537	2.03025e-09	6.16615e-09
GCNT4	76.5249	1.37307	0.116018	11.835	2.5734e-32	2.0593e-31
RGS4	78.7307	1.37229	0.233952	5.86566	4.4734e-09	1.33018e-08
SBNO2	1284.07	1.37198	0.0932449	14.7137	5.26366e-49	6.70192e-48
DCBLD1	220.365	1.37169	0.110714	12.3896	2.9767e-35	2.58354e-34
RNF175	25.874	1.36782	0.270139	5.06339	4.1186e-07	1.05898e-06
ATL2	490.931	1.36757	0.059555	22.9632	1.08805e-116	4.64225e-115
KLF4	840.61	1.3655	0.129706	10.5277	6.44075e-26	4.19447e-25
VGLL4	1655.55	1.36541	0.0582084	23.4573	1.11274e-121	5.09019e-120
TACSTD2	107.52	1.36479	0.223303	6.11182	9.85033e-10	3.05226e-09
GALNT15	3649.13	1.36309	0.144594	9.42701	4.21928e-21	2.30212e-20
SLC22A4	98.8779	1.36102	0.120561	11.289	1.48646e-29	1.09383e-28
ABCC1	4247.78	1.35977	0.064784	20.9892	8.23013e-98	2.62728e-96
LINC01556	0.808755	1.35886	1.13932	1.1927	0.232988	0.298191
ZNF385C	241.352	1.35852	0.170915	7.94851	1.88775e-15	8.05423e-15
PC	950.29	1.35832	0.0745322	18.2246	3.29071e-74	6.84722e-73
REP15	34.7346	1.35761	0.18501	7.33805	2.16734e-13	8.32103e-13
HIST2H2BA	8.66062	1.35715	0.333616	4.06799	4.74212e-05	0.000103134
NCF1	1.05003	1.35586	1.23989	1.09353	0.27416	0.343814
TTC39B	219.733	1.3537	0.113211	11.9573	5.9462e-33	4.84569e-32
RHBDL3	42.0687	1.35356	0.21587	6.27024	3.60501e-10	1.15455e-09
OSMR-AS1	2.24927	1.35305	0.651107	2.07808	0.0377018	0.0572527
MIR6835	0.658042	1.35283	1.62167	0.834217	0.404159	0.481308
ETV6	454.753	1.3527	0.0744904	18.1594	1.08277e-73	2.23206e-72
HSPA1B	500.802	1.35229	0.0907515	14.901	3.24758e-50	4.2321e-49
MIR374B	0.772836	1.3513	1.55043	0.871565	0.383446	0.460317
LINC-PINT	239.318	1.35126	0.125248	10.7887	3.89188e-27	2.66295e-26
KDM6A	787.989	1.34821	0.0800369	16.8448	1.14474e-63	1.95553e-62
FAM124A	49.8333	1.34719	0.148361	9.08047	1.08107e-19	5.54887e-19
UCP3	15.0781	1.34693	0.262421	5.13271	2.85607e-07	7.44164e-07
SMAD7	529.003	1.34687	0.0995318	13.532	1.01179e-41	1.06894e-40
LOC100507642	59.6531	1.34563	0.125716	10.7037	9.77841e-27	6.58911e-26
PDE7A	124.587	1.34522	0.119151	11.2901	1.46941e-29	1.08218e-28
MIR6809	0.588303	1.34519	1.21141	1.11044	0.26681	0.335716
RNASEK	17.5658	1.3448	0.238887	5.62943	1.80804e-08	5.15765e-08
LIPJ	1.08183	1.34263	0.98875	1.3579	0.174494	0.231092
B2M	25297.4	1.34218	0.0891869	15.049	3.50296e-51	4.65722e-50
MEI1	117.015	1.34209	0.0924587	14.5155	9.66289e-48	1.196e-46
ROPN1L	0.655554	1.33993	1.24329	1.07772	0.281157	0.351699
ITGA5	6373.57	1.33868	0.0613338	21.8262	1.30839e-105	4.72005e-104
CYP26A1	10.526	1.33714	0.419967	3.18393	0.00145291	0.00269943
LMAN1L	0.784231	1.33689	1.16307	1.14946	0.250368	0.317866
ATP6V0B	758.682	1.33667	0.0575254	23.2363	1.95934e-119	8.62934e-118
STARD13	1004.34	1.33591	0.0567922	23.5228	2.38589e-122	1.10567e-120
OTOF	4.47648	1.33586	0.4661	2.86605	0.00415634	0.00729033
PSMB8	697.14	1.33435	0.0943198	14.1471	1.94583e-45	2.26618e-44
ZCCHC2	223.519	1.33289	0.111429	11.9618	5.63173e-33	4.59364e-32
FBXO30	805.708	1.33127	0.0698178	19.0677	4.68168e-81	1.10941e-79
SMIM13	213.217	1.33069	0.0833269	15.9695	2.08492e-57	3.13338e-56
LOC101928885	0.635778	1.3305	1.6111	0.825833	0.408899	0.485841
B3GNT5	214.195	1.32892	0.0876582	15.1602	6.48228e-52	8.77605e-51
TNFSF4	27.7133	1.32545	0.181338	7.30927	2.68601e-13	1.02569e-12
SEC11C	545.352	1.32382	0.112742	11.742	7.7607e-32	6.11927e-31
KIF21B	43.2131	1.32148	0.15338	8.6157	6.95131e-18	3.30155e-17
SPRY4	568.982	1.32097	0.123729	10.6763	1.31372e-26	8.80562e-26
GIMAP2	39.3808	1.32061	0.18491	7.14191	9.20434e-13	3.4206e-12
IL12B	1.88775	1.31992	0.677589	1.94797	0.0514185	0.0762301
KCNK1	416.651	1.31895	0.0731368	18.034	1.05436e-72	2.13628e-71
C5AR1	37.9511	1.31868	0.179338	7.35305	1.93738e-13	7.46561e-13
RORA	724.578	1.31847	0.0784889	16.7982	2.51653e-63	4.27425e-62
ALDH1A2	1495.52	1.31796	0.0756752	17.416	6.23668e-68	1.15307e-66
GATA6-AS1	2.20911	1.31642	0.640507	2.05527	0.0398529	0.0602768
HIF1A	10751.1	1.31589	0.0768298	17.1273	9.28892e-66	1.64869e-64
IFI6	8352.34	1.31573	0.207052	6.35458	2.08999e-10	6.794e-10
NPTX2	36.5068	1.31459	0.186146	7.06212	1.63976e-12	6.01947e-12
AGPAT4	897.211	1.31454	0.0896296	14.6664	1.05812e-48	1.33765e-47
BIN3-IT1	0.743239	1.31353	1.29338	1.01558	0.30983	0.382977
NXT2	191.993	1.31315	0.0898716	14.6114	2.37674e-48	2.98125e-47
INSR	604.293	1.31314	0.0639355	20.5385	9.747e-94	2.94217e-92
C11orf91	13.8501	1.31238	0.250906	5.23058	1.68976e-07	4.48169e-07
SNORA66	1.83468	1.31052	0.775484	1.68993	0.0910405	0.128564
LOC101928100	5.66893	1.3091	0.414783	3.15611	0.00159887	0.00295576
LYSMD2	100.905	1.30876	0.111166	11.773	5.37659e-32	4.26594e-31
TVP23B	622.505	1.30866	0.0728372	17.9668	3.54303e-72	7.11372e-71
HPGDS	1.49811	1.308	0.816809	1.60136	0.109297	0.151533
POC1B	301.023	1.3077	0.0986515	13.2557	4.1808e-40	4.18292e-39
LOC646626	3.05849	1.30579	0.579216	2.25442	0.0241698	0.0379724
GTPBP2	1111.71	1.30544	0.111402	11.7183	1.02702e-31	8.08007e-31
PREX1	1416.06	1.3052	0.0740985	17.6144	1.90846e-69	3.61508e-68
C22orf31	2.88781	1.30467	0.607227	2.14857	0.0316685	0.0487963
CTH	166.358	1.30441	0.150617	8.66043	4.69994e-18	2.24668e-17
MAPK8	508.862	1.30414	0.0713717	18.2725	1.36968e-74	2.87358e-73
LRRC49	203.843	1.30389	0.0895612	14.5587	5.14374e-48	6.39329e-47
DUSP2	7.93837	1.3034	0.453052	2.87694	0.00401548	0.00706071
MIR23A	1.05137	1.30285	1.0786	1.20791	0.227083	0.291412
HLA-H	643.947	1.30234	0.136539	9.53828	1.45218e-21	8.0647e-21
C8orf88	166.726	1.29968	0.0838671	15.4969	3.64256e-54	5.18043e-53
DYRK3	263.261	1.29892	0.073496	17.6734	6.72337e-70	1.29009e-68
MAP2K3	1056.04	1.29832	0.0650967	19.9444	1.67541e-88	4.61753e-87
MEP1B	1.08437	1.29445	0.993105	1.30344	0.192424	0.251961
RNF148	1.18737	1.29364	0.955344	1.35411	0.175702	0.232535
NUP50-AS1	101.22	1.2915	0.119762	10.7839	4.10036e-27	2.80021e-26
MIR6884	1.05041	1.29126	1.02698	1.25733	0.208634	0.270407
SPAG1	127.228	1.2909	0.107454	12.0135	3.01816e-33	2.47548e-32
RFX3	217.412	1.28959	0.0893033	14.4406	2.87333e-47	3.50026e-46
DNAJA1	2768.1	1.28934	0.0648034	19.8962	4.3901e-88	1.19877e-86
HAVCR1	1.72625	1.28916	0.843592	1.52818	0.126467	0.172852
NFIA-AS2	2.18526	1.28903	0.704252	1.83036	0.0671967	0.0973929
SLC10A7	216.841	1.28853	0.0832191	15.4836	4.47859e-54	6.33391e-53
MEG9	129.544	1.28837	0.140044	9.19979	3.58646e-20	1.88054e-19
KMT2E	2279.74	1.28689	0.0563762	22.8268	2.48495e-115	1.03777e-113
VSTM4	1354.64	1.2864	0.0786761	16.3505	4.3112e-60	6.81384e-59
HTATIP2	528.555	1.28592	0.0672542	19.1203	1.71102e-81	4.08733e-80
HIVEP2	1926.79	1.28529	0.0754208	17.0416	4.03821e-65	7.05454e-64
GAL	1.51294	1.28461	0.895035	1.43526	0.151213	0.203077
RNF145	1306.34	1.2846	0.0621687	20.6631	7.44439e-95	2.28996e-93
TTC41P	6.12059	1.2838	0.413445	3.10512	0.00190201	0.00348423
LOC400997	1.27943	1.28368	0.855007	1.50137	0.13326	0.181285
SNORA28	1.19055	1.28265	0.959464	1.33684	0.181275	0.239033
CIRBP-AS1	7.76264	1.27957	0.36448	3.51068	0.000446955	0.000880076
KRT75	3.54739	1.27895	0.678667	1.8845	0.059498	0.0871384
LINC01176	15.8477	1.27783	0.249133	5.12911	2.91109e-07	7.58054e-07
CEP85L	229.78	1.27764	0.0889194	14.3685	8.1603e-47	9.79953e-46
SLC35G5	0.684942	1.27735	1.38919	0.919498	0.357835	0.433892
PIK3CD	215.105	1.27719	0.0833309	15.3268	5.06447e-53	7.05013e-52
ECE2	38.996	1.27655	0.161526	7.90305	2.72155e-15	1.15066e-14
MLLT4	1510.15	1.27578	0.0648729	19.6658	4.23208e-86	1.10463e-84
DIRC3	10.3889	1.27481	0.305188	4.17715	2.95188e-05	6.54503e-05
NCK1	726.391	1.27445	0.0916862	13.9001	6.32556e-44	7.03461e-43
LDLR	2663.6	1.27428	0.0873965	14.5804	3.74169e-48	4.66044e-47
CHRNA3	0.6951	1.27401	1.32234	0.963447	0.335323	0.410356
MINPP1	435.796	1.27381	0.0782454	16.2797	1.37622e-59	2.14644e-58
H1F0	3592.86	1.2737	0.0761884	16.7178	9.72119e-63	1.62468e-61
NAB1	1360.12	1.2736	0.074731	17.0425	3.97534e-65	6.95841e-64
NCMAP	34.3205	1.27359	0.203135	6.26966	3.6184e-10	1.15863e-09
MIR4292	3.84167	1.27317	0.463254	2.74831	0.00599025	0.0102934
ENTPD3	15.5456	1.27259	0.25554	4.97999	6.35876e-07	1.61185e-06
SNORD42A	2.42184	1.27176	0.59042	2.15399	0.0312408	0.0481959
PTGES2	337.283	1.27146	0.0736835	17.2557	1.01437e-66	1.84279e-65
SNORD45C	1.88852	1.27145	0.698172	1.82111	0.0685899	0.0992258
TALDO1	1389.85	1.27101	0.0509737	24.9345	3.14345e-137	1.71144e-135
TMEM158	14.8533	1.27008	0.256862	4.94461	7.62956e-07	1.92054e-06
NKD2	1.93552	1.26997	0.885829	1.43365	0.151672	0.203602
TRAF2	224.075	1.26815	0.0988086	12.8344	1.05207e-37	9.78167e-37
BISPR	16.2096	1.26811	0.257282	4.92888	8.27006e-07	2.07529e-06
RNASEH2B-AS1	2.26249	1.26736	0.662595	1.91272	0.0557835	0.0821252
HLA-DOB	5.6614	1.26621	0.412452	3.06997	0.00214082	0.00389516
SNORD11	0.700781	1.26511	1.55659	0.812746	0.416364	0.493031
SLC25A34	28.069	1.2639	0.22032	5.73664	9.65731e-09	2.80996e-08
ZNF774	43.6217	1.26221	0.137787	9.16059	5.16128e-20	2.68723e-19
HM13	2247.97	1.26212	0.0626545	20.144	3.03588e-90	8.60764e-89
RNF114	1318.76	1.2611	0.0729746	17.2814	6.49262e-67	1.18435e-65
CSGALNACT2	1265.98	1.26108	0.0627055	20.1112	5.88885e-90	1.66435e-88
PML	1188.65	1.26083	0.08847	14.2515	4.38798e-46	5.18869e-45
SPATA41	21.2728	1.25994	0.213131	5.91157	3.38856e-09	1.01422e-08
FCGR2C	1.14838	1.25989	1.06371	1.18443	0.236244	0.301878
IFNAR1	1811.19	1.25586	0.0535538	23.4504	1.30956e-121	5.97517e-120
NR1D2	1911.56	1.25568	0.0854364	14.6972	6.71356e-49	8.51136e-48
GNA15	2.08943	1.25394	0.736712	1.70207	0.0887422	0.125595
LINC00565	46.7528	1.25321	0.150211	8.34299	7.24338e-17	3.30836e-16
IFITM4P	2.87187	1.2521	0.640843	1.95383	0.0507215	0.0752785
PTPRJ	284.5	1.25209	0.0897433	13.9519	3.06372e-44	3.45038e-43
MIR106B	1.56017	1.25201	0.913905	1.36996	0.1707	0.226626
NANOS1	90.0096	1.25195	0.228023	5.49045	4.00913e-08	1.11323e-07
CCDC168	5.65941	1.25142	0.385283	3.24805	0.00116201	0.00218665
FZD7	484.016	1.25127	0.0942517	13.2758	3.19856e-40	3.20741e-39
CYB5R2	332.754	1.25079	0.0934384	13.3863	7.27446e-41	7.47189e-40
CASP7	595.688	1.25044	0.0635463	19.6777	3.3486e-86	8.7532e-85
SLA	3.65891	1.24955	0.547612	2.28182	0.0224998	0.0355198
SCARB1	804.561	1.24924	0.0984559	12.6884	6.86062e-37	6.23498e-36
MIR409	1.28638	1.24738	0.855532	1.45801	0.144837	0.195417
IGF2BP1	4.6836	1.24681	0.434667	2.86843	0.00412519	0.00723927
SOCS6	417.865	1.24669	0.0715013	17.4359	4.40809e-68	8.15841e-67
GOLGA7B	14.328	1.24534	0.253595	4.91076	9.07221e-07	2.2708e-06
MORC3	841.882	1.24477	0.063619	19.5661	3.00943e-85	7.7412e-84
ASAH2B	1.58902	1.24469	0.843288	1.47599	0.139945	0.189465
TBL1X	869.682	1.24422	0.0751305	16.5608	1.33889e-61	2.18418e-60
MMP14	7865.3	1.24411	0.0488379	25.4743	3.79587e-143	2.17332e-141
ERCC6	245.529	1.24392	0.0969344	12.8326	1.07692e-37	1.00075e-36
AP5B1	331.817	1.24275	0.085449	14.5437	6.39941e-48	7.94287e-47
TAB3	536.685	1.2413	0.0734988	16.8888	5.44404e-64	9.35394e-63
TSPYL2	1188.42	1.24096	0.0760689	16.3136	7.90393e-60	1.24038e-58
LOC100506371	1.84512	1.23985	0.780328	1.58889	0.112086	0.155023
HIST1H2BO	0.760538	1.23901	1.21845	1.01687	0.309215	0.382252
HRASLS2	2.37582	1.23852	0.800231	1.54771	0.121692	0.166983
PALMD	829.73	1.23814	0.0738545	16.7646	4.43043e-63	7.47488e-62
EIF1B	639.272	1.23799	0.077692	15.9346	3.64711e-57	5.44886e-56
LOC440173	0.760035	1.23732	1.22968	1.00621	0.314314	0.387791
HLA-C	8338.03	1.23717	0.0746873	16.5647	1.25365e-61	2.04702e-60
FAM134B	1091.96	1.23708	0.0867336	14.263	3.72013e-46	4.40778e-45
TMOD3	1925.71	1.23553	0.0569931	21.6786	3.2653e-104	1.15912e-102
SLC38A8	0.814788	1.23543	1.08693	1.13662	0.255698	0.323471
MAP3K10	132.559	1.23541	0.0957345	12.9046	4.24271e-38	3.98222e-37
ZNF217	837.476	1.23389	0.0873195	14.1307	2.45574e-45	2.85068e-44
SYNJ1	739.733	1.23356	0.0746008	16.5355	2.03631e-61	3.31278e-60
SERPINB8	362.065	1.23181	0.0620203	19.8614	8.77992e-88	2.36113e-86
ADM	1292.86	1.23169	0.14418	8.54273	1.31084e-17	6.1681e-17
LOC728175	1.85768	1.23144	0.719597	1.7113	0.0870262	0.123393
LOC101927795	1.28497	1.23105	0.852098	1.44473	0.148535	0.199905
SCGB3A2	1.01459	1.2307	1.38486	0.888683	0.374173	0.450679
SHB	96.4344	1.23069	0.115356	10.6686	1.42795e-26	9.55323e-26
SH3GL1P1	8.40727	1.2303	0.349802	3.51714	0.000436227	0.00086048
CFAP58	10.8889	1.22996	0.279697	4.39747	1.09521e-05	2.51441e-05
KCTD19	1.88162	1.22838	0.681624	1.80214	0.0715234	0.102958
PCBP2-OT1	1.40538	1.22834	0.760349	1.6155	0.106203	0.147761
DTX3L	2091.33	1.22788	0.130277	9.42515	4.29483e-21	2.34118e-20
KCNJ15	78.649	1.2272	0.131719	9.31679	1.19912e-20	6.40868e-20
EVI2B	43.5109	1.22699	0.150299	8.16364	3.25086e-16	1.44141e-15
NCEH1	335.062	1.2256	0.0769029	15.9369	3.51139e-57	5.25494e-56
WDR11-AS1	1.74116	1.22447	0.694708	1.76256	0.0779742	0.111529
TMEM38B	202.199	1.22402	0.0805618	15.1935	3.90357e-52	5.30915e-51
UAP1	2929.72	1.2239	0.0804933	15.205	3.27611e-52	4.4626e-51
ALOX5AP	2.59992	1.22321	0.630578	1.93982	0.0524014	0.0775966
PALM2	95.6169	1.22302	0.152433	8.02328	1.02955e-15	4.45369e-15
FAM71F2	48.0573	1.22276	0.182441	6.70221	2.05289e-11	7.06412e-11
LOC100507373	54.2551	1.22254	0.128797	9.49199	2.26664e-21	1.24901e-20
ATP5L2	0.627556	1.22212	1.3701	0.891994	0.372396	0.448904
HLA-L	159.968	1.22131	0.0922425	13.2403	5.13639e-40	5.13321e-39
EIF2AK2	1288.17	1.22131	0.113118	10.7968	3.56283e-27	2.44346e-26
F5	214.659	1.22047	0.147258	8.28797	1.15196e-16	5.21187e-16
RIN2	1294.51	1.21949	0.0654291	18.6383	1.5711e-77	3.50321e-76
C17orf100	18.9122	1.21937	0.213691	5.70624	1.15498e-08	3.34089e-08
AIFM2	490.189	1.21937	0.0655154	18.612	2.57084e-77	5.69661e-76
KLHL2	401.626	1.21867	0.0633639	19.2328	1.96676e-82	4.78849e-81
SEC61G	644.827	1.21822	0.0965659	12.6154	1.73644e-36	1.56447e-35
MAATS1	94.6567	1.218	0.126223	9.64963	4.9332e-22	2.79207e-21
RASD2	3.35725	1.21685	0.514021	2.36732	0.0179173	0.0286731
OPTN	2792.27	1.21571	0.0731275	16.6246	4.62695e-62	7.62522e-61
MAP3K7CL	73.7072	1.21534	0.143085	8.49385	1.9991e-17	9.34474e-17
FBXL14	105.569	1.21525	0.115638	10.5091	7.8476e-26	5.09835e-25
LINC00603	0.6944	1.21518	1.51849	0.800256	0.423562	0.500287
NLGN4Y	80.5197	1.21517	2.99465	0.40578	0.684904	0.743782
PKIG	644.127	1.21511	0.0649149	18.7185	3.50103e-78	7.90583e-77
IL10RA	12.8952	1.21478	0.267054	4.54882	5.39467e-06	1.27023e-05
FAS	499.077	1.21332	0.0846498	14.3334	1.35238e-46	1.61747e-45
MIR616	2.2236	1.21328	0.704977	1.72102	0.0852479	0.121113
HSPA4L	223.497	1.21271	0.127167	9.53633	1.47979e-21	8.21546e-21
BEX5	80.2511	1.21133	0.134415	9.01183	2.02646e-19	1.02853e-18
KLRD1	6.93027	1.21094	0.408119	2.96713	0.00300591	0.00536956
PCDH20	99.7618	1.21069	0.121612	9.95542	2.38818e-23	1.41576e-22
NOCT	101.062	1.21023	0.107052	11.3051	1.23858e-29	9.15603e-29
PNPLA8	866.18	1.21018	0.0599824	20.1756	1.60541e-90	4.5811e-89
DNAJC3	2918.73	1.21002	0.103504	11.6905	1.42463e-31	1.11637e-30
FPR3	11.6715	1.20953	0.336552	3.5939	0.000325765	0.000651127
EMC3	1067.99	1.20911	0.0743968	16.2522	2.1544e-59	3.34545e-58
QPCT	108.545	1.20873	0.0993742	12.1635	4.86548e-34	4.07923e-33
NIM1K	121.026	1.20816	0.157771	7.65768	1.8932e-14	7.69284e-14
SPRY4-IT1	10.8951	1.20742	0.305416	3.95337	7.70597e-05	0.000164411
HLA-DRB5	4.38622	1.20734	0.489325	2.46737	0.013611	0.0221859
LINC01271	2.03316	1.20644	0.741774	1.62643	0.103858	0.144818
STK40	543.034	1.20634	0.0624337	19.322	3.50985e-83	8.65227e-82
PNPT1	653.771	1.20506	0.11637	10.3554	3.95462e-25	2.49877e-24
APOL6	1833.34	1.2048	0.212094	5.68048	1.34316e-08	3.86632e-08
LOC101927865	2.56562	1.20457	0.572888	2.10262	0.0354989	0.0542602
NIPA1	238.683	1.20438	0.0772359	15.5936	8.04838e-55	1.15762e-53
PARP9	2232.05	1.20175	0.132723	9.05456	1.37122e-19	7.01177e-19
HSPB3	0.586115	1.20161	2.0848	0.576366	0.564368	0.635796
VSIG4	3.89269	1.20151	0.673353	1.78437	0.0743641	0.106753
LTF	9.78301	1.20145	0.339345	3.54049	0.000399388	0.000791507
LSMEM1	32.8681	1.20126	0.18781	6.39618	1.59313e-10	5.21034e-10
JAK2	1962.54	1.2001	0.0796221	15.0725	2.45739e-51	3.27449e-50
CCDC108	0.58073	1.1996	1.30518	0.919112	0.358037	0.434041
DRD4	0.580197	1.19812	1.56235	0.766867	0.443161	0.5197
GLTP	1001.07	1.19628	0.0522602	22.8908	5.73386e-116	2.41162e-114
ITSN2	768.607	1.19467	0.0471	25.3645	6.21382e-142	3.52361e-140
KDM5D	229.8	1.19363	0.839317	1.42214	0.154984	0.207559
CDC42SE1	2102.45	1.19297	0.0791054	15.0807	2.16957e-51	2.90186e-50
UBE2QL1	33.5295	1.19237	0.236097	5.05034	4.41032e-07	1.13136e-06
FAM117A	177.935	1.19228	0.101049	11.799	3.94841e-32	3.14685e-31
PPP1R3F	68.9672	1.1919	0.117297	10.1614	2.94822e-24	1.80816e-23
VAV3	127.6	1.19033	0.141803	8.39425	4.68865e-17	2.15985e-16
ENO2	541.659	1.18997	0.155746	7.64044	2.16486e-14	8.75065e-14
CPEB3	194.135	1.18991	0.0977392	12.1744	4.25595e-34	3.57496e-33
BRE-AS1	7.75654	1.18988	0.334355	3.55872	0.000372663	0.000740527
IRF2	389.938	1.1894	0.0904312	13.1525	1.64635e-39	1.60821e-38
LMAN1	5467.13	1.18863	0.097403	12.2033	2.9864e-34	2.51688e-33
SCARNA9	1.87925	1.18737	0.769316	1.54341	0.122732	0.168265
SNORD114-26	0.589635	1.18706	1.27248	0.932872	0.350886	0.426801
CYBA	406.392	1.1865	0.135265	8.77164	1.76084e-18	8.59548e-18
CLDN12	942.111	1.18624	0.0627035	18.9183	8.05897e-80	1.86734e-78
TP53BP2	566.572	1.18595	0.0568999	20.8427	1.77625e-96	5.59975e-95
PLB1	25.5394	1.18581	0.212692	5.57525	2.47174e-08	6.98581e-08
HLA-A	8639.77	1.18409	0.0764098	15.4966	3.65524e-54	5.1943e-53
CYBB	27.9508	1.18252	0.227683	5.19374	2.06114e-07	5.42374e-07
LINC00922	1.06422	1.18245	1.14254	1.03493	0.300701	0.372835
PNP	377.727	1.18244	0.0689806	17.1416	7.25733e-66	1.29069e-64
P2RX5-TAX1BP3	0.683266	1.18208	1.09692	1.07763	0.281197	0.351724
ABCC6	41.6695	1.17834	0.221089	5.32969	9.83801e-08	2.6614e-07
SEMA3A	3323.77	1.17794	0.087675	13.4353	3.75515e-41	3.89539e-40
ZSCAN16	20.4817	1.17746	0.227359	5.17886	2.23246e-07	5.86153e-07
LRCH1	388.103	1.17694	0.0755592	15.5763	1.05441e-54	1.51168e-53
ANKRD10	989.743	1.17672	0.0687532	17.1152	1.1438e-65	2.02608e-64
TP53RK	283.568	1.17615	0.0678726	17.3288	2.8525e-67	5.23028e-66
CREM	302.074	1.17426	0.0641285	18.3111	6.74782e-75	1.42241e-73
TMED5	1254.91	1.17347	0.0660854	17.7568	1.5258e-70	2.95971e-69
PLEKHA3	396.57	1.17223	0.0850473	13.7833	3.21238e-43	3.5044e-42
ABCB1	7.39653	1.17193	0.349449	3.35366	0.000797494	0.0015314
KCNJ14	11.1928	1.17042	0.27393	4.2727	1.93124e-05	4.35228e-05
LAMA1	142.871	1.17	0.101908	11.481	1.64446e-30	1.2468e-29
MBOAT2	682.878	1.16935	0.0755204	15.484	4.45181e-54	6.30105e-53
SP100	1961.41	1.16862	0.0866256	13.4904	1.78056e-41	1.8634e-40
GPR146	21.6072	1.16737	0.203644	5.7324	9.90187e-09	2.87782e-08
TMPRSS12	1.08059	1.16626	0.996916	1.16986	0.242055	0.308487
EML1	1019.91	1.16592	0.0519171	22.4574	1.08453e-111	4.27761e-110
MIR7851	0.917773	1.16592	0.953218	1.22314	0.221276	0.284803
MAB21L3	2.03982	1.1641	0.734799	1.58425	0.113138	0.156271
STAC3	17.1262	1.16295	0.259596	4.47982	7.47051e-06	1.73712e-05
MIR3191	5.59942	1.16232	0.431339	2.69467	0.00704573	0.0119773
LILRB3	0.873561	1.16174	1.14494	1.01468	0.310259	0.383347
XBP1	3032.55	1.16162	0.0851633	13.6399	2.31898e-42	2.48248e-41
PPTC7	216.036	1.16139	0.0739107	15.7135	1.22292e-55	1.77624e-54
RAB29	724.527	1.16117	0.0710516	16.3426	4.91101e-60	7.73429e-59
RAB13	1377.34	1.16055	0.048992	23.6886	4.72218e-124	2.23504e-122
MYPOP	81.1764	1.16011	0.124727	9.30119	1.38888e-20	7.4019e-20
SDCBP	3168.93	1.15941	0.0675795	17.1562	5.65049e-66	1.00795e-64
PLGRKT	175.418	1.15819	0.113889	10.1695	2.71409e-24	1.66686e-23
MAPKAPK2	1810.8	1.1581	0.0445668	25.9856	7.19732e-149	4.37483e-147
CD86	4.58829	1.15796	0.506342	2.28692	0.0222005	0.0350629
FLJ45513	4.21251	1.15602	0.475344	2.43197	0.0150171	0.0243148
ABCA4	61.7314	1.156	0.200227	5.77348	7.76529e-09	2.27361e-08
CCL13	8.92391	1.15573	0.353227	3.27191	0.00106823	0.00201939
SEC23B	981.285	1.15572	0.0765576	15.096	1.71951e-51	2.30684e-50
SNORA29	1.31156	1.1556	0.829582	1.39299	0.163623	0.218029
SLC33A1	802.849	1.15558	0.0695714	16.6099	5.90678e-62	9.72537e-61
PRRX2	317.18	1.15557	0.107529	10.7467	6.14479e-27	4.16433e-26
CSF2RB	3.43423	1.15479	0.570731	2.02336	0.0430361	0.0647055
PGD	1755.87	1.15466	0.0636158	18.1504	1.27389e-73	2.61996e-72
PDE8A	769.098	1.15421	0.0612794	18.8351	3.89048e-79	8.93301e-78
TAGLN3	0.963762	1.15411	0.963581	1.19773	0.231021	0.295844
PLAGL2	323.966	1.1538	0.0590902	19.5261	6.58339e-85	1.67886e-83
SCARF1	41.2925	1.15334	0.150843	7.64599	2.07347e-14	8.39653e-14
RMDN2-AS1	0.704531	1.15291	1.52249	0.75725	0.4489	0.524905
HLX	21.3668	1.15223	0.215265	5.35261	8.66936e-08	2.35748e-07
UHRF1BP1	465.275	1.15118	0.131426	8.75912	1.96776e-18	9.58708e-18
C6orf62	2906.96	1.15106	0.0600566	19.1663	7.07975e-82	1.705e-80
BPGM	520.626	1.15071	0.102768	11.1971	4.21298e-29	3.06209e-28
TLR6	126.39	1.14947	0.114301	10.0565	8.59763e-24	5.17813e-23
TMEM249	5.32741	1.14938	0.478921	2.39993	0.0163983	0.0264066
ATP13A3	2297.65	1.14838	0.0686453	16.7293	8.02316e-63	1.34342e-61
BCL2	711.176	1.1482	0.137357	8.35924	6.31257e-17	2.8929e-16
TMEM189	278.43	1.14705	0.0666456	17.2112	2.18853e-66	3.95562e-65
N4BP1	981.131	1.14696	0.0840541	13.6455	2.14829e-42	2.30254e-41
IFITM1	4538.12	1.14692	0.125684	9.12546	7.14304e-20	3.69626e-19
ANK1	62.4937	1.14658	0.180943	6.33669	2.3476e-10	7.59803e-10
LRP8	950.973	1.14649	0.0967413	11.851	2.12537e-32	1.70385e-31
MOV10	1174.49	1.14578	0.080862	14.1695	1.41442e-45	1.65488e-44
KDM3A	668.866	1.14566	0.0718967	15.9348	3.63525e-57	5.43572e-56
EDEM3	2572.7	1.14538	0.0700179	16.3584	3.7925e-60	6.01547e-59
PATL1	1035.37	1.14537	0.0811649	14.1116	3.21958e-45	3.72761e-44
EGFR	1377.16	1.14486	0.0712875	16.0597	4.88616e-58	7.41235e-57
STAT2	4536.03	1.14449	0.101705	11.2531	2.23653e-29	1.63966e-28
ANKLE1	7.8243	1.14446	0.38011	3.01086	0.00260513	0.00468997
NIN	1330.18	1.1439	0.070221	16.29	1.16178e-59	1.81518e-58
LOC728673	10.4223	1.14255	0.305173	3.74393	0.000181163	0.000372203
APOL2	961.159	1.14185	0.0849215	13.446	3.2498e-41	3.37906e-40
TRIM8	1433.26	1.14067	0.0746599	15.2782	1.06923e-52	1.47114e-51
PSME1	1294.73	1.13937	0.0710715	16.0313	7.72978e-58	1.16762e-56
CPAMD8	2220.66	1.13863	0.0853785	13.3362	1.42496e-40	1.44441e-39
TMEM92-AS1	9.36595	1.13854	0.376924	3.02061	0.00252266	0.00455073
DND1	3.67327	1.13751	0.493105	2.30682	0.0210647	0.033376
ACKR1	1.01228	1.13629	0.928891	1.22328	0.221225	0.284778
A1BG-AS1	13.7942	1.13565	0.281741	4.03084	5.55788e-05	0.000120168
PCDH1	59.5452	1.13498	0.209064	5.42887	5.67108e-08	1.55887e-07
HOXD-AS2	15.9084	1.13413	0.272619	4.16015	3.18038e-05	7.02709e-05
MIR6883	0.805619	1.13398	1.17562	0.964583	0.334754	0.40979
LOC730668	3.55845	1.13398	0.511225	2.21816	0.0265441	0.0413927
SELM	845.229	1.13381	0.0968076	11.712	1.10621e-31	8.69535e-31
POMT2	392.106	1.13378	0.0611782	18.5325	1.13008e-76	2.47018e-75
MIR27A	1.19184	1.13376	1.03358	1.09692	0.272675	0.342149
CACNA1C-AS1	1.74077	1.13362	0.784355	1.44529	0.148376	0.199736
DDX26B	432.631	1.13268	0.0847454	13.3656	9.5995e-41	9.80895e-40
RFX8	90.9026	1.13222	0.158548	7.14119	9.25265e-13	3.43783e-12
LOC90768	10.5398	1.13039	0.335845	3.3658	0.000763214	0.00146794
ANKRD20A19P	0.836322	1.12906	1.18785	0.950503	0.341856	0.417104
INHBA	2913.63	1.12899	0.147604	7.64876	2.02926e-14	8.22124e-14
TICAM2	0.899675	1.12845	1.05086	1.07383	0.282899	0.353629
HIST4H4	3.95411	1.12834	0.471924	2.39094	0.0168054	0.0270131
CLDND1	1168.69	1.12816	0.0484698	23.2755	7.84744e-120	3.48211e-118
CCR5	2.28144	1.12798	0.752226	1.49952	0.133738	0.181881
CHMP5	1111.49	1.1279	0.0760158	14.8376	8.36594e-50	1.08306e-48
MYO1F	12.864	1.12753	0.262092	4.30203	1.69241e-05	3.83097e-05
RUNX3	20.312	1.12694	0.221652	5.08428	3.69031e-07	9.52296e-07
RPSAP9	3.62539	1.12682	0.497605	2.26449	0.0235442	0.0370597
GORAB	414.137	1.12659	0.0814125	13.8381	1.50179e-43	1.65663e-42
ENOSF1	637.003	1.12533	0.119026	9.45451	3.24533e-21	1.77727e-20
KCNK5	592.404	1.12484	0.123981	9.07271	1.1609e-19	5.94828e-19
TNFSF13B	193.219	1.1244	0.204696	5.49304	3.95083e-08	1.09791e-07
SNORD74	3.0063	1.12348	0.556467	2.01895	0.043492	0.0653577
APBA1	92.2954	1.12306	0.12863	8.73099	2.52455e-18	1.2226e-17
ADAP1	6.46017	1.12225	0.393694	2.85055	0.0043643	0.00763173
TRIM5	750.184	1.12194	0.0873019	12.8513	8.45467e-38	7.88141e-37
PTPRZ1	2.52286	1.12077	0.64135	1.74751	0.080549	0.114943
ZFYVE27	455.321	1.12011	0.0686371	16.3193	7.19327e-60	1.13085e-58
LRRD1	1.47055	1.11859	0.770602	1.45157	0.14662	0.197718
TRAFD1	1013.92	1.11804	0.0582437	19.1958	4.00972e-82	9.69598e-81
HAL	4.83301	1.11791	0.428936	2.60625	0.00915404	0.0153116
RELN	66.1833	1.1175	0.192433	5.80722	6.35183e-09	1.86994e-08
ZNF630	90.402	1.11707	0.110707	10.0903	6.0965e-24	3.68677e-23
FAM214B	545.114	1.11615	0.0621325	17.964	3.73228e-72	7.48522e-71
ZBTB43	328.507	1.11541	0.0800832	13.9281	4.27527e-44	4.7875e-43
MIR631	0.908227	1.1151	1.01963	1.09364	0.274115	0.343786
ZFYVE16	1184.22	1.11438	0.0604965	18.4205	8.99904e-76	1.93605e-74
LINC00545	9.7745	1.11428	0.300643	3.7063	0.000210306	0.000428309
CNGA3	0.645405	1.11412	1.40579	0.792526	0.428054	0.50492
NXPE4	6.50922	1.11411	0.368795	3.02094	0.00251989	0.00454666
ELMO2	1135.26	1.11401	0.0663135	16.7992	2.47564e-63	4.20883e-62
DESI1	597.896	1.11365	0.0637571	17.467	2.55428e-68	4.74225e-67
SPATA2	226.756	1.11307	0.0728625	15.2764	1.0991e-52	1.5099e-51
SLC22A13	1.33239	1.11261	1.02272	1.0879	0.276641	0.346612
CHD7	89.8087	1.11173	0.114498	9.70962	2.74351e-22	1.56474e-21
B9D2	36.1195	1.11048	0.178045	6.23705	4.45893e-10	1.41933e-09
PELI2	83.3157	1.1091	0.142925	7.76	8.49262e-15	3.51119e-14
TRIM34	0.83903	1.1078	1.2473	0.888158	0.374456	0.450988
UBALD2	188.597	1.1071	0.104721	10.5719	4.02087e-26	2.63442e-25
RICTOR	811.827	1.10675	0.0626246	17.6727	6.80656e-70	1.30464e-68
RPS6KA3	1743.65	1.10606	0.0979268	11.2948	1.3928e-29	1.02747e-28
GCSAML-AS1	0.916569	1.106	1.06365	1.03982	0.298423	0.370503
CLEC1A	1.21608	1.10596	0.876908	1.2612	0.207236	0.268926
C1QTNF9	0.695634	1.10522	1.21843	0.90709	0.364359	0.440382
PSEN1	1216.56	1.10419	0.0590917	18.6861	6.42668e-78	1.44572e-76
BHMT2	227.947	1.10367	0.0982614	11.232	2.83976e-29	2.0742e-28
CD209	1.94565	1.10329	0.869289	1.26919	0.204373	0.26559
SLC35E3	188.855	1.10302	0.0808262	13.6467	2.11103e-42	2.26397e-41
VIMP	1298.2	1.10253	0.0596077	18.4964	2.20746e-76	4.80149e-75
RNF149	504.845	1.10246	0.0684763	16.0999	2.55505e-58	3.90608e-57
UNKL	495.739	1.10212	0.0843496	13.0661	5.14173e-39	4.94369e-38
ST6GALNAC4	531.662	1.10135	0.0852524	12.9187	3.52902e-38	3.31586e-37
GPR83	0.790834	1.10112	1.34007	0.821693	0.411251	0.487889
ZSWIM6	341.524	1.10092	0.0816179	13.4886	1.82412e-41	1.90561e-40
UTY	81.9825	1.09999	2.99503	0.36727	0.713418	0.768679
SH3BP1	83.2303	1.09945	0.12208	9.00599	2.13722e-19	1.08381e-18
TNKS1BP1	3104.58	1.0991	0.0592939	18.5365	1.04791e-76	2.29339e-75
CACNA1E	9.45603	1.0974	0.403303	2.72102	0.00650799	0.0111271
FKBP11	790.251	1.09641	0.110166	9.95232	2.46369e-23	1.46003e-22
EEF1DP3	4.24123	1.09607	0.460789	2.37868	0.0173746	0.0278676
EML5	4.4101	1.09596	0.453734	2.41543	0.0157165	0.0253777
SLC44A4	13.9762	1.09588	0.299002	3.66511	0.000247235	0.000499962
B4GALT3	377.908	1.09585	0.0548646	19.9737	9.32062e-89	2.58891e-87
SLC1A1	583.748	1.09519	0.0567387	19.3023	5.14073e-83	1.26375e-81
UCKL1-AS1	3.39231	1.09513	0.490108	2.23446	0.025453	0.0398242
TP53INP2	1431.22	1.09444	0.0739075	14.8083	1.2955e-49	1.67228e-48
EAF1	460.862	1.09281	0.061631	17.7315	2.3943e-70	4.61415e-69
SLC2A14	1.71942	1.09242	0.948314	1.15196	0.249335	0.316851
SNORD113-4	0.858023	1.0924	1.03072	1.05984	0.289218	0.360537
LOC100507639	6.0876	1.09162	0.369016	2.95819	0.00309455	0.00551845
OSGIN1	116.773	1.09013	0.10259	10.6261	2.25357e-26	1.49416e-25
CETP	0.645196	1.08896	1.42706	0.763077	0.445417	0.521588
DENND2D	302.935	1.08864	0.0879035	12.3845	3.17041e-35	2.75032e-34
AMN	0.866605	1.08863	1.12033	0.971705	0.331198	0.405997
AKIRIN1	705.012	1.0884	0.0591313	18.4066	1.16385e-75	2.48882e-74
TEX19	0.591521	1.08773	1.4273	0.762087	0.446008	0.522005
MCTP1	3.01054	1.08756	0.532785	2.04127	0.0412237	0.0621806
ST3GAL4-AS1	18.3694	1.08735	0.22306	4.87468	1.08983e-06	2.7103e-06
ZMYND15	18.1453	1.08567	0.229648	4.72755	2.27248e-06	5.50863e-06
GABRQ	0.691132	1.08567	1.31327	0.826692	0.408412	0.485461
HUNK	23.3426	1.0847	0.24252	4.47264	7.7261e-06	1.79326e-05
[truncated: 15,750 more rows]
