# Supplementary material for: Reduction of Matrix Metallopeptidase 13 and Promotion of Chondrogenesis by Zeel T in Primary Human Osteoarthritic Chondrocytes
Source: Front Pharmacol. 2021 May 11;12:635034. doi: 10.3389/fphar.2021.635034 (PMC8144641; doi:10.3389/fphar.2021.635034)
Supplement: Supplementary file 1 [file DataSheet1.zip › Supplementary files/635304_Supplementary File 9.xlsx]

## Sheet: Deseq2
Supplementary File 9: DESeq2 analysis of chondrocytes in presence of IL-1β: Ze14 20 % (v/v) vs saline-control
	GeneName	baseMean	log2FoldChange	lfcSE	FoldChange	pvalue	padj
KYNU	kynureninase	469.381	-0.24762	0.0482353	0.842284496873727	2.84256e-07
LBP	lipopolysaccharide binding protein	1918.39	0.22091	0.0500778	1.16546808719547	1.02737e-05	0.0125545
SELE	selectin E	1937.23	-0.167079	0.0407434	0.890644287511215	4.11801e-05	0.0251611
IDO1	indoleamine 2,3-dioxygenase 1	237.447	-0.347628	0.0865928	0.785875377889313	5.95698e-05
BIRC2	baculoviral IAP repeat containing 2	3065.67	-0.112527	0.0288234	0.924966454228499	9.46103e-05	0.0385379
CXCL1	C-X-C motif chemokine ligand 1	59411.5	-0.100647	0.0270234	0.932614865122302	0.000195756	0.0495394
NFKB1	nuclear factor kappa B subunit 1	2502.4	-0.100912	0.0271731	0.932443077390518	0.000204254	0.0495394
ATP2B1	ATPase plasma membrane Ca2+ transporting 1	5797.76	-0.107696	0.0293508	0.928068826888762	0.000243238	0.0495394
AKR1B1	aldo-keto reductase family 1 member B	6545.36	-0.107145	0.0295913	0.92842382448781	0.00029368	0.0512682
CYB5R2	cytochrome b5 reductase 2	358.938	-0.181149	0.0505103	0.882000011120196	0.000335289
IL11	interleukin 11	1717.17	-0.226458	0.0633612	0.854730772103551	0.000351464	0.0536862
ENDOD1	endonuclease domain containing 1	385.376	0.173638	0.0493329	1.12789922339115	0.000431999
ZFP36L1	ZFP36 ring finger protein like 1	5194.2	0.121227	0.0350474	1.08765950089571	0.000542292	0.0736312
DIO2	iodothyronine deiodinase 2	735.773	-0.157944	0.0461459	0.896301317529842	0.000619995
FBXO32	F-box protein 32	3015.9	0.0856516	0.0250889	1.06116691445851	0.000640353	0.0782512
FAM20A	FAM20A, golgi associated secretory pathway pseudokinase	861.641	0.123575	0.0364253	1.0894311838243	0.000692432
HIST1H1C	histone cluster 1 H1 family member c	873.208	0.194692	0.0575869	1.14447971458912	0.000722656
CRELD1	cysteine rich with EGF like domains 1	494.04	0.159343	0.0472696	1.1167783922349	0.000749126
ORM1	orosomucoid 1	168.591	0.273733	0.0813076	1.20893171840878	0.000760921
MAGED1	MAGE family member D1	1972.39	-0.110465	0.0329665	0.926289665226394	0.000805725	0.0895087
BMPER	BMP binding endothelial regulator	1134.89	0.121049	0.0370833	1.08752501901121	0.00109761
RHOB	ras homolog family member B	389.06	0.192328	0.0590439	1.14260594242012	0.00112449
FUCA2	alpha-L-fucosidase 2	1590.86	0.0930038	0.0288763	1.0665886037881	0.00127847	0.130191
EGR1	early growth response 1	638.025	0.547503	0.171508	1.46155395971058	0.00141148
ID4	inhibitor of DNA binding 4, HLH protein	266.768	-0.178675	0.0565342	0.883514120837762	0.00157513
ACBD3	acyl-CoA binding domain containing 3	799.39	-0.123066	0.0390716	0.918233847707876	0.00163401
AOC2	amine oxidase, copper containing 2	901.783	0.120347	0.0383177	1.08699614979995	0.0016851
SLC2A9	solute carrier family 2 member 9	13.7348	0.738364	0.235251	1.66828306469371	0.00169745
CYTH1	cytohesin 1	357.527	-0.154043	0.0492923	0.898728081516035	0.00177742
DRGX	dorsal root ganglia homeobox	4.97473	-1.30127	0.416861	0.405769387045786	0.00179878
SCARA5	scavenger receptor class A member 5	82.8978	0.292953	0.0940536	1.22514516316812	0.00184107
PRKAA1	protein kinase AMP-activated catalytic subunit alpha 1	999.538	-0.0992624	0.03237	0.933510142568616	0.00216588
SLC7A8	solute carrier family 7 member 8	472.925	0.152866	0.0498646	1.11177550938842	0.00217226
ALCAM	activated leukocyte cell adhesion molecule	601.107	-0.133983	0.0441647	0.91131171618883	0.00241556
IL1B	interleukin 1 beta	818.445	-0.157697	0.0520014	0.896454825432766	0.00242493
CCN1	cellular communication network factor 1	768.332	0.172043	0.0570836	1.12665254144598	0.00257937
CHST15	carbohydrate sulfotransferase 15	582.308	0.1198	0.0397658	1.08658445249861	0.00258977
BRWD3	bromodomain and WD repeat domain containing 3	385.226	-0.168714	0.0560223	0.889635236883737	0.00259915
TSC22D3	TSC22 domain family member 3	526.982	0.129873	0.043136	1.09419762010704	0.0026057
SLIT2	slit guidance ligand 2	231.771	-0.19896	0.0662423	0.871178202110143	0.00266874
CXCL8	C-X-C motif chemokine ligand 8	231394	-0.0945505	0.0315705	0.936564036968876	0.00274535	0.250511
RBM3	RNA binding motif protein 3	605.821	-0.183281	0.0612314	0.880697823959178	0.00276024
CLINT1	clathrin interactor 1	1671.2	-0.0838911	0.0281388	0.943509464421541	0.00287001	0.250511
RECQL	RecQ like helicase	868.631	-0.115347	0.0388346	0.923160053139627	0.00297587
ESM1	endothelial cell specific molecule 1	2220.23	-0.1106	0.0375282	0.926202977846011	0.00320758	0.261311
ABCC6	ATP binding cassette subfamily C member 6	54.5581	0.350823	0.119387	1.27528765377163	0.00329756
HIST1H2BK	histone cluster 1 H2B family member k	432.623	0.139551	0.0475016	1.10156230814744	0.00330531
SAA1	serum amyloid A1	1787.88	0.119937	0.0411086	1.08668749332572	0.00352774	0.261489
ETNK1	ethanolamine kinase 1	790.092	-0.124797	0.0428167	0.917133168857672	0.00356053
BCL6	B-cell CLL/lymphoma 6	4095.57	0.0907227	0.0311979	1.0649034758096	0.00363774	0.261489
PPP1R2	protein phosphatase 1 regulatory inhibitor subunit 2	300.586	-0.162631	0.0561211	0.89339462805827	0.0037573
MDK	midkine	198.533	0.205498	0.0711789	1.15308450421805	0.0038885
TNFAIP8	TNF alpha induced protein 8	973.244	-0.108348	0.0375423	0.927649943657066	0.00390159
USP53	ubiquitin specific peptidase 53	1303.23	-0.0922824	0.0320155	0.938037574735187	0.00394627
CALR	calreticulin	16127.2	0.0706984	0.0245474	1.05022499399371	0.00397572	0.269907
PYCARD	PYD and CARD domain containing	122.307	0.251743	0.0875229	1.19064443449369	0.00402358
GNB5	G protein subunit beta 5	231.631	0.163179	0.0569385	1.11975208808991	0.00415842
CNST	consortin, connexin sorting protein	428.303	-0.135649	0.047474	0.910260379402266	0.00427222
MYH11	myosin heavy chain 11	947.706	0.161431	0.0565436	1.11839617646168	0.00430386
NFS1	NFS1, cysteine desulfurase	125.591	0.216298	0.0758268	1.16174830121875	0.00433741
HADH	hydroxyacyl-CoA dehydrogenase	467.28	0.130103	0.0459448	1.09437184673323	0.00462975
HNRNPD	heterogeneous nuclear ribonucleoprotein D	931.815	-0.117299	0.041691	0.921912133195572	0.00490006
TAPBPL	TAP binding protein like	297.097	-0.164586	0.0585152	0.892184298305535	0.00491256
CHI3L2	chitinase 3 like 2	37837.8	0.108656	0.0388807	1.07822303794413	0.00519654	0.334219
PILRA	paired immunoglobin like type 2 receptor alpha	835.726	0.116574	0.0418324	1.08415727398837	0.00532491
DDX46	DEAD-box helicase 46	631.059	-0.11991	0.0431939	0.920244993452378	0.00550171
MIR6732	microRNA 6732	7.44032	0.835837	0.302551	1.78489227209311	0.00573373
FOXN3	forkhead box N3	992.169	0.103796	0.037596	1.07459733742248	0.00576551
HBEGF	heparin binding EGF like growth factor	385.146	-0.137128	0.0496938	0.909327748598745	0.00578981
VASH1	vasohibin 1	115.723	0.229812	0.0833005	1.17268212626087	0.00580088
OLFM1	olfactomedin 1	869.536	-0.101366	0.0368985	0.932150012537849	0.00601146
IRF2BP2	interferon regulatory factor 2 binding protein 2	1118.58	0.0982282	0.0357942	1.07045800714846	0.00606491
CRELD2	cysteine rich with EGF like domains 2	570.708	0.155979	0.0568791	1.11417734768744	0.00610124
STC2	stanniocalcin 2	1018.02	0.0986086	0.0359613	1.07074031485648	0.00610524
TRA2A	transformer 2 alpha homolog	388.621	-0.135277	0.0494429	0.910495288151459	0.0062188
SDC2	syndecan 2	1349.28	0.0823536	0.0301438	1.05874384350888	0.00629474
PDIA6	protein disulfide isomerase family A member 6	9497.62	0.0703008	0.0258121	1.04993556106526	0.00645822	0.343552
VNN1	vanin 1	2010.99	-0.090094	0.0330952	0.939461532378347	0.00648351	0.343552
TRERF1	transcriptional regulating factor 1	405.109	0.124954	0.0459991	1.09047294669202	0.0065987
RMI2	RecQ mediated genome instability 2	18.6327	0.527033	0.194116	1.44096310883029	0.00662677
LANCL2	LanC like 2	136.765	-0.203278	0.074897	0.868574863076113	0.0066456
TBC1D15	TBC1 domain family member 15	759.567	-0.100861	0.0371876	0.932476084495066	0.00668323
PDIA4	protein disulfide isomerase family A member 4	4271.23	0.0729148	0.0269574	1.05183962799301	0.00683419	0.343552
FAM24B	family with sequence similarity 24 member B	5.73292	-0.934209	0.345561	0.523329492097956	0.00686227
NRN1	neuritin 1	743.483	0.113213	0.0420691	1.08163436492525	0.00712134
DUSP1	dual specificity phosphatase 1	2652.9	0.140165	0.0522	1.1020309766446	0.00724974	0.343552
TIMM21	translocase of inner mitochondrial membrane 21	143.132	-0.190513	0.0709651	0.87629387101524	0.00726152
ROBO2	roundabout guidance receptor 2	975.001	-0.11272	0.0420035	0.924842541822153	0.0072836
SLC22A23	solute carrier family 22 member 23	652.949	0.12575	0.0469686	1.09107508821608	0.00742121
HTRA3	HtrA serine peptidase 3	204.816	0.196675	0.0734883	1.14605390099201	0.00744456
SEC23A	Sec23 homolog A, coat complex II component	1835.75	-0.0865701	0.0324257	0.941759024228163	0.00758969	0.343552
UGDH	UDP-glucose 6-dehydrogenase	1846.25	-0.0937195	0.0351093	0.937103648631048	0.00759957	0.343552
CYB5R4	cytochrome b5 reductase 4	137.941	-0.200897	0.0753388	0.870009599048791	0.00766275
GBP2	guanylate binding protein 2	3161.85	-0.0784395	0.0294961	0.947081541618001	0.0078299	0.343552
CYP2R1	cytochrome P450 family 2 subfamily R member 1	69.2685	0.276144	0.103959	1.21095380154433	0.00790116
TUBB	tubulin beta class I	2305.97	-0.0668393	0.0251673	0.954727359173132	0.00791217	0.343552
THBD	thrombomodulin	259.338	0.147313	0.0555625	1.10750497979485	0.00801809
SLC11A2	solute carrier family 11 member 2	4049.92	-0.0630329	0.02379	0.957249612857025	0.00805989	0.343552
LOC101928063	uncharacterized LOC101928063	4.42085	-1.08039	0.409292	0.472902038933442	0.00829925
FGFBP2	fibroblast growth factor binding protein 2	3785.06	0.116766	0.0442722	1.08430123968256	0.0083532	0.343552
YBEY	ybeY metallopeptidase (putative)	74.1133	0.272091	0.103462	1.2075564880919	0.00854181
TPP1	tripeptidyl peptidase 1	3315.04	0.0767826	0.0292387	1.05466338835146	0.00863799	0.343552
ANAPC5	anaphase promoting complex subunit 5	994.146	-0.0967632	0.0368755	0.935128698747616	0.00868907
SULT1C4	sulfotransferase family 1C member 4	117.907	0.214922	0.0819387	1.16064130579404	0.00871685
SMYD4	SET and MYND domain containing 4	156.56	-0.178575	0.0681613	0.883575001992749	0.00879564
CXCL2	C-X-C motif chemokine ligand 2	3322.98	-0.0984607	0.0376789	0.934029037758559	0.00897114	0.343552
PMAIP1	phorbol-12-myristate-13-acetate-induced protein 1	134.599	-0.196708	0.0752991	0.872539572377813	0.00899222
ERP44	endoplasmic reticulum protein 44	1916.95	0.0681704	0.026097	1.04838628941702	0.00899644	0.343552
AOC3	amine oxidase, copper containing 3	247.763	0.183414	0.070231	1.1355677346205	0.00901258
PGM2L1	phosphoglucomutase 2 like 1	523.01	-0.13824	0.0529648	0.908626988325107	0.00905335
SPATA5L1	spermatogenesis associated 5 like 1	165.215	0.17697	0.0678508	1.13050701713553	0.00910134
TSGA10	testis specific 10	33.1025	0.38471	0.148207	1.3055976274334	0.00943787
SFPQ	splicing factor proline and glutamine rich	1220.62	-0.0864182	0.0332971	0.941858210854082	0.00944902
CNOT6	CCR4-NOT transcription complex subunit 6	460.745	-0.12211	0.047093	0.91884260907042	0.0095154
IDH1	isocitrate dehydrogenase (NADP(+)) 1, cytosolic	794.421	0.0911524	0.0351989	1.06522074145495	0.00960759
NEDD4	neural precursor cell expressed, developmentally down-regulated 4, E3 ubiquitin protein ligase	411.553	-0.123411	0.0477332	0.918014656311639	0.00972577
CA12	carbonic anhydrase 12	10370.9	0.0752355	0.0291555	1.05353302274806	0.00986606	0.365343
ZNF626	zinc finger protein 626	80.463	-0.257727	0.0998769	0.836404542647813	0.00986719
SORBS1	sorbin and SH3 domain containing 1	525.471	0.135285	0.0524846	1.09831012448187	0.00994831
KIAA1217	KIAA1217	1338.46	-0.115207	0.0447697	0.923250021511071	0.0100728
ACE	angiotensin I converting enzyme	21.2974	0.468101	0.18215	1.38328710454422	0.0101738
RPS27L	ribosomal protein S27 like	920.737	0.0955188	0.0372064	1.06844956818309	0.0102503
TRIB1	tribbles pseudokinase 1	643.783	0.107779	0.0422209	1.07756788076819	0.010688
PTGER2	prostaglandin E receptor 2	1483.87	0.0949802	0.0372404	1.06805077069717	0.0107579	0.386653
TRANK1	tetratricopeptide repeat and ankyrin repeat containing 1	1337.65	0.107463	0.0421704	1.07733229431562	0.0108245
SYT11	synaptotagmin 11	919.887	0.105328	0.041387	1.07573917164752	0.010929
PTTG1IP	PTTG1 interacting protein	5998.69	0.0670243	0.0264863	1.04755376984259	0.0113891	0.397641
DDX21	DExD-box helicase 21	1298.45	-0.0825474	0.0326884	0.944388655805308	0.0115606
SNORD110	small nucleolar RNA, C/D box 110	3.17017	-1.32608	0.525448	0.398850145657378	0.0116121
RELN	reelin	68.1033	-0.305313	0.121454	0.809266682120587	0.0119434
PTPRU	protein tyrosine phosphatase, receptor type U	407.827	0.137286	0.0547359	1.09983417162671	0.0121363
VEGFB	vascular endothelial growth factor B	229.298	0.159745	0.063714	1.11708951898561	0.0121686
GYG2	glycogenin 2	32.1612	0.388721	0.155498	1.30923223523032	0.0124246
TPM2	tropomyosin 2	629.221	0.113255	0.0453933	1.08166596303324	0.0125967
PCSK5	proprotein convertase subtilisin/kexin type 5	196.702	0.150448	0.0603493	1.10991415011157	0.0126684
ACTR2	ARP2 actin related protein 2 homolog	1765.24	-0.0782386	0.0314693	0.947213412812828	0.0129119	0.432324
MEF2A	myocyte enhancer factor 2A	1073.86	-0.0865122	0.0348079	0.941796824623514	0.0129398
MEOX2	mesenchyme homeobox 2	256.828	-0.161068	0.06496	0.894362531885441	0.0131567
PCDH12	protocadherin 12	337.932	0.129245	0.0521673	1.09372150144494	0.01323
MAOB	monoamine oxidase B	7493.45	0.0865714	0.0349504	1.06184371108878	0.01325	0.432324
PPP4R3B	protein phosphatase 4 regulatory subunit 3B	1282	-0.0768924	0.031078	0.948097676854043	0.0133544
IBSP	integrin binding sialoprotein	689.576	-0.126246	0.051057	0.916212129922906	0.0134112
LSS	lanosterol synthase	2061.05	0.090148	0.0364707	1.0644793589871	0.0134438	0.432324
TXNRD1	thioredoxin reductase 1	2448.77	-0.0769912	0.0313015	0.948032769267895	0.0139068	0.435036
FIBIN	fin bud initiation factor homolog (zebrafish)	1328.44	0.100349	0.0408235	1.07203293322898	0.0139666
TLR5	toll like receptor 5	32.0237	0.386643	0.157293	1.30734823798533	0.0139669
ZNF682	zinc finger protein 682	25.2407	-0.41874	0.170409	0.748077816140751	0.014
ZNF780B	zinc finger protein 780B	182.82	0.161652	0.0658615	1.11856701564523	0.0141112
LRRC75A	leucine rich repeat containing 75A	11.8289	0.620753	0.25312	1.53767781874952	0.0141904
CDKN1A	cyclin dependent kinase inhibitor 1A	2987.47	0.0853976	0.0348398	1.06098008489292	0.0142401	0.435036
C10orf54		782.251	0.113399	0.0462777	1.08177362319983	0.01427
GMDS	GDP-mannose 4,6-dehydratase	678.763	0.0960921	0.0392189	1.06887423803825	0.0142797
QPCT	glutaminyl-peptide cyclotransferase	131.006	0.179024	0.0733416	1.13211780697735	0.0146482
NDUFAF7	NADH:ubiquinone oxidoreductase complex assembly factor 7	164.965	-0.192641	0.0789845	0.875002376180898	0.014729
NRROS	negative regulator of reactive oxygen species	13.6748	0.548255	0.224792	1.46231547632854	0.0147304
YPEL4	yippee like 4	3.14878	1.18213	0.485439	2.26911795729214	0.0148844
CTSB	cathepsin B	9574.31	0.067628	0.0277809	1.04799223412637	0.014919	0.435422
SAMD4A	sterile alpha motif domain containing 4A	1590.27	-0.0796694	0.0328913	0.946274490196779	0.0154267	0.435422
LINC00894	long intergenic non-protein coding RNA 894	27.4212	0.406664	0.16842	1.32561661624139	0.0157533
SIRPA	signal regulatory protein alpha	9057.53	0.0637495	0.0264555	1.04517862805952	0.0159661	0.435422
RILPL1	Rab interacting lysosomal protein like 1	123.654	0.187014	0.0777289	1.13840516381255	0.0161292
MAP3K8	mitogen-activated protein kinase kinase kinase 8	2373.81	-0.0749188	0.0312413	0.949395579995021	0.0164819	0.435422
ADCY3	adenylate cyclase 3	448.616	0.119954	0.0501003	1.0867002104321	0.0166532
FGFR1	fibroblast growth factor receptor 1	3337.66	0.067837	0.0283737	1.04814403798571	0.01681	0.435422
PLA2G2A	phospholipase A2 group IIA	6180.48	0.0847106	0.0354983	1.06047496906825	0.0170177	0.435422
GALNT18	polypeptide N-acetylgalactosaminyltransferase 18	326.188	0.128692	0.0539296	1.093302169399	0.0170188
IGFBP4	insulin like growth factor binding protein 4	12060.3	0.0618658	0.0259351	1.04381483060835	0.0170603	0.435422
SND1	staphylococcal nuclease and tudor domain containing 1	2463.37	-0.0746639	0.0313424	0.949563281853401	0.0172096	0.435422
NFIL3	nuclear factor, interleukin 3 regulated	1066.76	0.100192	0.0420642	1.07191595886394	0.0172247
URAHP	urate (hydroxyiso-) hydrolase, pseudogene	1.58465	1.73667	0.730544	3.33263950944942	0.0174436
CPXM2	carboxypeptidase X, M14 family member 2	3118.98	0.0713045	0.0299992	1.05066625482863	0.0174596	0.435422
SETD3	SET domain containing 3	440.603	-0.104042	0.043775	0.930422805361205	0.0174665
GPR155	G protein-coupled receptor 155	70.3497	0.258027	0.108633	1.19584247999765	0.0175389
KIAA0930	KIAA0930	900.222	0.0914692	0.0385162	1.06545468314112	0.0175572
APCDD1	APC down-regulated 1	44.1115	-0.307726	0.129874	0.807914250179445	0.0178159
WDR44	WD repeat domain 44	269.84	-0.131168	0.0554034	0.913092174185246	0.0179088
C19orf38	chromosome 19 open reading frame 38	7.19699	0.752933	0.31831	1.68521580527751	0.01801
METTL9	methyltransferase like 9	584.58	0.109145	0.0462013	1.0785889677781	0.018158
CELSR1	cadherin EGF LAG seven-pass G-type receptor 1	279.535	0.158829	0.0672499	1.11638086723946	0.0181876
C22orf29		145.908	-0.185434	0.0785478	0.879384464102541	0.0182366
DHX57	DExH-box helicase 57	264.487	-0.13259	0.0561685	0.912192543775025	0.0182467
APEX1	apurinic/apyrimidinic endodeoxyribonuclease 1	424.904	-0.104939	0.0444619	0.929844150811255	0.0182648
MAOA	monoamine oxidase A	70.4465	0.247322	0.104861	1.18700209883484	0.0183448
SYNCRIP	synaptotagmin binding cytoplasmic RNA interacting protein	1536.72	-0.0741495	0.031494	0.949901916789331	0.0185524	0.453422
TMEM98	transmembrane protein 98	617.531	0.0964366	0.0410281	1.06912951820567	0.018748
SDE2	SDE2 telomere maintenance homolog	349.684	-0.124245	0.052876	0.917484229195297	0.0187867
NNMT	nicotinamide N-methyltransferase	4419.94	0.0705637	0.030066	1.05012695171858	0.0189271	0.453507
SFT2D2	SFT2 domain containing 2	90.3279	0.212714	0.090682	1.15886621412052	0.0189906
FAM198B	family with sequence similarity 198 member B	107.697	0.196248	0.0838563	1.14571479331093	0.0192689
PGF	placental growth factor	158.364	0.181894	0.0777944	1.13437182505299	0.0193803
NUBPL	nucleotide binding protein like	69.6485	-0.240144	0.102713	0.846660962224275	0.019387
GPRC5C	G protein-coupled receptor class C group 5 member C	395.948	0.16118	0.068965	1.11820108235922	0.0194328
NTNG1	netrin G1	8.54435	-0.701513	0.300289	0.614927070489716	0.0194849
FCRLA	Fc receptor like A	58.3482	0.278093	0.119207	1.21259138563056	0.0196556
SHF	Src homology 2 domain containing F	37.1501	0.337322	0.144636	1.26340905533777	0.0196899
CEP68	centrosomal protein 68	204.158	0.148154	0.0635446	1.10815086944091	0.019727
POLR1C	RNA polymerase I subunit C	141.843	-0.160358	0.0688446	0.894802889665897	0.0198445
HAR1B	highly accelerated region 1B (non-protein coding)	11.5752	0.582461	0.250292	1.49740187727714	0.0199585
GTPBP1	GTP binding protein 1	848.373	-0.107893	0.0464475	0.927942035183635	0.0201838
SEC22B	SEC22 homolog B, vesicle trafficking protein (gene/pseudogene)	1686.7	-0.0687438	0.0297044	0.953467864690473	0.0206534	0.4772
FOXC1	forkhead box C1	2565.73	0.0764257	0.0330351	1.05440248641018	0.0206969	0.4772
ECE1	endothelin converting enzyme 1	1252.78	0.0848575	0.0367036	1.06058298164292	0.0207794
PLCD3	phospholipase C delta 3	230.929	0.146653	0.0634357	1.10699824664079	0.0207867
SEC24A	SEC24 homolog A, COPII coat complex component	1077.59	-0.0996665	0.0431548	0.933248729302967	0.0209154
EMC3	ER membrane protein complex subunit 3	1249.48	0.0764125	0.0330903	1.05439282081482	0.0209319
MERTK	MER proto-oncogene, tyrosine kinase	83.8532	0.219229	0.0950527	1.16411154409326	0.0210885
TUBGCP5	tubulin gamma complex associated protein 5	188.328	-0.14843	0.0643794	0.902232078461133	0.0211361
TRNT1	tRNA nucleotidyl transferase 1	185.096	-0.159002	0.0690441	0.895644376115578	0.0212841
DHRS3	dehydrogenase/reductase 3	514.795	0.10016	0.0435771	1.07189248163358	0.0215357
EPS8L1	EPS8 like 1	2.60577	-1.30445	0.56818	0.404874184991856	0.0216845
CYB5R1	cytochrome b5 reductase 1	575.817	0.0922552	0.0401847	1.06603531615873	0.0216885
LOC100289473	cytoskeleton associated protein 2-like pseudogene	5.02914	-0.851805	0.3712	0.554091043889466	0.0217484
RNF138	ring finger protein 138	145.537	-0.169825	0.074111	0.888950600718178	0.021935
COL10A1	collagen type X alpha 1 chain	437.056	-0.156212	0.0682522	0.897378267189739	0.0220942
PDCD2L	programmed cell death 2 like	18.9626	0.429257	0.187553	1.34653958904345	0.0220958
LOC100129034	uncharacterized LOC100129034	587.755	0.108097	0.0473101	1.07780572673274	0.0223209
SLPI	secretory leukocyte peptidase inhibitor	590.941	0.104516	0.0457695	1.07513381746316	0.0223988
HSP90B1	heat shock protein 90 beta family member 1	36588.1	0.0694955	0.0305013	1.04934969527998	0.0227001	0.513695
CFAP221	cilia and flagella associated protein 221	9.77209	-0.609303	0.267618	0.655513537382868	0.0228005
RANBP3L	RAN binding protein 3 like	69.6174	-0.224723	0.09874	0.855759156657748	0.0228515
CYP24A1	cytochrome P450 family 24 subfamily A member 1	1249.19	-0.0924117	0.0406106	0.937953506424229	0.0228727
SIKE1	suppressor of IKBKE 1	429.589	-0.109252	0.0480212	0.927068742293747	0.0229015
TREM1	triggering receptor expressed on myeloid cells 1	114.06	0.223207	0.0982817	1.16732584654214	0.0231411
NPR2	natriuretic peptide receptor 2	814.246	0.0774846	0.034158	1.05517668569428	0.0233037
PLEKHA1	pleckstrin homology domain containing A1	628.174	-0.0894012	0.0394223	0.939912817107836	0.0233425
AMTN	amelotin	434.699	-0.126851	0.0560167	0.915828256261732	0.0235421
RPS6KA3	ribosomal protein S6 kinase A3	1877.21	-0.100892	0.0445802	0.932456449051157	0.0236264	0.52255
NPM3	nucleophosmin/nucleoplasmin 3	61.2401	-0.241683	0.106922	0.845757942117021	0.0237986
IGF1	insulin like growth factor 1	292.48	0.144045	0.0637519	1.10499863111803	0.0238551
LINC01594	long intergenic non-protein coding RNA 1594	1.42606	1.79822	0.796253	3.47791077669791	0.0239237
SLC23A2	solute carrier family 23 member 2	2039.39	-0.0767222	0.0339782	0.948209524359865	0.0239466	0.52255
TFEB	transcription factor EB	52.7856	0.269044	0.119353	1.20500874588323	0.0241845
VAMP5	vesicle associated membrane protein 5	231.46	0.137035	0.0607918	1.09964308825848	0.0241851
TCF25	transcription factor 25	931.623	-0.0932813	0.0413893	0.937388314898021	0.0242117
RAP1GDS1	Rap1 GTPase-GDP dissociation stimulator 1	230.211	0.142184	0.0631121	1.10357474734641	0.0242663
USP14	ubiquitin specific peptidase 14	798.786	-0.0908639	0.0403371	0.938960328494815	0.0242836
NDUFS2	NADH:ubiquinone oxidoreductase core subunit S2	613.059	-0.0865151	0.0384403	0.94179494758742	0.0244086
TRAK1	trafficking kinesin protein 1	263.825	0.128014	0.0570115	1.09278803389654	0.0247425
ALDH6A1	aldehyde dehydrogenase 6 family member A1	388.283	0.127857	0.0569634	1.09266909446467	0.0247978
FAS	Fas cell surface death receptor	589.783	0.0943375	0.0420688	1.06757504455906	0.0249317
CALD1	caldesmon 1	2550.97	-0.0575511	0.0256728	0.960893834331119	0.0249802	0.53554
RGS2	regulator of G protein signaling 2	551.563	0.109901	0.0490861	1.07915443684171	0.0251593
DNAJB5	DnaJ heat shock protein family (Hsp40) member B5	174.976	-0.156604	0.0700048	0.897134390649798	0.0252832
ZNF121	zinc finger protein 121	28.4741	0.34777	0.155572	1.27259233265149	0.0253894
SLC19A2	solute carrier family 19 member 2	457.718	-0.0972126	0.0435008	0.934837430798144	0.025435
CPXM1	carboxypeptidase X, M14 family member 1	919.223	-0.141632	0.0634025	0.906493391181388	0.0254931
KCNMA1	potassium calcium-activated channel subfamily M alpha 1	1964.26	0.061227	0.0274136	1.04335276469079	0.025519	0.537658
COL9A1	collagen type IX alpha 1 chain	413.814	-0.152554	0.0683629	0.899656437187372	0.025646
DUOXA1	dual oxidase maturation factor 1	1.8085	1.55511	0.697547	2.93855190238073	0.0257878
DPP8	dipeptidyl peptidase 8	500.312	-0.105636	0.0474475	0.929395024745252	0.0259886
PTCHD4	patched domain containing 4	4.59651	0.94546	0.42481	1.9258028894547	0.0260405
ADRBK2		171.484	0.152841	0.0687036	1.11175677675288	0.026105
LOC284023		34.1519	0.31938	0.143595	1.24779418656285	0.0261372
ADCY9	adenylate cyclase 9	312.094	0.122871	0.0552599	1.08889937469238	0.0261818
PDZK1IP1	PDZK1 interacting protein 1	310.299	0.159654	0.0718588	1.11701903525284	0.0262987
FAM160B1	family with sequence similarity 160 member B1	490.015	-0.100151	0.0450784	0.932935392981387	0.0263034
DOK1	docking protein 1	276.409	0.126209	0.0568272	1.09142162954637	0.0263565
PRPF40A	pre-mRNA processing factor 40 homolog A	911.861	-0.0830263	0.0374074	0.944075224210017	0.0264516
FTH1	ferritin heavy chain 1	91121.8	0.0527904	0.023799	1.03726921505952	0.0265426	0.549746
CD226	CD226 molecule	5.64994	-0.761803	0.343437	0.589758656269407	0.0265431
PRRC1	proline rich coiled-coil 1	1118.67	-0.0809299	0.0365652	0.945448066770288	0.0268767
LAD1	ladinin 1	10.9065	0.573871	0.259641	1.48851236184856	0.0270879
ORM2	orosomucoid 2	43.6744	0.311964	0.141305	1.24139645221366	0.0272626
HNRNPR	heterogeneous nuclear ribonucleoprotein R	1053.75	-0.0786928	0.0357346	0.946915259251048	0.0276549
CATSPER1	cation channel sperm associated 1	7.15901	0.76062	0.345422	1.69421883422808	0.0276651
APH1B	aph-1 homolog B, gamma-secretase subunit	467.016	-0.0933286	0.0424588	0.93735757649529	0.0279421
SLC36A4	solute carrier family 36 member 4	494.605	-0.118414	0.053953	0.921200004589165	0.0281811
MORF4L2	mortality factor 4 like 2	2912.83	-0.0682534	0.0311177	0.95379199670622	0.0282788	0.570225
RHBDL3	rhomboid like 3	54.6023	0.259749	0.118537	1.19727007520874	0.0284312
SLC7A11	solute carrier family 7 member 11	3340.67	-0.0956607	0.0436643	0.935843572077406	0.0284646	0.570225
SMIM20	small integral membrane protein 20	143.693	0.153277	0.0703336	1.1120929723054	0.0293101
SLC35F6	solute carrier family 35 member F6	379.544	0.103779	0.0476281	1.07458476243331	0.0293354
METTL2B	methyltransferase like 2B	95.9876	-0.190707	0.0875527	0.87617644916615	0.0293917
ERGIC1	endoplasmic reticulum-golgi intermediate compartment 1	2264.4	0.0644699	0.0296074	1.04570063647414	0.029444	0.571213
PDXK	pyridoxal kinase	1517.94	0.0682583	0.0313481	1.0484501509037	0.0294488	0.571213
CSTB	cystatin B	1215.79	0.080512	0.0369868	1.05739320753162	0.0294975
ROR2	receptor tyrosine kinase like orphan receptor 2	623.397	0.111662	0.0513179	1.0804721568639	0.0295637
CDC42EP3	CDC42 effector protein 3	435.419	0.102724	0.0472578	1.0737990778725	0.029728
SNRNP25	small nuclear ribonucleoprotein U11/U12 subunit 25	62.624	0.226708	0.104362	1.17016162409465	0.0298311
POSTN	periostin	1188.92	-0.0935241	0.0430612	0.937230564353483	0.029864
CLOCK	clock circadian regulator	437.447	0.102752	0.0473947	1.07381953507383	0.0301588
MRPS6	mitochondrial ribosomal protein S6	1059.35	-0.0845553	0.0390079	0.943075156915537	0.0301857
RBMX2	RNA binding motif protein, X-linked 2	121.616	-0.164248	0.0758045	0.892393788182374	0.0302557
KLF15	Kruppel like factor 15	237.012	0.163628	0.0755361	1.12010011090256	0.0302945
AOX1	aldehyde oxidase 1	147.628	-0.15454	0.0713948	0.898418779877313	0.0304196
HPDL	4-hydroxyphenylpyruvate dioxygenase like	0.949043	-2.11	0.974917	0.231647349378393	0.0304424
GALNS	galactosamine (N-acetyl)-6-sulfatase	535.952	0.106697	0.0492993	1.07676027047834	0.0304435
TM9SF3	transmembrane 9 superfamily member 3	3058.24	-0.0747486	0.0345388	0.949507594996829	0.0304499	0.581402
GNG7	G protein subunit gamma 7	23.9035	0.379767	0.17553	1.30113161401792	0.0304997
WASF3	WAS protein family member 3	473.336	0.0902903	0.0417632	1.06458437816498	0.0306215
UBD	ubiquitin D	459.43	-0.125785	0.058225	0.916505375261515	0.0307476
GNG11	G protein subunit gamma 11	380.042	0.117041	0.0541808	1.08450828926877	0.0307577
SELENBP1	selenium binding protein 1	394.887	0.10446	0.048394	1.07509179211309	0.0308868
DUSP5P1	dual specificity phosphatase 5 pseudogene 1	5.98114	-0.774815	0.358992	0.584463768135675	0.0309043
PER3	period circadian regulator 3	631.458	-0.0898448	0.0416448	0.939623849318117	0.0309741
TTC33	tetratricopeptide repeat domain 33	243.424	-0.118436	0.0550143	0.921185575261418	0.0313322
WDFY1	WD repeat and FYVE domain containing 1	905.495	-0.0891384	0.041412	0.94008398913579	0.0313596
RGCC	regulator of cell cycle	307.797	0.116935	0.0543309	1.08442835023045	0.0313761
DGCR6	DiGeorge syndrome critical region gene 6	10.4939	0.594413	0.276692	1.50985837581605	0.0316913
BCAP31	B-cell receptor associated protein 31	1077.49	0.0745745	0.0348821	1.05305039406553	0.0325246
UBTD2	ubiquitin domain containing 2	1821.23	-0.0707951	0.0331145	0.952113111291306	0.032526	0.606583
PGM5	phosphoglucomutase 5	49.4315	0.303483	0.142025	1.23411993255252	0.0326119
HERC2P10	hect domain and RLD 2 pseudogene 10	0.593204	2.36617	1.10736	5.15569717348777	0.0326168
LRRC37A4P	leucine rich repeat containing 37 member A4, pseudogene	14.7695	0.478932	0.22434	1.39371152117861	0.0327732
E2F7	E2F transcription factor 7	24.8032	-0.348959	0.163626	0.785150390912812	0.0329528
ATP1B1	ATPase Na+/K+ transporting subunit beta 1	1978.01	-0.0587928	0.0275802	0.960067114525485	0.0330313	0.606583
CXCL9	C-X-C motif chemokine ligand 9	140.85	-0.197683	0.0927653	0.871949955103455	0.0330892
H1F0	H1 histone family member 0	4223.33	0.0757981	0.0356034	1.05394388238572	0.0332578	0.606583
ANKRD44	ankyrin repeat domain 44	104.226	-0.176134	0.0827749	0.885071841147719	0.0333485
DDAH1	dimethylarginine dimethylaminohydrolase 1	342.89	0.108916	0.0512204	1.07841772507269	0.0334683
PSMD1	proteasome 26S subunit, non-ATPase 1	1298.26	-0.0718592	0.0338029	0.951411106378996	0.0335175
PECR	peroxisomal trans-2-enoyl-CoA reductase	21.7325	0.390506	0.184038	1.31085352168865	0.0338482
CLMN	calmin	133.866	0.198298	0.0934747	1.14734417433188	0.0338873
STOM	stomatin	1838.71	0.0748387	0.035398	1.05324327394628	0.0344975	0.619126
SERINC5	serine incorporator 5	180.099	0.160014	0.075713	1.11729770182902	0.0345645
INPP4B	inositol polyphosphate-4-phosphatase type II B	110.167	-0.188983	0.0894516	0.877224074274387	0.034628
FOS	Fos proto-oncogene, AP-1 transcription factor subunit	103.735	0.254675	0.120567	1.1930671450196	0.0346601
TNFRSF9	TNF receptor superfamily member 9	513.342	-0.100414	0.0475484	0.932765021638779	0.0347005
LINC00536	long intergenic non-protein coding RNA 536	3.16025	-1.06221	0.503174	0.478897375749742	0.0347703
SNORA18	small nucleolar RNA, H/ACA box 18	13.8454	-0.485837	0.230353	0.714082572504061	0.0349364
USP47	ubiquitin specific peptidase 47	1694.57	-0.07411	0.0351426	0.949927929993932	0.0349588	0.619126
ZNF350	zinc finger protein 350	109.828	0.192042	0.0911106	1.14237980634949	0.0350489
FAM111B	family with sequence similarity 111 member B	34.9109	-0.309599	0.146888	0.806865949469129	0.0350552
FBXO2	F-box protein 2	898.578	0.125655	0.0596315	1.09100317727877	0.0351005
SNX16	sorting nexin 16	203.621	-0.139119	0.0660286	0.908073328775352	0.0351214
WDR62	WD repeat domain 62	56.1544	-0.231319	0.10988	0.851855843306807	0.035274
ECE2	endothelin converting enzyme 2	42.2573	-0.270733	0.128609	0.828898469400683	0.0352842
SCYL3	SCY1 like pseudokinase 3	284.95	-0.109769	0.0522116	0.926736310916849	0.0355189
PCSK1	proprotein convertase subtilisin/kexin type 1	528.354	0.111764	0.0531764	1.08054864434357	0.0355744
KLF2	Kruppel like factor 2	85.4621	0.203562	0.0968862	1.15153774598672	0.0356375
F2R	coagulation factor II thrombin receptor	1.92604	1.37499	0.654678	2.59365634517276	0.0357069
AKAP3	A-kinase anchoring protein 3	54.9604	0.248442	0.118362	1.18792377339006	0.035817
INO80C	INO80 complex subunit C	137.97	-0.152327	0.0725783	0.899797804047432	0.0358346
APMAP	adipocyte plasma membrane associated protein	1107.9	0.0729646	0.0347912	1.05187595767115	0.0359744
FCGBP	Fc fragment of IgG binding protein	14.6957	0.459015	0.218964	1.37460340618519	0.0360547
ETS2	ETS proto-oncogene 2, transcription factor	648.223	0.084296	0.0402289	1.0601702928398	0.0361346
NONO	non-POU domain containing octamer binding	1418.28	-0.0633482	0.0302649	0.95704046757519	0.036338
ZFAND2A	zinc finger AN1-type containing 2A	137.781	-0.157455	0.075239	0.89660558733685	0.0363736
ROS1	ROS proto-oncogene 1, receptor tyrosine kinase	89.2805	-0.189041	0.0903366	0.877188384496925	0.0363818
PKNOX2	PBX/knotted 1 homeobox 2	314.501	0.108201	0.0517457	1.07788365329013	0.0365261
EGLN3	egl-9 family hypoxia inducible factor 3	63.8912	-0.240453	0.115193	0.846479242109057	0.036852
NUP107	nucleoporin 107	232.033	-0.132607	0.0635797	0.912181316091915	0.0370068
LINC01521	long intergenic non-protein coding RNA 1521	18.0437	-0.431614	0.207029	0.741431878583829	0.0370873
SOCS4	suppressor of cytokine signaling 4	460.156	-0.0982682	0.0471516	0.93415367635623	0.0371521
ALG10B	ALG10B, alpha-1,2-glucosyltransferase	94.3771	-0.191927	0.0921033	0.875435807275992	0.0371766
LOC399715	uncharacterized LOC399715	2.11741	-1.22404	0.587493	0.428083121096117	0.0372063
NATD1	N-acetyltransferase domain containing 1	250.464	0.119759	0.0574898	1.08655344616427	0.0372387
PI4KAP2	phosphatidylinositol 4-kinase alpha pseudogene 2	25.0711	0.338124	0.162321	1.26411217640395	0.0372452
COLGALT1	collagen beta(1-O)galactosyltransferase 1	1207.95	0.0672334	0.0323085	1.04770564398129	0.0374354
PRKX	protein kinase, X-linked	66.9172	0.230144	0.110644	1.17295182238895	0.0375222
PC	pyruvate carboxylase	1154.76	0.0946442	0.0455812	1.06780202711592	0.0378583
CLK1	CDC like kinase 1	1922.22	-0.19896	0.0958253	0.871178053015526	0.0378677	0.628901
TIMP1	TIMP metallopeptidase inhibitor 1	28651	0.0633455	0.030513	1.04488594537517	0.0378927	0.628901
SCRN1	secernin 1	1051.64	-0.0684242	0.0329724	0.953679108374975	0.0379683
GUCY2F	guanylate cyclase 2F, retinal	6.286	0.791108	0.381319	1.73040275973558	0.0380177
GP6	glycoprotein VI platelet	0.75469	2.21194	1.06617	4.63296408698561	0.0380186
KITLG	KIT ligand	512.485	-0.108725	0.0524335	0.927407254952922	0.0381183
MT1JP	metallothionein 1J, pseudogene	4.80729	0.840392	0.405323	1.79053681357522	0.0381361
FAM86DP	family with sequence similarity 86 member D, pseudogene	65.197	-0.216039	0.104232	0.860925886200357	0.0382019
CCL20	C-C motif chemokine ligand 20	41846.5	-0.0643881	0.0310826	0.956350882929927	0.038311	0.628901
UBR3	ubiquitin protein ligase E3 component n-recognin 3 (putative)	636.799	-0.0983715	0.0474978	0.934086763040766	0.0383519
C11orf86	chromosome 11 open reading frame 86	3.11975	1.01762	0.491624	2.02457768802729	0.0384599
CBS	cystathionine-beta-synthase	460.36	0.137847	0.066598	1.10026198218693	0.0384675
COG1	component of oligomeric golgi complex 1	569.404	-0.0877334	0.0424117	0.9410000030015	0.0385826
SIRT5	sirtuin 5	77.7465	0.216136	0.104541	1.16161808288733	0.0386903
BTG1	BTG anti-proliferation factor 1	3911.61	0.0708962	0.0342943	1.05036897571846	0.038707	0.628901
ACVR1B	activin A receptor type 1B	250.479	-0.118659	0.0574043	0.921043308013662	0.0387269
TPST2	tyrosylprotein sulfotransferase 2	112.304	0.166452	0.0805282	1.12229478757189	0.0387343
ICAM2	intercellular adhesion molecule 2	184.639	0.156626	0.0757758	1.11467756084061	0.0387369
MARVELD1	MARVEL domain containing 1	1500.78	0.0663066	0.0321175	1.04703274831999	0.0389702	0.628901
CREG1	cellular repressor of E1A stimulated genes 1	1646.74	0.0809327	0.0392264	1.05770162140125	0.0390916	0.628901
NINJ2	ninjurin 2	58.176	0.234686	0.113782	1.17665048301821	0.0391514
SH3GLB1	SH3 domain containing GRB2 like, endophilin B1	1288.21	-0.0757783	0.0367801	0.948830116720651	0.0393692
LOC283335	uncharacterized LOC283335	56.1852	0.27565	0.133831	1.21053937370484	0.0394279
ZFP36L2	ZFP36 ring finger protein like 2	1126.71	0.077396	0.037586	1.05511190095984	0.039478
ZNF320	zinc finger protein 320	235.495	0.127356	0.0618498	1.09228993982078	0.0394832
FGD4	FYVE, RhoGEF and PH domain containing 4	193.651	-0.129632	0.0629727	0.914064606288531	0.0395381
ZC3H8	zinc finger CCCH-type containing 8	56.6335	0.227242	0.110419	1.17059513771729	0.0395901
TCEANC	transcription elongation factor A N-terminal and central domain containing	32.7133	-0.307908	0.149751	0.807812418083498	0.0397699
PSMD2	proteasome 26S subunit, non-ATPase 2	1869.29	-0.0611447	0.0297564	0.958503289849248	0.0398943	0.628901
SEPT1	septin 1	3.29892	-0.964263	0.469528	0.512540011889981	0.040006
MMP2	matrix metallopeptidase 2	14380.5	0.0785334	0.0382603	1.05594408733528	0.0401103	0.628901
PBXIP1	PBX homeobox interacting protein 1	1600.98	0.0856952	0.0417562	1.06119901364664	0.0401426	0.628901
IFITM2	interferon induced transmembrane protein 2	519.914	0.112723	0.0549301	1.08126722756693	0.0401581
LOC728989	phosphodiesterase 4D interacting protein pseudogene	11.0747	-0.500457	0.243999	0.706882703953677	0.0402607
MTA3	metastasis associated 1 family member 3	229.183	0.121731	0.0593707	1.088039855521	0.0403291
GRIN2A	glutamate ionotropic receptor NMDA type subunit 2A	21.2495	-0.377862	0.184308	0.769577052666437	0.0403478
SDHAF3	succinate dehydrogenase complex assembly factor 3	34.3174	-0.295211	0.144005	0.81495290579262	0.0403643
PRKCH	protein kinase C eta	115.526	0.163485	0.079777	1.11998899109458	0.0404357
SREK1	splicing regulatory glutamic acid and lysine rich protein 1	1169.67	-0.0983221	0.0480004	0.934118799952565	0.0405247
SF3B5	splicing factor 3b subunit 5	393.13	-0.0971908	0.0475268	0.934851580053038	0.0408582
MYC	MYC proto-oncogene, bHLH transcription factor	138.744	0.162494	0.0796118	1.11922028752141	0.041243
CAT	catalase	348.521	0.102739	0.0504014	1.07381045152258	0.0415079
CPSF6	cleavage and polyadenylation specific factor 6	604.683	-0.0970211	0.0476084	0.934961499839961	0.0415601
LYPD3	LY6/PLAUR domain containing 3	52.5263	-0.242098	0.118879	0.845514873761248	0.041699
ZNF618	zinc finger protein 618	268.751	0.127326	0.0626627	1.09226759842156	0.0421605
MPPE1	metallophosphoesterase 1	204.456	0.118278	0.058216	1.0854388398711	0.0421825
FAM222B	family with sequence similarity 222 member B	194.919	-0.129561	0.0638051	0.914109708582302	0.0422985
LINC01273	long intergenic non-protein coding RNA 1273	11.5364	0.502456	0.24757	1.41662281177148	0.0424027
SEC23IP	SEC23 interacting protein	875.8	-0.0773449	0.0381189	0.947800329429249	0.0424539
CHST1	carbohydrate sulfotransferase 1	84.8577	0.20446	0.100828	1.1522548652006	0.0425797
NCR3LG1	natural killer cell cytotoxicity receptor 3 ligand 1	180.312	-0.137251	0.0677388	0.90925022387121	0.0427469
DDX42	DEAD-box helicase 42	1173.57	-0.0639966	0.0315868	0.956610397293939	0.042759
FAM46C	family with sequence similarity 46 member C	51.5704	0.248811	0.122832	1.18822726092033	0.0428033
HMGCS1	3-hydroxy-3-methylglutaryl-CoA synthase 1	1561.65	-0.0920518	0.0454492	0.938187483387513	0.0428285	0.662486
ZMYM1	zinc finger MYM-type containing 1	132.179	-0.160854	0.0794903	0.894495570292287	0.043015
IL36RN	interleukin 36 receptor antagonist	182.104	-0.151421	0.0748348	0.90036307986623	0.0430312
S100A4	S100 calcium binding protein A4	842.733	-0.0860098	0.0425494	0.942124864784883	0.0432371
ATPAF1	ATP synthase mitochondrial F1 complex assembly factor 1	314.767	0.116198	0.0575695	1.08387467772162	0.0435504
FRY	FRY microtubule binding protein	607.161	0.0948878	0.0471275	1.06798230986917	0.04407
APBB1	amyloid beta precursor protein binding family B member 1	418.966	0.101622	0.0504725	1.07297897496334	0.0440715
URB2	URB2 ribosome biogenesis 2 homolog (S. cerevisiae)	100.291	-0.179448	0.0892326	0.883040541399473	0.0443235
SEMA3C	semaphorin 3C	19616.2	-0.084804	0.0422108	0.942912640921308	0.0445311	0.679036
EPDR1	ependymin related 1	180.702	0.132682	0.0660427	1.09632983344435	0.0445338
PTGFRN	prostaglandin F2 receptor inhibitor	685.338	0.0880094	0.0438097	1.06290259494665	0.0445475
SUN1	Sad1 and UNC84 domain containing 1	1153.84	-0.0688718	0.0343264	0.953383232103816	0.0448155
GTF2F2	general transcription factor IIF subunit 2	160.345	0.145455	0.0724988	1.10607960548119	0.0448231
PIAS3	protein inhibitor of activated STAT 3	501.922	-0.0841579	0.0419827	0.943335027587137	0.0450077
USH1C	USH1 protein network component harmonin	0.921592	-1.82179	0.908849	0.282869878599312	0.0450164
DDX3X	DEAD-box helicase 3, X-linked	6128.09	-0.0567212	0.0282985	0.961446701822424	0.0450286	0.679036
CST2	cystatin SA	7.24	0.840386	0.419593	1.79052951602225	0.045192
DNAJB12	DnaJ heat shock protein family (Hsp40) member B12	582.037	-0.0757359	0.0378143	0.94885799913956	0.0451946
ATF7IP	activating transcription factor 7 interacting protein	841.544	-0.0838202	0.0418542	0.943555856582793	0.0452128
LINC00482	long intergenic non-protein coding RNA 482	20.7399	-0.393365	0.196531	0.761351514249121	0.045334
GOSR1	golgi SNAP receptor complex member 1	568.089	-0.082642	0.0413246	0.944326727710681	0.0455189
CPSF2	cleavage and polyadenylation specific factor 2	987.38	-0.0640998	0.032058	0.956541972431947	0.0455548
PSMD7	proteasome 26S subunit, non-ATPase 7	870.004	-0.0695961	0.0348104	0.952904731327777	0.0455768
MED13L	mediator complex subunit 13 like	1226.38	0.0771943	0.038631	1.05496437536078	0.04569
CCDC69	coiled-coil domain containing 69	47.7842	0.240811	0.120556	1.181656532285	0.0457715
FAM66C	family with sequence similarity 66 member C	11.9042	0.496821	0.249054	1.41110046846296	0.0460616
RAD51	RAD51 recombinase	18.367	-0.400775	0.20104	0.757451409452178	0.0462059
TPRA1	transmembrane protein adipocyte associated 1	379.5	0.0961935	0.0482717	1.06894931771551	0.0462889
CHI3L1	chitinase 3 like 1	192355	0.0483788	0.0242973	1.03410223109416	0.0464682	0.679036
TMF1	TATA element modulatory factor 1	1490.92	-0.066895	0.0336091	0.954690500941373	0.0465489	0.679036
ACACB	acetyl-CoA carboxylase beta	149.293	0.137714	0.0692155	1.10016059870996	0.0466301
CCDC88A	coiled-coil domain containing 88A	917.339	-0.0782696	0.0393581	0.947193060139985	0.0467396
USP43	ubiquitin specific peptidase 43	18.2134	-0.377598	0.189984	0.769718115204256	0.0468648
ALDH1B1	aldehyde dehydrogenase 1 family member B1	110.486	0.162789	0.0819971	1.11944936317024	0.0471106
NOVA1	NOVA alternative splicing regulator 1	1061.07	-0.0712491	0.0358919	0.951813519085364	0.0471332
MTHFS	methenyltetrahydrofolate synthetase	1.50176	-1.56561	0.788804	0.337835901383285	0.0471684
MIR29B2	microRNA 29b-2	9.64238	0.540318	0.272304	1.4542928387174	0.0472283
STON1	stonin 1	259.54	0.112472	0.0566919	1.08107896889699	0.0472654
PITRM1	pitrilysin metallopeptidase 1	2145.43	-0.0515117	0.0259839	0.964924693506857	0.0474291	0.679036
GADD45A	growth arrest and DNA damage inducible alpha	344.111	0.103227	0.052071	1.07417374600803	0.0474307
FOXN2	forkhead box N2	218.153	-0.13313	0.0671588	0.911851283253914	0.0474446
ADGRE5	adhesion G protein-coupled receptor E5	544.584	0.0901423	0.0454736	1.0644751934317	0.0474454
SUMF2	sulfatase modifying factor 2	2259.41	0.0608121	0.0306864	1.04305274712314	0.0475095	0.679036
ATP13A3	ATPase 13A3	2540.14	-0.0642695	0.0324717	0.956429500195554	0.0477881	0.679036
NDFIP2	Nedd4 family interacting protein 2	482.318	-0.0993384	0.0502153	0.933460937305304	0.0479006
KRTCAP2	keratinocyte associated protein 2	526.242	0.0829674	0.0419678	1.05919440470194	0.0480493
PFKP	phosphofructokinase, platelet	1409.43	-0.0905992	0.0458563	0.939132610336654	0.0481865
ZNF815P	zinc finger protein 815, pseudogene	7.05231	-0.608484	0.308138	0.655885520739099	0.0483007
SOBP	sine oculis binding protein homolog	583.519	0.0824966	0.0417797	1.05884882588168	0.0483178
DBN1	drebrin 1	236.237	0.163456	0.0828459	1.1199669127669	0.0484939
RAD21-AS1	RAD21 antisense RNA 1	1.92141	-1.20772	0.612461	0.432953196618822	0.0486199
PLXNA4	plexin A4	779.724	0.113275	0.0574882	1.08168083868991	0.0487924
FBXO44	F-box protein 44	367.72	0.111527	0.056608	1.08037123539391	0.0488196
WDR12	WD repeat domain 12	192.854	-0.126662	0.0643135	0.915948484474262	0.0489026
SLC6A6	solute carrier family 6 member 6	1162.15	-0.0784594	0.0398715	0.947068439941667	0.0490902
ANXA4	annexin A4	686.903	0.0814335	0.0413933	1.05806882417528	0.0491473
ACAD8	acyl-CoA dehydrogenase family member 8	335.605	-0.102166	0.0519489	0.931633160903698	0.0492217
MGC16142		11.4493	-0.478584	0.243427	0.717681806023942	0.0492956
MCC	mutated in colorectal cancers	1495.47	-0.0650047	0.033075	0.955942209276737	0.0493714	0.685177
PAIP2B	poly(A) binding protein interacting protein 2B	43.1811	0.244035	0.124203	1.18430043524173	0.0494356
ERO1B	endoplasmic reticulum oxidoreductase 1 beta	403.211	-0.104066	0.0529776	0.930407166108302	0.0494908
ABI1	abl interactor 1	1200.22	-0.068442	0.0348617	0.953667354164178	0.0496179
NDUFB1	NADH:ubiquinone oxidoreductase subunit B1	202.979	0.129494	0.0659785	1.0939101477705	0.049684
THAP8	THAP domain containing 8	27.8698	0.325742	0.166084	1.25330866945531	0.0498431
NAA16	N(alpha)-acetyltransferase 16, NatA auxiliary subunit	129.46	-0.147382	0.0751462	0.902887352503114	0.0498473
DEFB1	defensin beta 1	111.261	0.159906	0.08158	1.11721461982431	0.0499822
STXBP1	syntaxin binding protein 1	620.314	0.0756824	0.0386181	1.05385942534773	0.0500229
SSR4	signal sequence receptor subunit 4	2097.37	0.0837301	0.0427443	1.05975453535424	0.0501291	0.685177
ARHGAP6	Rho GTPase activating protein 6	102.706	0.176011	0.089872	1.12975602873557	0.0501754
HIP1R	huntingtin interacting protein 1 related	119.987	0.176786	0.0903267	1.13036249459044	0.0503264
CUBN	cubilin	25.8326	0.317931	0.162507	1.24654146317005	0.0504162
BIRC3	baculoviral IAP repeat containing 3	9774.87	-0.056888	0.0290807	0.961335527741246	0.0504401	0.685177
STAP2	signal transducing adaptor family member 2	24.8728	0.317455	0.16236	1.24613011861314	0.0505529
AMT	aminomethyltransferase	57.0036	0.253632	0.129722	1.19220454259229	0.0505607
FAM58A		72.557	0.196039	0.100331	1.14554848917929	0.0507119
BLZF1	basic leucine zipper nuclear factor 1	343.279	-0.100646	0.051526	0.932615429453131	0.0507837
PTPN6	protein tyrosine phosphatase, non-receptor type 6	44.8213	0.24878	0.12737	1.18820220642933	0.0507953
PET117	PET117 homolog	7.18449	0.605944	0.310318	1.521974556763	0.0508605
MRPS7	mitochondrial ribosomal protein S7	196.29	0.118223	0.0605587	1.08539722302964	0.0509136
HMGN5	high mobility group nucleosome binding domain 5	53.0863	-0.23333	0.119539	0.850669226290947	0.0509493
LINC01279	long intergenic non-protein coding RNA 1279	855.043	0.0999117	0.0511928	1.07170787857953	0.0509767
PLOD1	procollagen-lysine,2-oxoglutarate 5-dioxygenase 1	3830.67	0.063695	0.0326458	1.04513912232501	0.0510463	0.685177
SGK1	serum/glucocorticoid regulated kinase 1	6825.96	0.0550416	0.0282353	1.0388890588957	0.0512485	0.685177
ZNF362	zinc finger protein 362	186.378	0.137189	0.0703909	1.09976014911068	0.0513005
NAALADL2	N-acetylated alpha-linked acidic dipeptidase like 2	44.7409	-0.267132	0.137155	0.830969629029366	0.0514545
HSD11B1	hydroxysteroid 11-beta dehydrogenase 1	22005.4	0.0553212	0.0284196	1.03909044916703	0.0515845	0.685177
FKBP14	FK506 binding protein 14	1134.53	-0.0839008	0.0431203	0.943503118691945	0.0516863
RSC1A1	regulator of solute carriers 1	46.9978	-0.247457	0.12721	0.842379901728362	0.0517435
NCK1-AS1	NCK1 antisense RNA 1 (head to head)	9.64158	0.518406	0.266681	1.43237177567955	0.0519053
MMP12	matrix metallopeptidase 12	330.914	0.118936	0.0611848	1.08593338458279	0.0519107
SENP5	SUMO1/sentrin specific peptidase 5	514.685	-0.0844794	0.0434608	0.943124812449084	0.051919
COCH	cochlin	20.9256	-0.386785	0.199046	0.76483232368487	0.0519929
IMPACT	impact RWD domain protein	364.547	-0.104089	0.0535763	0.930392136044259	0.0520376
DUSP5	dual specificity phosphatase 5	777.037	0.0797457	0.0410831	1.05683176525629	0.0522482
HSPA9	heat shock protein family A (Hsp70) member 9	2447.83	-0.0543417	0.0279966	0.963033775396963	0.0522572	0.686649
PRSS36	protease, serine 36	1.91267	1.17168	0.604328	2.25273767592228	0.0525242
SPSB1	splA/ryanodine receptor domain and SOCS box containing 1	371.866	0.106088	0.0547387	1.07630575809494	0.0526134
LOC101928767		1.31686	1.52493	0.786909	2.87771867144483	0.0526393
EYA2	EYA transcriptional coactivator and phosphatase 2	9.76038	0.589514	0.304236	1.50473932057148	0.0526617
PQLC2L	PQ loop repeat containing 2 like	2.81712	0.965729	0.498473	1.95305015919987	0.0526994
ZNF57	zinc finger protein 57	25.7552	0.308397	0.159234	1.23833089142833	0.052775
RSPO3	R-spondin 3	833.648	-0.08498	0.043878	0.942797593174957	0.052778
NNT	nicotinamide nucleotide transhydrogenase	548.757	-0.095447	0.0492934	0.935982224843397	0.0528306
INSIG1	insulin induced gene 1	3637.4	-0.0579245	0.0299273	0.960645124260899	0.0529282	0.688067
CHST3	carbohydrate sulfotransferase 3	1354.38	0.059525	0.0307548	1.04212258360738	0.0529329
OBFC1		114.414	0.150345	0.077687	1.10983497001349	0.0529574
CD300E	CD300e molecule	173.858	0.134774	0.0696872	1.0979210877888	0.0531143
ASPRV1	aspartic peptidase retroviral like 1	26.0219	0.31759	0.164446	1.24624737734972	0.0534492
ATE1-AS1	ATE1 antisense RNA 1	39.204	0.268906	0.139238	1.204894070504	0.0534504
CTNNAL1	catenin alpha like 1	751.923	-0.0885178	0.0458649	0.940488467443245	0.0536106
SPATA6	spermatogenesis associated 6	131.311	0.143099	0.0741842	1.10427477663987	0.0537345
NR4A1	nuclear receptor subfamily 4 group A member 1	215.541	0.157943	0.0818843	1.11569560083037	0.0537481
RERG	RAS like estrogen regulated growth inhibitor	1473.98	-0.0761147	0.0394755	0.948608894836918	0.0538364	0.692506
CCS	copper chaperone for superoxide dismutase	234.355	0.13238	0.068668	1.09610061573867	0.0538762
GMCL1	germ cell-less, spermatogenesis associated 1	267.563	-0.106154	0.0550666	0.929061231852482	0.0538869
ENTPD6	ectonucleoside triphosphate diphosphohydrolase 6 (putative)	719.878	0.091669	0.0475735	1.06560220210077	0.0539932
SAV1	salvador family WW domain containing protein 1	1342.8	-0.057864	0.0300305	0.960685417556598	0.0539998
RHCE	Rh blood group CcEe antigens	6.60413	0.661352	0.343454	1.58156394342225	0.0541554
SCFD1	sec1 family domain containing 1	726.153	-0.0836263	0.0434381	0.943682676396366	0.0542063
SLC45A4	solute carrier family 45 member 4	115.234	0.163267	0.0848395	1.11982040180502	0.0543012
ZNF826P	zinc finger protein 826, pseudogene	2.19506	1.1707	0.608352	2.2512126017278	0.0543066
PRKAR2A-AS1	PRKAR2A antisense RNA 1	22.2341	0.350508	0.18215	1.27500911816832	0.0543196
HNRNPAB	heterogeneous nuclear ribonucleoprotein A/B	640.313	-0.0767572	0.0398949	0.948186552301612	0.0543568
DCAF7	DDB1 and CUL4 associated factor 7	831.66	-0.0644998	0.0335409	0.95627682290451	0.0544775
GPR176	G protein-coupled receptor 176	626.309	-0.0898577	0.0467535	0.939615449070151	0.0546125
RAPGEF6	Rap guanine nucleotide exchange factor 6	240.92	-0.113535	0.0591448	0.924320208945962	0.0549062
FLRT1	fibronectin leucine rich transmembrane protein 1	3.14807	0.990282	0.515875	1.98657325345495	0.0549065
ZNF799	zinc finger protein 799	39.7204	-0.272395	0.141907	0.827944188427926	0.0549169
TBCEL	tubulin folding cofactor E like	325.411	-0.114661	0.059734	0.923599077011929	0.0549172
IER2	immediate early response 2	231.724	0.167981	0.0875872	1.12348473357998	0.0551279
NANOS1	nanos C2HC-type zinc finger 1	105.247	0.16132	0.084162	1.11830972206308	0.0552662
PRPF4B	pre-mRNA processing factor 4B	1207.95	-0.0741579	0.0386978	0.949896411165744	0.0553224
COG5	component of oligomeric golgi complex 5	504.197	-0.0824499	0.043025	0.944452487680199	0.0553239
LOC102723701	uncharacterized LOC102723701	1.7949	1.29407	0.676015	2.45219346559557	0.055586
CYB561A3	cytochrome b561 family member A3	564.921	0.0872595	0.0456208	1.06235025679271	0.0557849
RBMS3	RNA binding motif single stranded interacting protein 3	1098.9	-0.0959348	0.0501567	0.935665769664201	0.0557861
VEGFC	vascular endothelial growth factor C	374.064	-0.101462	0.053061	0.932087881242424	0.0558532
SYT12	synaptotagmin 12	218.194	0.12866	0.0673683	1.09327808743001	0.0561582
PIGO	phosphatidylinositol glycan anchor biosynthesis class O	417.975	-0.0861515	0.0451149	0.942032352447613	0.0561844
SSSCA1	Sjogren syndrome/scleroderma autoantigen 1	60.6664	0.253101	0.13258	1.19176593217061	0.0562561
UXS1	UDP-glucuronate decarboxylase 1	915.416	0.0707661	0.0370744	1.05027425375503	0.056293
SPIRE2	spire type actin nucleation factor 2	17.9098	0.398211	0.208623	1.31787256761732	0.0562938
ZXDC	ZXD family zinc finger C	371.65	0.0922243	0.0483268	1.06601248292149	0.0563464
CLDN1	claudin 1	41.3732	-0.256742	0.134549	0.836976013364903	0.0563695
RGS3	regulator of G protein signaling 3	835.2	0.0838977	0.0439694	1.05987760302275	0.0563791
RALGPS2	Ral GEF with PH domain and SH3 binding motif 2	76.695	-0.199975	0.104886	0.870565426970662	0.0565735
RAB29	RAB29, member RAS oncogene family	833.686	0.0687287	0.0360537	1.04879209700815	0.0566127
CCDC50	coiled-coil domain containing 50	792.978	-0.0745011	0.0390948	0.9496704891312	0.0566952
KIAA1468	KIAA1468	354.059	-0.0949484	0.0498263	0.936305730133501	0.0567037
FAM83H	family with sequence similarity 83 member H	16.821	0.407221	0.213773	1.32612897831393	0.0567902
UCN2	urocortin 2	146.521	-0.161646	0.0849322	0.894004290922546	0.0570093
NCAPD3	non-SMC condensin II complex subunit D3	297.181	-0.0989511	0.0519915	0.933711623091335	0.0570123
RTCA-AS1	RTCA antisense RNA 1	7.92994	-0.557038	0.292808	0.679696240781153	0.0571188
HARS	histidyl-tRNA synthetase	426.112	-0.082026	0.0431451	0.944729985467275	0.0572799
TSPAN15	tetraspanin 15	4.36966	0.809691	0.425932	1.75283579744724	0.0573039
IFT22	intraflagellar transport 22	145.143	0.138242	0.072726	1.10056335415536	0.0573198
NBPF10	NBPF member 10	124.057	0.154189	0.0811497	1.11279559965659	0.0574264
ULBP1	UL16 binding protein 1	50.5309	-0.235395	0.123946	0.849452208325905	0.0575405
DMXL2	Dmx like 2	3139.17	-0.0784413	0.0413059	0.947080322397588	0.0575602	0.731231
TNIP3	TNFAIP3 interacting protein 3	103.086	-0.165191	0.0870124	0.89181018562773	0.0576328
SHROOM2	shroom family member 2	2.60583	-1.11321	0.587559	0.462265893634742	0.0581419
GNAI3	G protein subunit alpha i3	663.642	-0.0783292	0.0413463	0.947153894787879	0.0581629
PPOX	protoporphyrinogen oxidase	86.4073	-0.181423	0.0957714	0.881832778813028	0.0581807
WSB1	WD repeat and SOCS box containing 1	1432.09	-0.0978833	0.0516927	0.93440289743809	0.0582829
RBM12B	RNA binding motif protein 12B	254.458	0.107693	0.0568933	1.07750391966126	0.0583717
CUL4A	cullin 4A	715.045	-0.0690467	0.0364996	0.95326766022506	0.0585297
PIWIL4	piwi like RNA-mediated gene silencing 4	511.922	0.0988896	0.0522814	1.07094886194984	0.0585591
FAM174B	family with sequence similarity 174 member B	141.856	0.141767	0.0749561	1.10325525773032	0.0585805
CD276	CD276 molecule	1339.28	0.0748859	0.0396072	1.05327775852193	0.0586626
DNAJB2	DnaJ heat shock protein family (Hsp40) member B2	852.64	0.0847399	0.0448245	1.06049656237356	0.0586936
SAE1	SUMO1 activating enzyme subunit 1	444.547	-0.102736	0.0543568	0.931265222446675	0.0587541
TRIM63	tripartite motif containing 63	39.0047	-0.273777	0.14491	0.827151229269593	0.0588534
SNHG24		14.737	-0.42212	0.223459	0.746327312732872	0.0588885
ASIC3	acid sensing ion channel subunit 3	15.9479	0.401654	0.21277	1.3210214020408	0.059061
ALDH1A2	aldehyde dehydrogenase 1 family member A2	1765.7	0.0696033	0.0368787	1.0494280588842	0.0591126	0.731231
VPS37A	VPS37A, ESCRT-I subunit	790.525	-0.065268	0.034598	0.955767782142741	0.0592319
PFKFB2	6-phosphofructo-2-kinase/fructose-2,6-biphosphatase 2	172.379	-0.12745	0.0676179	0.915447899389771	0.0594486
PCCA	propionyl-CoA carboxylase alpha subunit	92.1193	-0.169312	0.0898692	0.889266916509542	0.0595679
LTA4H	leukotriene A4 hydrolase	485.839	0.0814607	0.0432392	1.05808881798419	0.059571
AXL	AXL receptor tyrosine kinase	1687.91	0.0540213	0.0287291	1.03815458416518	0.0600576	0.731231
MUTYH	mutY DNA glycosylase	122.608	0.166265	0.0884298	1.12214986305283	0.0600813
B4GALNT3	beta-1,4-N-acetyl-galactosaminyltransferase 3	555.809	0.0911349	0.0484877	1.06520776898125	0.0601701
ZNF518A	zinc finger protein 518A	270.674	0.118998	0.0633165	1.0859802497406	0.0601883
FAM178A		310.392	-0.106501	0.0566718	0.928838157231742	0.0602094
PIP4K2A	phosphatidylinositol-5-phosphate 4-kinase type 2 alpha	465.354	0.0859842	0.0457715	1.06141157919332	0.0603055
TNFRSF12A	TNF receptor superfamily member 12A	459.484	-0.0911668	0.0485386	0.938763212095302	0.0603493
SEMA6D	semaphorin 6D	2224.13	-0.0660455	0.0351696	0.955252833954426	0.0603929	0.731231
GLRX	glutaredoxin	2002.45	0.0710514	0.0378508	1.05048196896234	0.0604985	0.731231
CYP1B1-AS1	CYP1B1 antisense RNA 1	15.1201	-0.391673	0.208753	0.762244942150705	0.0606212
TSC22D1	TSC22 domain family member 1	2693.87	0.0581026	0.030991	1.04109564457616	0.0608171	0.731231
TRMU	tRNA 5-methylaminomethyl-2-thiouridylate methyltransferase	164.966	0.127562	0.0680515	1.09244581945413	0.0608632
KLHL28	kelch like family member 28	227.764	-0.115356	0.0615649	0.92315434342214	0.0609673
RPS2P32	ribosomal protein S2 pseudogene 32	6.84946	0.629884	0.336185	1.54744033830948	0.0609822
RP2	RP2, ARL3 GTPase activating protein	205.796	-0.121376	0.0648159	0.919310156292078	0.0611191
ZBTB40	zinc finger and BTB domain containing 40	908.737	-0.0741564	0.0396149	0.949897407274241	0.0612158
MAP4K3	mitogen-activated protein kinase kinase kinase kinase 3	336.225	-0.0993962	0.0531023	0.933423571244663	0.0612362
PHLDA3	pleckstrin homology like domain family A member 3	440.272	0.112152	0.0600258	1.0808392595051	0.061707
CRTAC1	cartilage acidic protein 1	18670.5	0.0672589	0.0360127	1.04772413618982	0.0618116	0.731231
RFXAP	regulatory factor X associated protein	35.381	-0.261959	0.140482	0.833954983561569	0.0622214
CALHM3	calcium homeostasis modulator 3	1.05397	-1.69999	0.911877	0.307788595777907	0.0622832
LINC01117	long intergenic non-protein coding RNA 1117	1.72727	1.16629	0.625685	2.24434074803162	0.0623185
CD27-AS1	CD27 antisense RNA 1	143.578	0.146994	0.0788645	1.10725995116225	0.0623387
HMOX1	heme oxygenase 1	3647.43	0.0786428	0.0422366	1.05602411557529	0.062609	0.731231
MLST8	MTOR associated protein, LST8 homolog	180.91	0.155317	0.0834274	1.11366635180324	0.0626449
ARHGAP33	Rho GTPase activating protein 33	41.7617	0.244514	0.131341	1.18469329489411	0.0626492
CD63	CD63 molecule	12351.8	0.0449727	0.0241679	1.03166366519616	0.0627659	0.731231
SNORD35A	small nucleolar RNA, C/D box 35A	2.8743	-0.909346	0.488691	0.532426551724666	0.0627756
PRCP	prolylcarboxypeptidase	1396.82	0.0589019	0.0316574	1.04167259763478	0.0627999
FUS	FUS RNA binding protein	1683.71	-0.0792942	0.0426357	0.946520625241046	0.0629126	0.731231
KCNIP2	potassium voltage-gated channel interacting protein 2	21.1877	-0.338209	0.181985	0.79102277128967	0.0631057
MORN2	MORN repeat containing 2	123.188	0.147535	0.0793864	1.10767548098954	0.0631058
HIST1H2BJ	histone cluster 1 H2B family member j	14.3497	0.407246	0.219278	1.32615230555562	0.0632801
SIX1	SIX homeobox 1	168.813	0.135077	0.0727715	1.09815150059206	0.0634276
PDE4B	phosphodiesterase 4B	8989.82	0.0589688	0.0317691	1.0417209326288	0.0634292	0.731231
GLIDR	glioblastoma down-regulated RNA	20.2136	0.352722	0.190112	1.27696803907704	0.0635477
MORC2	MORC family CW-type zinc finger 2	798.773	-0.0677103	0.0365048	0.954151098084136	0.0636202
PARG	poly(ADP-ribose) glycohydrolase	113.936	-0.15146	0.081659	0.900338964024892	0.0636271
EBAG9	estrogen receptor binding site associated, antigen, 9	207.158	0.114257	0.0616156	1.08241742591505	0.0636888
SYT16	synaptotagmin 16	0.893738	-1.74944	0.944404	0.297416243411984	0.0639639
CYTH3	cytohesin 3	210.624	-0.112352	0.0606559	0.925078680630155	0.063985
HSPA12A	heat shock protein family A (Hsp70) member 12A	139.111	0.149559	0.0807477	1.10923005821426	0.0640012
HS1BP3	HCLS1 binding protein 3	111.716	0.169483	0.0915413	1.12465529346967	0.0641068
PEBP1	phosphatidylethanolamine binding protein 1	1117.5	0.0620623	0.0335247	1.04395704104979	0.064135
IL36G	interleukin 36 gamma	196.438	-0.124222	0.0671045	0.917498616017341	0.0641446
NEO1	neogenin 1	824.428	0.0724869	0.0391759	1.05152775753342	0.0642714
SLC4A11	solute carrier family 4 member 11	31.0908	-0.273861	0.148023	0.827103169056136	0.0642964
PCDHB16	protocadherin beta 16	108.347	-0.153766	0.0831147	0.898901077409836	0.0643075
NEK7	NIMA related kinase 7	1053.15	-0.0748056	0.0404384	0.94947004043051	0.0643328
NUDT5	nudix hydrolase 5	449.795	0.0788633	0.0426418	1.05618553523026	0.0643947
SESTD1	SEC14 and spectrin domain containing 1	1169.09	-0.058859	0.0318364	0.960023115499066	0.0644876
LRP5	LDL receptor related protein 5	357.077	0.153052	0.0828032	1.11191892393563	0.0645477
COG6	component of oligomeric golgi complex 6	542.577	-0.0812565	0.0439621	0.945234038512146	0.0645542
TPD52L1	tumor protein D52 like 1	628.042	0.0722925	0.0391171	1.05138605547356	0.0645872
RGS16	regulator of G protein signaling 16	1047.71	-0.0790828	0.042793	0.946659322246035	0.0645977
LMO7	LIM domain 7	384.817	-0.095138	0.0514865	0.936182679274058	0.0646275
C10orf12		61.0735	-0.205455	0.111264	0.86726534274796	0.0648116
HSPB1	heat shock protein family B (small) member 1	205.687	0.150686	0.0816077	1.1100971688782	0.0648245
PACSIN3	protein kinase C and casein kinase substrate in neurons 3	93.3018	0.165486	0.0896462	1.12154390845884	0.0648935
THAP9-AS1	THAP9 antisense RNA 1	299.153	-0.112464	0.0609423	0.925006999292879	0.0649772
ZFHX3	zinc finger homeobox 3	693.013	0.112259	0.0608462	1.08091956283231	0.0650425
SPR	sepiapterin reductase	249.721	0.104467	0.0566261	1.07509706114182	0.0650586
SNORA60	small nucleolar RNA, H/ACA box 60	2.64786	-1.01523	0.550311	0.49475016456925	0.0650629
MRPL52	mitochondrial ribosomal protein L52	148.894	0.136581	0.0741408	1.09929700381811	0.0654478
CARD10	caspase recruitment domain family member 10	13.092	0.463601	0.25179	1.37897945426858	0.0655888
PRL	prolactin	5.11704	-0.681654	0.370226	0.623450130443937	0.0655949
DIP2C	disco interacting protein 2 homolog C	795.577	0.0698888	0.0379697	1.04963575920255	0.0656736
SETDB1	SET domain bifurcated 1	381.368	-0.0923234	0.0502194	0.938010889130143	0.0660032
PCK1	phosphoenolpyruvate carboxykinase 1	0.739935	1.95817	1.06558	3.88570089805144	0.0661131
ADAMTS6	ADAM metallopeptidase with thrombospondin type 1 motif 6	766.262	-0.0904081	0.0492069	0.939257009206991	0.066165
CAMK2A	calcium/calmodulin dependent protein kinase II alpha	11.1382	0.51333	0.279529	1.42734068007809	0.0662968
ACOT8	acyl-CoA thioesterase 8	80.2304	0.181531	0.098881	1.13408691988958	0.066379
HLA-F-AS1	HLA-F antisense RNA 1	30.0182	0.288313	0.157127	1.22121183930463	0.0665191
SEPT8	septin 8	604.55	0.0731431	0.0398825	1.05200613864615	0.0666594
GZMM	granzyme M	0.994807	1.68413	0.918664	3.21347575325641	0.0667664
SYNC	syncoilin, intermediate filament protein	341.404	-0.0950988	0.0518856	0.936208150882629	0.0668241
MISP	mitotic spindle positioning	1.96152	1.21368	0.662195	2.31928148808804	0.0668307
EDAR	ectodysplasin A receptor	1.17819	1.49192	0.814366	2.81263581740187	0.0669508
NDUFB3	NADH:ubiquinone oxidoreductase subunit B3	205.353	-0.139166	0.0759758	0.908044190769729	0.0669949
LRRN2	leucine rich repeat neuronal 2	30.769	0.284343	0.155287	1.21785556316302	0.0670888
CLU	clusterin	78319.6	0.0634322	0.0346433	1.04494875076287	0.067099	0.752955
CLSTN2	calsyntenin 2	13.5902	-0.420748	0.229835	0.747037398437377	0.067153
SRP68	signal recognition particle 68	867.698	-0.0664161	0.0363008	0.955007452848342	0.0673091
ZFP62	ZFP62 zinc finger protein	195.79	-0.114387	0.0625612	0.923774830643968	0.0674895
ITPRIPL2	ITPRIP like 2	1748.2	-0.0523475	0.0286418	0.964365889904506	0.0676004	0.752955
TNFSF15	TNF superfamily member 15	119.316	-0.158117	0.0865245	0.896193907897888	0.0676357
CUL9	cullin 9	431.972	-0.10462	0.0572656	0.93004988555574	0.0677108
SLFN11	schlafen family member 11	185.784	-0.123104	0.0673888	0.918209800450879	0.0677336
SLTM	SAFB like transcription modulator	1447.41	-0.0612396	0.0335265	0.958440271883473	0.06776
GGTA1P	glycoprotein, alpha-galactosyltransferase 1 pseudogene	3.15783	-0.904856	0.495519	0.534086180265082	0.0678385
CBLL1	Cbl proto-oncogene like 1	240.733	-0.104637	0.0573081	0.930039239740196	0.0678714
FAM114A1	family with sequence similarity 114 member A1	2285.12	-0.0435879	0.0238794	0.970238992259472	0.0679499	0.752955
MND1	meiotic nuclear divisions 1	9.57203	-0.482902	0.264568	0.715536716639977	0.0679635
LOC100131655	uncharacterized LOC100131655	2.84927	1.03852	0.569034	2.05411778308878	0.0679926
KIAA1755	KIAA1755	1034.07	0.0856746	0.0469874	1.06118379784288	0.06825
SMIM13	small integral membrane protein 13	240.626	-0.106548	0.0584689	0.928807838344259	0.0684091
CARD9	caspase recruitment domain family member 9	17.924	0.380262	0.208753	1.30157776165967	0.0685174
HIST2H2BE	histone cluster 2 H2B family member e	514.13	0.085831	0.0471703	1.0612988569249	0.0688202
VCAN	versican	1129.07	0.095081	0.0522887	1.06812534844306	0.0690054
PPIE	peptidylprolyl isomerase E	282.649	-0.0972644	0.0535131	0.934803865478883	0.0691284
CALU	calumenin	11278.5	-0.056537	0.0311278	0.961569465129784	0.0693262	0.752955
CIB2	calcium and integrin binding family member 2	35.8973	0.254629	0.140286	1.19302853599552	0.0695131
KALRN	kalirin RhoGEF kinase	263.768	0.119383	0.0657746	1.08627051931051	0.069518
ZCCHC17	zinc finger CCHC-type containing 17	365.485	-0.0916258	0.0504941	0.938464609229577	0.0695879
PTPRZ1	protein tyrosine phosphatase, receptor type Z1	1.81627	-1.21716	0.670835	0.430127448644432	0.0696161
COPA	coatomer protein complex subunit alpha	3921.16	-0.0478804	0.0263947	0.967356548461097	0.0696753	0.752955
TAS1R1	taste 1 receptor member 1	3.40607	-0.913034	0.503349	0.531067089092695	0.0696904
MEPE	matrix extracellular phosphoglycoprotein	1.7151	-1.38874	0.765696	0.381898819769865	0.0697248
CLK4	CDC like kinase 4	333.742	-0.122634	0.0676252	0.918508840820334	0.0697634
HIPK3	homeodomain interacting protein kinase 3	1382.02	-0.0699795	0.038591	0.952651510680308	0.0697755
TMEM104	transmembrane protein 104	328.569	-0.0973724	0.0537066	0.934733896754365	0.069825
SH2B3	SH2B adaptor protein 3	448.297	-0.0844147	0.0465651	0.94316712185923	0.0698578
LY6G5C	lymphocyte antigen 6 family member G5C	13.1154	-0.426902	0.235516	0.743857398603645	0.0698903
SEC24D	SEC24 homolog D, COPII coat complex component	2214.98	-0.0520646	0.0287279	0.964554966269903	0.0699343	0.752955
TRIP13	thyroid hormone receptor interactor 13	34.4902	-0.2488	0.137439	0.841595992840275	0.0702554
FRMPD3	FERM and PDZ domain containing 3	21.7352	0.31512	0.174093	1.2441147434538	0.0702856
CMAHP	cytidine monophospho-N-acetylneuraminic acid hydroxylase, pseudogene	1087.49	-0.0799638	0.0441892	0.946081379541417	0.0703615
MON2	MON2 homolog, regulator of endosome-to-Golgi trafficking	960.34	-0.0731078	0.0404008	0.950588071607774	0.0703638
CTSW	cathepsin W	21.3493	0.343774	0.189983	1.26907224044745	0.0703738
RNF20	ring finger protein 20	513.678	0.0771478	0.0426604	1.05493036482443	0.0705419
PPIB	peptidylprolyl isomerase B	9095.39	0.0499515	0.0276341	1.03523010036886	0.0706679	0.752955
EPHB1	EPH receptor B1	4.85028	-0.671748	0.371706	0.627745783518145	0.070731
CD2AP	CD2 associated protein	319.595	-0.108051	0.0597916	0.927840938931376	0.0707436
UBXN4	UBX domain protein 4	2433.01	-0.0568967	0.0314869	0.961329754032805	0.0707633	0.752955
VSIG10	V-set and immunoglobulin domain containing 10	287.972	0.0947414	0.0524393	1.06787400611702	0.0708111
GPR162	G protein-coupled receptor 162	32.7214	0.272286	0.150721	1.20772035323613	0.0708314
PPP1R8	protein phosphatase 1 regulatory subunit 8	423.068	-0.0813061	0.0450137	0.945201551505465	0.070879
TREML4	triggering receptor expressed on myeloid cells like 4	5.59033	0.683976	0.378687	1.60656139993014	0.0708904
DBR1	debranching RNA lariats 1	142.958	-0.134923	0.0747111	0.910718319388248	0.0709288
HDAC8	histone deacetylase 8	151.567	-0.127804	0.0707694	0.915223221590971	0.0709295
ATE1	arginyltransferase 1	519.751	-0.0753747	0.0417523	0.949095607682108	0.0710308
ACOX2	acyl-CoA oxidase 2	29.0929	0.28092	0.155615	1.21496911252576	0.0710392
UQCC2	ubiquinol-cytochrome c reductase complex assembly factor 2	271.613	0.103114	0.0571554	1.07408953683294	0.071215
IL6	interleukin 6	100025	-0.056276	0.0311955	0.961743458391873	0.0712351	0.752955
ABT1	activator of basal transcription 1	143.997	0.12744	0.0707244	1.09235348926165	0.0715576
RMDN2	regulator of microtubule dynamics 2	100.586	-0.157054	0.0871668	0.896854497536422	0.0715822
ELK3	ELK3, ETS transcription factor	995.787	-0.0622084	0.034537	0.95779685530013	0.0716697
PYDC1	pyrin domain containing 1	10.4217	0.523605	0.29072	1.43754272035678	0.0716928
MGAM2	maltase-glucoamylase 2 (putative)	7.79455	0.579166	0.321997	1.4939854190353	0.0720714
FMN2	formin 2	2.05832	1.23353	0.685954	2.35141889421813	0.0721341
CPSF4	cleavage and polyadenylation specific factor 4	141.411	0.127206	0.0708212	1.09217635993712	0.0724698
CASC5		68.6823	-0.185714	0.103424	0.879213633485616	0.0725497
SGK2	SGK2, serine/threonine kinase 2	6.22761	0.661306	0.368464	1.5815134114166	0.0726917
SNX1	sorting nexin 1	918.971	-0.0555145	0.030936	0.962251240684202	0.0727348
LFNG	LFNG O-fucosylpeptide 3-beta-N-acetylglucosaminyltransferase	19.8283	0.339815	0.189455	1.26559451005883	0.0728695
DNMT1	DNA methyltransferase 1	494.48	-0.080062	0.0446446	0.946017012997209	0.0729223
CCDC122	coiled-coil domain containing 122	62.5046	0.19997	0.111523	1.14867483344593	0.0729585
H3F3B	H3 histone family member 3B	3868.05	0.0548593	0.0305989	1.03875780776485	0.0729964	0.752955
C3orf18	chromosome 3 open reading frame 18	137.16	0.129062	0.0719904	1.09358253916202	0.07301
C15orf48	chromosome 15 open reading frame 48	6392.87	-0.0513192	0.0286334	0.965053510983448	0.0730874	0.752955
PCDHGA1	protocadherin gamma subfamily A, 1	11.3249	-0.441933	0.246938	0.736147770720142	0.0735097
GFPT1	glutamine--fructose-6-phosphate transaminase 1	2396.96	-0.0528243	0.0295208	0.964047204662595	0.073552	0.752955
SLC10A3	solute carrier family 10 member 3	267.486	0.10605	0.0592802	1.07627720403802	0.0736216
LY6K	lymphocyte antigen 6 family member K	9.80293	0.507797	0.28386	1.42187770452919	0.0736307
MUC12	mucin 12, cell surface associated	4.26037	0.74656	0.417439	1.67778791664438	0.073707
FAM46A	family with sequence similarity 46 member A	6570.7	0.057521	0.0321719	1.0406760438615	0.0737874	0.752955
ANKMY1	ankyrin repeat and MYND domain containing 1	37.9964	0.233565	0.130688	1.17573695718107	0.0739058
SHMT1	serine hydroxymethyltransferase 1	76.707	0.178547	0.0999063	1.13174320211814	0.0739148
MT1G	metallothionein 1G	1673.11	-0.107307	0.060049	0.928319521020147	0.0739399	0.752955
ZP3	zona pellucida glycoprotein 3	61.7591	-0.191879	0.107389	0.87546502256849	0.0739761
LOC646214	p21 protein (Cdc42/Rac)-activated kinase 2 pseudogene	18.1074	-0.37159	0.207981	0.772930199570118	0.0739936
PPP4R3A	protein phosphatase 4 regulatory subunit 3A	974.734	-0.0641413	0.035908	0.956514501523163	0.0740562
DCT	dopachrome tautomerase	2.64317	1.02685	0.574867	2.03757683905392	0.0740592
CWC22	CWC22 spliceosome associated protein homolog	449.172	-0.0805578	0.0451158	0.945691931218411	0.0741672
NRG4	neuregulin 4	4.84576	-0.701994	0.393194	0.614722118039532	0.0742028
C9	complement C9	1.52707	-1.29731	0.726829	0.406885060197435	0.0742798
TBC1D1	TBC1 domain family member 1	1031.97	-0.060509	0.0339262	0.958925743142048	0.0744968
RABGGTB	Rab geranylgeranyltransferase beta subunit	531.512	-0.0755724	0.0423734	0.948965555205674	0.0745069
TG	thyroglobulin	34.4131	0.271954	0.152489	1.20744216978112	0.0745148
LRRC59	leucine rich repeat containing 59	1120.29	-0.0610077	0.0342238	0.958594290565425	0.0746497
AIG1	androgen induced 1	205.845	0.109813	0.0616052	1.07908816755883	0.0746638
PNP	purine nucleoside phosphorylase	414.938	-0.0806321	0.0452818	0.945643233757002	0.0749656
FERD3L	Fer3 like bHLH transcription factor	2.18453	1.05268	0.591258	2.07438500410962	0.0750084
LINC00641	long intergenic non-protein coding RNA 641	186.798	0.115433	0.0648375	1.08330039348966	0.0750189
RBM25	RNA binding motif protein 25	979.849	-0.0791634	0.0444718	0.946606428138887	0.0750629
SYS1	SYS1, golgi trafficking protein	345.578	0.0951034	0.0534265	1.06814195136209	0.0750633
KIF3A	kinesin family member 3A	199.696	0.113469	0.063751	1.08182641038007	0.0750959
NQO2	N-ribosyldihydronicotinamide:quinone reductase 2	541.626	-0.0749471	0.0421105	0.949376955307671	0.0751136
TTLL7	tubulin tyrosine ligase like 7	151.81	-0.131263	0.0738033	0.913031672233256	0.0753127
HOXD-AS2	HOXD cluster antisense RNA 2	15.4083	-0.384398	0.216256	0.766098360007447	0.0754828
TLL2	tolloid like 2	2.48897	-0.937857	0.528323	0.522007719790794	0.0758716
SNORA40	small nucleolar RNA, H/ACA box 40	16.7398	-0.35758	0.20145	0.780472585695869	0.0758933
CACUL1	CDK2 associated cullin domain 1	1294.48	-0.0663653	0.0374158	0.955041071982277	0.0761089
RIOK3	RIO kinase 3	1211.11	-0.0623527	0.035168	0.9577010599223	0.0762297
TMEM37	transmembrane protein 37	8.24333	0.510776	0.288181	1.4248166427173	0.0763258
RBX1	ring-box 1	257.262	-0.111782	0.0630977	0.925444130746664	0.0764653
FBXL17	F-box and leucine rich repeat protein 17	378.643	-0.0916377	0.0517376	0.938456817085865	0.076527
SIGIRR	single Ig and TIR domain containing	67.4342	0.203568	0.11502	1.15154312550645	0.0767516
IER3IP1	immediate early response 3 interacting protein 1	581.222	-0.0750301	0.0424005	0.949322335354787	0.0768012
FAM66D	family with sequence similarity 66 member D	2.75072	-1.00072	0.565527	0.499749460828028	0.0768039
OLFML3	olfactomedin like 3	523.565	-0.0878812	0.049674	0.940903614622584	0.0768677
LOC101929762	uncharacterized LOC101929762	1.3886	-1.28148	0.724421	0.411372339289482	0.0768978
FAM3B	family with sequence similarity 3 member B	3.16921	-0.915841	0.517798	0.530034856329787	0.0769405
ANKRD12	ankyrin repeat domain 12	1751.85	-0.0654021	0.0370202	0.955678909723293	0.0772856	0.778414
ZNF816	zinc finger protein 816	63.613	-0.191096	0.10822	0.875939981877013	0.0774266
FAM90A1	family with sequence similarity 90 member A1	7.19874	0.588546	0.333412	1.50373085697528	0.0775261
DHX38	DEAH-box helicase 38	691.927	-0.0716455	0.040592	0.951552031678858	0.0775608
TAAR1	trace amine associated receptor 1	2.75557	0.935704	0.530331	1.91282360487577	0.0776683
PTPN12	protein tyrosine phosphatase, non-receptor type 12	2272.85	-0.0554706	0.031444	0.962280530539955	0.077714	0.778414
ARMC2	armadillo repeat containing 2	10.5431	-0.472569	0.267979	0.720680119493944	0.0778233
PHF10	PHD finger protein 10	335.164	-0.0892088	0.050593	0.940038111751353	0.0778559
CCL3	C-C motif chemokine ligand 3	508.412	-0.113963	0.0646586	0.924046457448499	0.0779798
SMARCA1	SWI/SNF related, matrix associated, actin dependent regulator of chromatin, subfamily a, member 1	971.345	-0.061643	0.034977	0.958172306207855	0.0780039
PIK3C2A	phosphatidylinositol-4-phosphate 3-kinase catalytic subunit type 2 alpha	964.858	-0.0707912	0.040171	0.952115725156056	0.0780282
PTCHD1	patched domain containing 1	5.42022	-0.655151	0.372209	0.635008930181096	0.0783787
TSPAN31	tetraspanin 31	542.952	0.0786443	0.0446961	1.05602519114518	0.0784868
PPIC	peptidylprolyl isomerase C	817.081	0.0744249	0.0422995	1.05294122852998	0.0784972
CDK4	cyclin dependent kinase 4	413.356	0.0862933	0.0490463	1.06163903870895	0.0785052
TMEM117	transmembrane protein 117	47.6496	-0.219103	0.124577	0.859099387527437	0.0786165
CLEC3A	C-type lectin domain family 3 member A	35.9012	-0.269762	0.153508	0.829456541313853	0.0788646
GPAM	glycerol-3-phosphate acyltransferase, mitochondrial	130.456	0.14046	0.0799376	1.10225688925598	0.0788963
NOTUM	notum, palmitoleoyl-protein carboxylesterase	21.038	-0.342723	0.19507	0.7885514651371	0.0789313
CLDN11	claudin 11	14.2399	-0.405062	0.230574	0.755203982090727	0.0789594
C3orf17		405.042	-0.0932635	0.0531065	0.937399858218899	0.0790608
ATP9A	ATPase phospholipid transporting 9A (putative)	239.028	0.100625	0.0573111	1.07223795768606	0.0791279
PPM1M	protein phosphatase, Mg2+/Mn2+ dependent 1M	140.52	0.124808	0.0710906	1.09036283172191	0.0791528
TRAM1	translocation associated membrane protein 1	3543.12	-0.0606451	0.0345457	0.958835292838077	0.0791734	0.786584
TBC1D13	TBC1 domain family member 13	396.136	0.0850893	0.0484712	1.06075336515907	0.0791809
TPCN1	two pore segment channel 1	850.028	0.0741107	0.0422185	1.05271194480353	0.0791892
MIR1304	microRNA 1304	9.83168	-0.51899	0.295807	0.697860008755012	0.0793463
ZNF833P	zinc finger protein 833, pseudogene	3.56521	-0.848021	0.483445	0.555546353725061	0.0794101
KCNQ5-IT1	KCNQ5 intronic transcript 1	1.34681	-1.33774	0.762676	0.395641087431013	0.0794302
LOC728175		1.74079	-1.2663	0.722371	0.415724458144878	0.0796059
ASB13	ankyrin repeat and SOCS box containing 13	203.207	0.114598	0.0654029	1.0826735052744	0.0797413
LOC101927021	uncharacterized LOC101927021	36.9519	0.248376	0.141763	1.18786925779927	0.0797659
RABGEF1	RAB guanine nucleotide exchange factor 1	753.849	-0.0659025	0.0376194	0.955347493407091	0.0798041
GLIPR1L2	GLI pathogenesis related 1 like 2	11.8997	0.439782	0.251091	1.35639928517098	0.0798623
LRFN5	leucine rich repeat and fibronectin type III domain containing 5	13.3017	-0.413701	0.236257	0.75069485610793	0.0799347
HNRNPDL	heterogeneous nuclear ribonucleoprotein D like	1518.46	-0.0829024	0.0473553	0.944156286517308	0.0800069	0.788455
TMEM27	transmembrane protein 27	5.12663	-0.661982	0.378177	0.632009418921169	0.0800398
NGRN	neugrin, neurite outgrowth associated	951.954	0.0639586	0.0365445	1.04533010187815	0.0800909
BCAS3	BCAS3, microtubule associated cell migration factor	164.987	-0.125421	0.0716746	0.916736791922081	0.0801426
PLIN2	perilipin 2	527.927	0.0822623	0.0470333	1.05867687487122	0.0802867
NDUFA6	NADH:ubiquinone oxidoreductase subunit A6	405.21	0.0872094	0.0498829	1.06231334936791	0.0804153
EIF2B2	eukaryotic translation initiation factor 2B subunit beta	279.653	0.0913298	0.0522404	1.06535170202582	0.0804192
LYRM7	LYR motif containing 7	167.637	-0.133756	0.0765589	0.911455242288648	0.0806197
LOC389705	histone PARylation factor 1 pseudogene	1.54256	1.35541	0.775824	2.55870240499838	0.0806265
POP5	POP5 homolog, ribonuclease P/MRP subunit	91.945	0.16307	0.0933773	1.11966685054493	0.0807499
MAB21L2	mab-21 like 2	168.227	0.130179	0.0745444	1.09442919465064	0.0807547
HMMR	hyaluronan mediated motility receptor	91.3749	-0.161213	0.0923236	0.894272685268165	0.0807803
IWS1	IWS1, SUPT6H interacting protein	614.339	-0.0685249	0.0392475	0.953612534713147	0.0808165
TMEM41B	transmembrane protein 41B	376.543	-0.0980358	0.0561939	0.934304164606091	0.0810548
ARL6IP6	ADP ribosylation factor like GTPase 6 interacting protein 6	169.092	-0.120509	0.0690997	0.919863341016214	0.0811626
TCTE3	t-complex-associated-testis-expressed 3	0.992952	1.58042	0.906229	2.99057920199299	0.0811664
MAP7D2	MAP7 domain containing 2	2.92409	-0.902148	0.517528	0.535089281420826	0.081301
LOC101928489	uncharacterized LOC101928489	5.37282	0.663252	0.380682	1.58364881117704	0.0814607
FAM103A1	family with sequence similarity 103 member A1	51.9409	0.207095	0.118895	1.15436144449301	0.081538
RGN	regucalcin	31.7061	0.272073	0.156216	1.20754153799259	0.0815714
KCTD3	potassium channel tetramerization domain containing 3	914.295	-0.0712992	0.0409606	0.951780505461362	0.0817398
TRDMT1	tRNA aspartic acid methyltransferase 1	39.789	-0.245854	0.141269	0.843316181703714	0.0818018
NBR2	neighbor of BRCA1 gene 2 (non-protein coding)	47.1813	-0.210919	0.1212	0.863986563931743	0.0818139
RBBP8	RB binding protein 8, endonuclease	274.773	-0.106015	0.0609368	0.929151331089242	0.0819037
SAA2	serum amyloid A2	623.786	0.0879613	0.050567	1.0628671653732	0.0819467
ITGA10	integrin subunit alpha 10	2299.53	-0.0604901	0.0347748	0.95893833216352	0.0819509	0.801152
PHTF2	putative homeodomain transcription factor 2	485.518	-0.077441	0.0445225	0.947737207271534	0.0819703
KAZALD1	Kazal type serine peptidase inhibitor domain 1	119.462	-0.149598	0.0860227	0.901501598174883	0.0820253
SDC3	syndecan 3	782.759	0.0746073	0.0429086	1.05307436969463	0.0820785
RAB17	RAB17, member RAS oncogene family	9.43614	0.476934	0.274355	1.39178276244072	0.0821437
PTPRS	protein tyrosine phosphatase, receptor type S	862.351	0.0875872	0.0504023	1.06259157458005	0.082253
CDC73	cell division cycle 73	592.391	-0.0712786	0.0410193	0.951794065245699	0.0822659
POLR3K	RNA polymerase III subunit K	60.5353	0.189089	0.108824	1.1400432183728	0.0822866
LINC01272		56.5569	0.221583	0.127563	1.16601214502853	0.0823793
PRKCZ	protein kinase C zeta	87.7716	0.154362	0.0888981	1.11292908123901	0.0824951
ZNF862	zinc finger protein 862	391.674	0.0851224	0.0490424	1.06077770853246	0.0826189
HHIP	hedgehog interacting protein	9.37274	-0.512474	0.295345	0.701019339621755	0.0827104
ACSM3	acyl-CoA synthetase medium chain family member 3	5.27797	0.607152	0.349912	1.52324951453804	0.082713
PHLDA1	pleckstrin homology like domain family A member 1	2042.14	0.0586111	0.0337831	1.0414626511082	0.0827545	0.802587
TLCD2	TLC domain containing 2	96.1338	0.156489	0.0902251	1.11457144140294	0.0828419
ZNF594	zinc finger protein 594	164.105	-0.130778	0.0754043	0.913339050970896	0.0828559
KANK1	KN motif and ankyrin repeat domains 1	835.816	0.0703675	0.0405938	1.04998411229071	0.0830148
C20orf96	chromosome 20 open reading frame 96	49.538	0.215347	0.124281	1.16098296640036	0.0831416
CTSO	cathepsin O	702.908	-0.0716457	0.0413484	0.9515519610064	0.0831431
LRRC37A3	leucine rich repeat containing 37 member A3	50.288	0.215094	0.124155	1.16077981589127	0.08319
ITGA2	integrin subunit alpha 2	61.9681	-0.209375	0.120922	0.864911723970146	0.083364
MFAP2	microfibril associated protein 2	63.9094	-0.189289	0.109347	0.877038064379507	0.0834372
ART5	ADP-ribosyltransferase 5	2.55966	-0.965828	0.557972	0.511984562423001	0.0834585
LRRC4	leucine rich repeat containing 4	1.32005	-1.33818	0.773232	0.395519581772832	0.0835178
LYSMD4	LysM domain containing 4	77.4421	0.180323	0.104224	1.13313755490854	0.0836035
PRELP	proline and arginine rich end leucine rich repeat protein	11963.7	0.0572502	0.0330963	1.04048067883668	0.0836645	0.805024
SERPINB7	serpin family B member 7	980.636	-0.0958245	0.0554267	0.935737339013852	0.083836
LGR6	leucine rich repeat containing G protein-coupled receptor 6	1.26921	1.34845	0.779996	2.54637862636578	0.0838472
TRIM33	tripartite motif containing 33	497.17	-0.0805946	0.0466212	0.945667809536636	0.083861
SLC4A3	solute carrier family 4 member 3	33.3631	0.266914	0.154439	1.20323155704966	0.0839379
RAP1GAP	RAP1 GTPase activating protein	24.7493	0.308253	0.178415	1.23820710112061	0.0840375
SCARNA21	small Cajal body-specific RNA 21	0.796876	1.72038	0.995973	3.29523910153599	0.0841069
LOC100506746		37.2415	0.247406	0.143265	1.18707086110193	0.0841844
RHOV	ras homolog family member V	0.831377	-1.58642	0.918672	0.332997586508506	0.084193
MRPS31	mitochondrial ribosomal protein S31	119.221	0.140069	0.0811577	1.1019579732887	0.0843672
RALGAPA1	Ral GTPase activating protein catalytic alpha subunit 1	23.8106	-0.3087	0.178894	0.807368985919372	0.0844192
ASPH	aspartate beta-hydroxylase	3849.85	-0.0539293	0.0312618	0.963309088334444	0.0845119	0.806825
PCDH15	protocadherin related 15	1.58894	-1.30294	0.755327	0.405299024686204	0.0845271
SLC26A7	solute carrier family 26 member 7	4.77711	0.675194	0.391435	1.59681166988334	0.084542
GRHL3	grainyhead like transcription factor 3	6.93813	0.550103	0.319099	1.4641899608959	0.0847211
KLF5	Kruppel like factor 5	743.327	-0.0725578	0.042091	0.950950549177834	0.0847383
GABPB1-AS1	GABPB1 antisense RNA 1	104.449	-0.178442	0.103519	0.883656463178169	0.0847516
EFHC2	EF-hand domain containing 2	89.6185	-0.153833	0.0892973	0.898859435528206	0.0849425
DNAJC1	DnaJ heat shock protein family (Hsp40) member C1	900.65	0.0602199	0.0349721	1.04262466234267	0.0850803
DNAJB14	DnaJ heat shock protein family (Hsp40) member B14	629.049	-0.0897961	0.0521521	0.939655527085953	0.0851036
VPS54	VPS54, GARP complex subunit	636.62	-0.0738445	0.0428904	0.950102785270576	0.0851238
TMEM184C	transmembrane protein 184C	525.182	-0.074828	0.04347	0.949455288713871	0.0851834
MSH3	mutS homolog 3	201.926	-0.104506	0.0607154	0.930123273416755	0.0852061
GFER	growth factor, augmenter of liver regeneration	130.724	-0.138101	0.080243	0.908714380532957	0.0852442
NOD1	nucleotide binding oligomerization domain containing 1	94.4304	-0.147656	0.0858282	0.902716049741802	0.0853661
MSL2	MSL complex subunit 2	343.076	-0.0861808	0.0501029	0.942013217116888	0.0854187
DCAF10	DDB1 and CUL4 associated factor 10	495.516	-0.0774355	0.0450209	0.947740812633471	0.0854344
LAG3	lymphocyte activating 3	234.883	0.129904	0.0755324	1.0942210100847	0.0854602
TMSB4X	thymosin beta 4, X-linked	1787.92	-0.0577705	0.0336005	0.960747714961382	0.0855538	0.8093
LINC00862	long intergenic non-protein coding RNA 862	0.963766	1.57368	0.915349	2.97662567508247	0.085576
MEX3A	mex-3 RNA binding family member A	30.3479	-0.258269	0.150378	0.836090642293999	0.0858942
HLA-DRA	major histocompatibility complex, class II, DR alpha	72.6283	-0.197714	0.115134	0.871931347662837	0.0859347
ERN1	endoplasmic reticulum to nucleus signaling 1	753.004	0.0875458	0.050982	1.06256106682014	0.0859448
MSL1	male specific lethal 1 homolog	1038.19	-0.0652541	0.0380048	0.955776932089229	0.0859796
PPP4R2	protein phosphatase 4 regulatory subunit 2	374.701	-0.090804	0.052896	0.938999301212622	0.0860425
RASD1	ras related dexamethasone induced 1	920.964	0.109325	0.0637209	1.07872318173441	0.0862205
LRP11	LDL receptor related protein 11	529.614	0.0782004	0.0455895	1.05570036064584	0.086287
SCARB1	scavenger receptor class B member 1	940.66	0.0679961	0.0396496	1.0482596225502	0.0863594
THRA	thyroid hormone receptor, alpha	332.47	0.0906726	0.0528777	1.06486652531585	0.086389
ERMP1	endoplasmic reticulum metallopeptidase 1	229.814	0.107114	0.062473	1.07707181553015	0.0864239
ATAD3C	ATPase family, AAA domain containing 3C	18.7383	0.331741	0.193488	1.25853112954183	0.0864309
KRT10	keratin 10	208.605	0.116157	0.0677681	1.08384393899976	0.0865221
SEC11C	SEC11 homolog C, signal peptidase complex subunit	646.299	0.068019	0.0397065	1.04827627032811	0.0867041
LINC01278	long intergenic non-protein coding RNA 1278	162.319	0.114593	0.0668985	1.0826698338101	0.0867229
ACOT13	acyl-CoA thioesterase 13	152.048	0.124369	0.0726181	1.09003109516105	0.086777
PCDHGB4	protocadherin gamma subfamily B, 4	82.5043	-0.159571	0.0931763	0.895291028846576	0.086791
PTGES2-AS1	PTGES2 antisense RNA 1 (head to head)	18.4388	0.354006	0.206717	1.27810446579507	0.0868027
CTDSPL2	CTD small phosphatase like 2	337.063	-0.0847584	0.0495021	0.942942429855726	0.0868566
LIAS	lipoic acid synthetase	50.8517	-0.203417	0.118816	0.868491257315749	0.0868919
MPDU1	mannose-P-dolichol utilization defect 1	458.319	-0.073554	0.0429659	0.950294131895969	0.0869124
TWF1	twinfilin actin binding protein 1	492.44	-0.0797221	0.0465862	0.946239890478001	0.0870289
GBP1	guanylate binding protein 1	2243.37	-0.0988116	0.0577582	0.933801862787426	0.0871213	0.8093
PRDX2	peroxiredoxin 2	762.774	0.0717102	0.0419264	1.0509617887129	0.0871952
LINC00152		69.4584	0.178436	0.104335	1.13165664225766	0.0872246
DTNB	dystrobrevin beta	36.4637	0.243026	0.142383	1.18347224966435	0.0878505
PPP2R2D	protein phosphatase 2 regulatory subunit Bdelta	205.238	-0.105461	0.061801	0.929507857285827	0.087922
CEMIP	cell migration inducing hyaluronan binding protein	10430.9	0.0977771	0.0573271	1.07012336141804	0.0880827	0.8093
GLS	glutaminase	1953.04	-0.06074	0.0356167	0.958772188377418	0.0881235	0.8093
AHR	aryl hydrocarbon receptor	1176.68	-0.0748218	0.0438802	0.949459377327959	0.0881687
XIRP1	xin actin binding repeat containing 1	15.0207	-0.387497	0.227271	0.764454961980189	0.0881942
KLF4	Kruppel like factor 4	1001.05	0.0665476	0.0390538	1.04720769353011	0.0883817
TBX3	T-box 3	162.665	-0.120156	0.0705532	0.920087859440005	0.0885566
HPD	4-hydroxyphenylpyruvate dioxygenase	33.3642	0.249231	0.146345	1.18857335944655	0.0885616
EID3	EP300 interacting inhibitor of differentiation 3	17.4731	0.339881	0.199602	1.26565178001459	0.0886076
SYNDIG1L	synapse differentiation inducing 1 like	1.02014	1.44324	0.847624	2.71931397162867	0.0886258
SNORD42A	small nucleolar RNA, C/D box 42A	1.7388	-1.12383	0.660176	0.458875403128898	0.0886968
LMAN1	lectin, mannose binding 1	6108.32	-0.0546608	0.0321249	0.962820812586686	0.0888477	0.8093
AIFM3	apoptosis inducing factor, mitochondria associated 3	2.84851	-0.893537	0.52519	0.538292675186612	0.0888756
HDDC2	HD domain containing 2	389.528	0.0803744	0.0472431	1.05729238280813	0.0888878
LOC100130705	uncharacterized LOC100130705	15.4754	0.357164	0.209938	1.28090507584025	0.0888899
RSRC2	arginine and serine rich coiled-coil 2	684.404	-0.0723912	0.0425539	0.951060358756835	0.0889118
ZNF768	zinc finger protein 768	250.602	0.103426	0.060804	1.07432198197757	0.0889467
LINC00886	long intergenic non-protein coding RNA 886	20.5896	0.323329	0.190107	1.25121440601526	0.0889859
YES1	YES proto-oncogene 1, Src family tyrosine kinase	685.358	-0.0681835	0.0401216	0.953838250607631	0.0892399
NVL	nuclear VCP-like	175.433	-0.124341	0.0731789	0.917422751901679	0.0892925
WFDC2	WAP four-disulfide core domain 2	52.2811	0.21007	0.123677	1.15674421380619	0.0894062
ZNF343	zinc finger protein 343	149.213	-0.122681	0.0722477	0.918479442048089	0.089497
LOC101927164	uncharacterized LOC101927164	1.01639	1.4717	0.866729	2.77349221707113	0.0895081
CMPK1	cytidine/uridine monophosphate kinase 1	1591.74	-0.0603918	0.0355754	0.959003660811454	0.0895884	0.8093
SMG1P2	SMG1 pseudogene 2	7.22508	0.549578	0.323744	1.46365774868317	0.0895891
SNORA26	small nucleolar RNA, H/ACA box 26	1.92143	-1.09515	0.645337	0.468086997844477	0.0896923
PIGA	phosphatidylinositol glycan anchor biosynthesis class A	253.039	-0.0993837	0.0586061	0.933431647421919	0.0899256
CYP11A1	cytochrome P450 family 11 subfamily A member 1	26.0465	0.282813	0.166894	1.21656427702196	0.0901583
COL27A1	collagen type XXVII alpha 1 chain	793.224	0.107886	0.0636698	1.07764767807666	0.0901788
SVIL	supervillin	1038.91	-0.0627489	0.0370404	0.957438092121408	0.0902529
TMED7	transmembrane p24 trafficking protein 7	1355.4	-0.106364	0.0627889	0.928926041224023	0.0902654
BEST1	bestrophin 1	312.873	0.0893661	0.052778	1.06390259444405	0.0904087
RPS6KA1	ribosomal protein S6 kinase A1	144.557	0.129973	0.0767672	1.09427350455347	0.0904393
SUMO3	small ubiquitin-like modifier 3	691.656	-0.0630899	0.0372731	0.957211807212167	0.0905241
SESN1	sestrin 1	284.012	0.0948546	0.0560748	1.0679577979933	0.0907274
SH3TC1	SH3 domain and tetratricopeptide repeats 1	143.379	0.168436	0.0996118	1.12383915119969	0.0908523
ANKH	ANKH inorganic pyrophosphate transport regulator	2990.3	0.0541718	0.032041	1.0382628934798	0.0908939	0.8093
VCP	valosin containing protein	3566.82	-0.0469988	0.027811	0.967947815211349	0.0910401	0.8093
MSL3P1	MSL complex subunit 3 pseudogene 1	35.3107	-0.240707	0.142454	0.846330450991824	0.0910817
HMGA2	high mobility group AT-hook 2	201.506	-0.117037	0.0692734	0.922079448608048	0.0911245
TMEM165	transmembrane protein 165	2818.96	-0.0481205	0.0284847	0.967195521275611	0.0911531	0.8093
RPS28	ribosomal protein S28	572.738	0.130313	0.0771562	1.09453086278614	0.0912297
VAMP4	vesicle associated membrane protein 4	249.223	-0.106975	0.0633456	0.92853321321964	0.0912681
F8	coagulation factor VIII	138.648	0.125446	0.0742938	1.09084524982616	0.0913118
BCL2L11	BCL2 like 11	241.982	0.103935	0.0615703	1.07470108170098	0.0913963
ZEB2	zinc finger E-box binding homeobox 2	2079.09	-0.0493171	0.0292172	0.966393673877724	0.0914214	0.8093
GIPR	gastric inhibitory polypeptide receptor	22.1577	-0.311915	0.184819	0.805571755105212	0.0914729
VIM-AS1	VIM antisense RNA 1	23.7399	0.29979	0.17768	1.2309652084684	0.0915562
ZNF548	zinc finger protein 548	121.727	0.137969	0.0818118	1.10035495343161	0.0917153
MIER3	MIER family member 3	373.281	-0.09329	0.0553382	0.937382669864039	0.0918316
NAGPA	N-acetylglucosamine-1-phosphodiester alpha-N-acetylglucosaminidase	125.275	0.139804	0.0829361	1.10175527393319	0.0918571
DCTD	dCMP deaminase	765.275	0.0615293	0.0365014	1.04357136480835	0.0918594
CDHR2	cadherin related family member 2	3.11222	0.83271	0.494137	1.78102794603914	0.091954
EDA2R	ectodysplasin A2 receptor	307.945	0.0918659	0.0545246	1.06574763524185	0.092017
RAPGEF5	Rap guanine nucleotide exchange factor 5	36.7858	-0.241203	0.143163	0.846039654570285	0.0920242
MANBA	mannosidase beta	489.187	0.0795046	0.0471971	1.05665511856883	0.0920806
EDIL3	EGF like repeats and discoidin domains 3	8980.42	-0.0588867	0.0349587	0.960004662295009	0.0920923	0.8093
FBXL20	F-box and leucine rich repeat protein 20	347.037	0.0901603	0.0535305	1.06448842002062	0.092128
JDP2	Jun dimerization protein 2	432.227	0.0891471	0.0529333	1.06374109536999	0.0921549
LOC100049716	uncharacterized LOC100049716	71.0878	-0.16817	0.0998806	0.889971136211783	0.0922384
PPAPDC1B		930.672	-0.067482	0.0400997	0.954302134558004	0.0924029
NLGN2	neuroligin 2	570.469	0.0751892	0.0446997	1.05349921665229	0.09255
KLHDC10	kelch domain containing 10	580.087	-0.0714747	0.0425022	0.951664724419025	0.0926329
LOC148709	actin pseudogene	1.27624	1.3134	0.78123	2.48526991528913	0.0927245
SEMA4B	semaphorin 4B	262.753	0.101858	0.0606057	1.07315450012339	0.0928284
RAP2A	RAP2A, member of RAS oncogene family	246.429	-0.111506	0.0663465	0.925621578833116	0.0928298
LRRC16A		194.283	-0.110883	0.0659934	0.926021225466344	0.0929162
ATP10A	ATPase phospholipid transporting 10A (putative)	270.73	0.112732	0.0671006	1.08127395304149	0.0929482
TGM2	transglutaminase 2	2614.31	0.0669261	0.0398422	1.04748248460718	0.0929998	0.8093
NR3C2	nuclear receptor subfamily 3 group C member 2	57.935	-0.182025	0.108406	0.881464958349921	0.0931315
LRRN4CL	LRRN4 C-terminal like	78.0129	0.162336	0.0967354	1.11909772750904	0.0933187
CDH26	cadherin 26	7.58169	0.503217	0.300087	1.41737028785078	0.093561
PLEKHO2	pleckstrin homology domain containing O2	694.907	0.0632751	0.0377333	1.04483498068786	0.0935616
SUPT16H	SPT16 homolog, facilitates chromatin remodeling subunit	963.154	-0.0618208	0.0368697	0.958054199168213	0.093594
LDB3	LIM domain binding 3	6.06065	0.581647	0.347002	1.49655635737508	0.0936982
TMOD3	tropomodulin 3	2166.64	-0.0531923	0.0317379	0.963801353392342	0.0937408	0.8093
TNRC6B	trinucleotide repeat containing 6B	502.637	0.0777596	0.0464107	1.05537784389455	0.0938426
BRAF	B-Raf proto-oncogene, serine/threonine kinase	162.887	-0.112586	0.0672199	0.924928929313929	0.093957
FAM193A	family with sequence similarity 193 member A	386.329	0.0862735	0.0515202	1.06162446282538	0.0940211
LOC101929577	uncharacterized LOC101929577	0.89473	-1.52914	0.913226	0.346482908969121	0.0940436
LINC00982	long intergenic non-protein coding RNA 982	8.40025	0.484425	0.28951	1.39902773351445	0.094277
ZAK		661.762	0.0660929	0.0395162	1.04687767380785	0.0944152
ZNF229	zinc finger protein 229	107.146	-0.145875	0.0872786	0.903831214134314	0.0946487
RAB14	RAB14, member RAS oncogene family	1105.84	-0.062272	0.0372626	0.957754639949306	0.0946894
XYLT1	xylosyltransferase 1	2444.11	0.060422	0.0361802	1.0427707165875	0.0949138	0.8093
SH3KBP1	SH3 domain containing kinase binding protein 1	470.516	0.0750009	0.0449139	1.05336167114798	0.0949428
ZNF610	zinc finger protein 610	49.9196	0.20165	0.12082	1.15001288818758	0.0951157
ORC5	origin recognition complex subunit 5	141.537	-0.130354	0.0781131	0.91360703549801	0.0951589
SETD9	SET domain containing 9	30.4135	-0.253103	0.151727	0.839089630025087	0.0952852
MMP3	matrix metallopeptidase 3	2.14544e+06	0.0582662	0.0349388	1.04121370550564	0.0953825	0.8093
HIST1H2AC	histone cluster 1 H2A family member c	211.449	0.148993	0.0893513	1.10879524405432	0.0954157
TRMT11	tRNA methyltransferase 11 homolog	163.562	-0.115256	0.0691408	0.923218238564814	0.0955183
GDPD5	glycerophosphodiester phosphodiesterase domain containing 5	83.6562	0.172098	0.103243	1.12669551859201	0.0955308
TRIM72	tripartite motif containing 72	2.77193	0.86008	0.516106	1.81513876066078	0.095618
ANP32E	acidic nuclear phosphoprotein 32 family member E	542.163	-0.0733884	0.0440622	0.950403169629243	0.0958001
PGGT1B	protein geranylgeranyltransferase type I subunit beta	137.361	-0.127412	0.0765012	0.915472124667946	0.0958145
RAB39B	RAB39B, member RAS oncogene family	13.17	0.396653	0.238409	1.31645034751986	0.096163
NXPE4	neurexophilin and PC-esterase domain family member 4	5.94552	-0.571586	0.343573	0.67287664744563	0.0961816
DLEU2	deleted in lymphocytic leukemia 2 (non-protein coding)	26.0229	0.302646	0.181956	1.23340412283158	0.0962551
SIAH2	siah E3 ubiquitin protein ligase 2	401.758	-0.0820303	0.049326	0.944727205869645	0.096308
LINC01023	long intergenic non-protein coding RNA 1023	1.40905	-1.29542	0.778995	0.407416932228849	0.0963242
TMEM11	transmembrane protein 11	154.678	0.118325	0.0711735	1.08547373048674	0.096416
ST20-MTHFS	ST20-MTHFS readthrough	0.660096	1.79995	1.08274	3.48209217251967	0.0964324
PTPN11	protein tyrosine phosphatase, non-receptor type 11	1714.73	-0.0560674	0.0337476	0.961882515752072	0.0966379	0.8093
CLSTN1	calsyntenin 1	4049.08	0.0470061	0.0282963	1.03311875644016	0.0966716	0.8093
FAM8A1	family with sequence similarity 8 member A1	513.049	-0.0730844	0.0439957	0.950603465255247	0.0966789
SARAF	store-operated calcium entry associated regulatory factor	2802.6	0.050944	0.0306687	1.03594253208974	0.0966921	0.8093
C16orf96	chromosome 16 open reading frame 96	1.29238	1.24981	0.752498	2.37810543696201	0.0967365
SMA4	glucuronidase beta pseudogene	8.21056	0.499772	0.300912	1.41399055872124	0.0967416
CCBL1		32.2954	0.248062	0.149374	1.18761072944873	0.0967773
ECT2	epithelial cell transforming 2	234.49	-0.100503	0.0605346	0.93270779651217	0.0968628
FAF2	Fas associated factor family member 2	1017.57	-0.0538	0.032412	0.963395437172023	0.0969389
PLCXD3	phosphatidylinositol specific phospholipase C X domain containing 3	32.105	-0.271542	0.163594	0.828433536762273	0.0969436
TXNL1	thioredoxin like 1	565.777	-0.0719014	0.043326	0.951383273369341	0.0970061
C4orf29		63.5191	-0.194483	0.117197	0.873885810048188	0.0970241
EEF2K	eukaryotic elongation factor 2 kinase	527.902	0.0711306	0.0428659	1.05053961419372	0.0970403
FASTKD2	FAST kinase domains 2	340.661	-0.0888998	0.0535912	0.940239531239465	0.0971458
CDK12	cyclin dependent kinase 12	783.942	-0.0627131	0.0378108	0.957461811875811	0.0971954
ZNF101	zinc finger protein 101	55.5648	0.189909	0.1145	1.14069200116782	0.097196
NRP1	neuropilin 1	1085.86	-0.0521417	0.0314545	0.964503417478339	0.0973803
SCARA3	scavenger receptor class A member 3	7508.94	0.0556283	0.0335619	1.03931166369581	0.0974214	0.809857
ZNF793-AS1	ZNF793 antisense RNA 1 (head to head)	14.149	-0.359916	0.217246	0.779210136016549	0.097576
TSPAN8	tetraspanin 8	1.01779	1.52151	0.918418	2.87091644512715	0.0975871
PDE4A	phosphodiesterase 4A	262.143	0.0926575	0.0559335	1.06633262519004	0.0976072
XPO4	exportin 4	302.224	-0.093192	0.0562646	0.937446314548008	0.0976574
RBM4B	RNA binding motif protein 4B	143.094	0.125615	0.0758923	1.09097262878655	0.0978894
LYSMD3	LysM domain containing 3	609.043	-0.0834731	0.0504352	0.943782848550702	0.0979128
ORC3	origin recognition complex subunit 3	257.836	-0.0941874	0.0569095	0.936799752707322	0.097917
BCCIP	BRCA2 and CDKN1A interacting protein	361.908	-0.0790891	0.0477976	0.946655194282365	0.0979922
CAV2	caveolin 2	731.386	-0.0657991	0.0397957	0.955415974895049	0.0982454
PKD1P6	polycystin 1, transient receptor potential channel interacting pseudogene 6	486.848	0.10674	0.0645734	1.07679227575195	0.0983306
MIR659	microRNA 659	0.895599	1.45342	0.879425	2.73857142945739	0.0983925
PVT1	Pvt1 oncogene (non-protein coding)	66.3469	0.168624	0.10207	1.12398619719699	0.0985258
SNORA45A		2.65525	0.870344	0.526899	1.82809819085019	0.0985709
LOC100131496	uncharacterized LOC100131496	2.52854	0.872502	0.5283	1.83083586801597	0.0986308
CCAR1	cell division cycle and apoptosis regulator 1	1302.06	-0.0580932	0.0352109	0.960532828171728	0.0989711
C15orf52		90.9827	0.17223	0.104444	1.12679862288873	0.0991431
THOC2	THO complex 2	797.17	-0.0749762	0.0454842	0.94935779821465	0.0992702
MPP5	membrane palmitoylated protein 5	581.994	-0.0715473	0.0434261	0.951616843411682	0.0994424
MSX2	msh homeobox 2	21.4337	-0.296207	0.179922	0.814390949927861	0.0997012
ATG14	autophagy related 14	250.871	-0.105383	0.0640303	0.929558416322706	0.0998002
RNF214	ring finger protein 214	257.576	0.0931106	0.056577	1.06666753433332	0.0998188
ADAMTS16	ADAM metallopeptidase with thrombospondin type 1 motif 16	0.938768	-1.49464	0.90855	0.354868906169602	0.0999522
DKK3	dickkopf WNT signaling pathway inhibitor 3	1306.7	0.0638689	0.0388351	1.04526509147075	0.100049
SHISA4	shisa family member 4	185.247	0.108206	0.0658078	1.07788694611731	0.10012
PAN3	PAN3 poly(A) specific ribonuclease subunit	366.253	-0.0880171	0.0535565	0.940814955154417	0.100291
SC5D	sterol-C5-desaturase	1034.3	-0.0688367	0.0419477	0.953406479641586	0.100795
UTP15	UTP15, small subunit processome component	132.102	-0.128666	0.0784699	0.914676575523838	0.10107
SPTBN4	spectrin beta, non-erythrocytic 4	13.4112	0.410969	0.25069	1.32957832910587	0.10114
ANO5	anoctamin 5	14.7274	0.388617	0.237099	1.30913794377027	0.101203
OSER1-AS1	OSER1 antisense RNA 1 (head to head)	80.8831	0.155003	0.0945926	1.11342395804861	0.101289
ADAM20P1	ADAM metallopeptidase domain 20 pseudogene 1	5.42759	0.601485	0.367224	1.51727764754018	0.101438
HMGN1	high mobility group nucleosome binding domain 1	439.743	0.0796602	0.0486365	1.05676913383962	0.101449
EFCAB11	EF-hand calcium binding domain 11	32.7006	0.264373	0.161435	1.20111377050152	0.101496
C8orf44	chromosome 8 open reading frame 44	15.7403	-0.343038	0.209519	0.78837955375904	0.101576
ABCA13	ATP binding cassette subfamily A member 13	75.141	-0.180298	0.110128	0.882520723334771	0.101596
SLCO2B1	solute carrier organic anion transporter family member 2B1	44.7306	-0.223231	0.13637	0.856644602509215	0.10164
PNLDC1	PARN like, ribonuclease domain containing 1	3.28394	1.00622	0.614697	2.00864090171055	0.101644
IRAK1BP1	interleukin 1 receptor associated kinase 1 binding protein 1	30.966	-0.247979	0.151516	0.842074940246261	0.101703
ABCF2	ATP binding cassette subfamily F member 2	691.252	-0.0643916	0.0393494	0.956348520191155	0.101754
GUSBP4	glucuronidase, beta pseudogene 4	56.2221	-0.189372	0.115729	0.876987646076942	0.101768
REV3L	REV3 like, DNA directed polymerase zeta catalytic subunit	1313.25	0.0675596	0.0412937	1.04794253486677	0.101824
GMEB1	glucocorticoid modulatory element binding protein 1	129.362	0.120218	0.0734935	1.08689925512409	0.101888
RAPGEF2	Rap guanine nucleotide exchange factor 2	1198.54	-0.0581246	0.035545	0.960511886961817	0.101999
KCNJ15	potassium voltage-gated channel subfamily J member 15	94.6975	0.14752	0.0902283	1.10766412081684	0.102056
HOXB-AS1	HOXB cluster antisense RNA 1	5.05954	0.622253	0.38064	1.53927742398476	0.1021
GPX1	glutathione peroxidase 1	454.992	0.1647	0.100753	1.12093265774593	0.102116
PRICKLE2	prickle planar cell polarity protein 2	1060.86	0.0547759	0.0335237	1.03869778113598	0.10227
GMPR2	guanosine monophosphate reductase 2	455.729	0.0744082	0.0455469	1.0529290071956	0.10233
SNORA70F	small nucleolar RNA, H/ACA box 70F	1.19497	-1.43706	0.879662	0.36931958600534	0.102333
PDIA3	protein disulfide isomerase family A member 3	11711.8	0.0427529	0.0261804	1.0300774821575	0.102467	0.846047
SMIM8	small integral membrane protein 8	33.1244	-0.242794	0.148713	0.845106823542002	0.102546
ZFPM1	zinc finger protein, FOG family member 1	10.0539	-0.476585	0.29194	0.718676624028715	0.102579
ZNF32	zinc finger protein 32	181.991	0.106092	0.0649908	1.07630841437026	0.102593
RAB37	RAB37, member RAS oncogene family	48.4406	0.197102	0.120774	1.1463934471834	0.10268
TMEM255B	transmembrane protein 255B	81.518	0.188725	0.115664	1.13975607985448	0.10275
SULT4A1	sulfotransferase family 4A member 1	3.28224	0.849856	0.520867	1.80232044091048	0.10276
ZNF543	zinc finger protein 543	23.6473	0.283551	0.173859	1.21718722911779	0.102905
CHKA	choline kinase alpha	236.024	0.102877	0.0630873	1.07391287342632	0.102952
FAM184A	family with sequence similarity 184 member A	16.3453	0.354552	0.217598	1.27858822855651	0.103231
ZCCHC5		13.5132	-0.371453	0.228059	0.773003804983693	0.103365
C9orf116	chromosome 9 open reading frame 116	4.57142	-0.647192	0.397472	0.638522029235861	0.103468
CFL2	cofilin 2	746.216	-0.0643756	0.0395615	0.956359134836087	0.103689
TBKBP1	TBK1 binding protein 1	171.702	0.118381	0.0727825	1.08551576034766	0.103844
ANKRD13D	ankyrin repeat domain 13D	213.254	0.110974	0.0682687	1.07995687083419	0.104047
SNX22	sorting nexin 22	9.90717	0.430332	0.264849	1.34754363456507	0.104201
TSEN34	tRNA splicing endonuclease subunit 34	195.802	0.110642	0.068112	1.07970832773001	0.104289
CDKN2C	cyclin dependent kinase inhibitor 2C	190.276	0.102596	0.06316	1.07370387097035	0.104294
IRAK1	interleukin 1 receptor associated kinase 1	752.056	0.0814084	0.0501171	1.05805041076987	0.104298
EBLN3		889.014	-0.0612837	0.0377356	0.958410922301268	0.104369
LEPROTL1	leptin receptor overlapping transcript like 1	309.693	0.0847629	0.0522042	1.06051342512725	0.104444
IDNK	IDNK, gluconokinase	17.9631	0.325373	0.200455	1.25298846589873	0.104552
HAS2	hyaluronan synthase 2	411.644	-0.0906454	0.0558574	0.939102539929274	0.104632
LMCD1	LIM and cysteine rich domains 1	155.79	0.134235	0.0827864	1.09751090068244	0.104918
NPLOC4	NPL4 homolog, ubiquitin recognition factor	1304.75	-0.0567577	0.0350128	0.961422418280068	0.105006
RNF149	ring finger protein 149	549.125	-0.0718394	0.0443216	0.951424182593374	0.105046
MDGA1	MAM domain containing glycosylphosphatidylinositol anchor 1	219.684	0.104045	0.0642183	1.07478290743212	0.105193
BCLAF1	BCL2 associated transcription factor 1	1819.33	-0.051838	0.0319963	0.964706501637444	0.105205	0.862825
LOC374443	C-type lectin domain family 2 member D pseudogene	117.097	0.136652	0.0843592	1.09935082039727	0.105258
COL8A2	collagen type VIII alpha 2 chain	880.133	0.0869373	0.0536717	1.06211305780752	0.105276
ZIC2	Zic family member 2	1.18162	1.274	0.786653	2.41830577462364	0.105336
SNRPA1	small nuclear ribonucleoprotein polypeptide A'	171.668	-0.108078	0.0667608	0.927823344912806	0.105472
C2orf66	chromosome 2 open reading frame 66	4.42561	-0.722303	0.446303	0.606129138781554	0.105574
SRSF1	serine and arginine rich splicing factor 1	1410.45	-0.0612214	0.0378409	0.958452340863057	0.105692
MIR4697HG	MIR4697 host gene	158.51	0.138891	0.0858572	1.10105836697934	0.105728
LINC01252	long intergenic non-protein coding RNA 1252	16.2294	-0.3448	0.213154	0.78741702251358	0.105746
PLCG2	phospholipase C gamma 2	353.66	-0.0809447	0.0500462	0.945438330052136	0.105792
ADRA2A	adrenoceptor alpha 2A	8.04734	0.497922	0.3079	1.41217817610161	0.105845
FLVCR1	feline leukemia virus subgroup C cellular receptor 1	96.7525	0.140614	0.0869585	1.10237411315782	0.105873
TOP2A	DNA topoisomerase II alpha	606.589	-0.0809012	0.0500603	0.945466868314111	0.106078
ZNF850	zinc finger protein 850	13.2873	-0.371268	0.22975	0.773102750013006	0.106102
DHRS2	dehydrogenase/reductase 2	2.68891	-0.905477	0.560477	0.533856249400284	0.106193
APOLD1	apolipoprotein L domain containing 1	103.848	-0.137164	0.0849404	0.909304642906602	0.106347
IL1RN	interleukin 1 receptor antagonist	518.63	0.109708	0.0679731	1.07900993138969	0.106529
MYBL1	MYB proto-oncogene like 1	95.2872	-0.149974	0.092976	0.901266484085965	0.106735
RRAS	RAS related	467.467	0.101608	0.0630414	1.07296856423558	0.107014
ZSCAN23	zinc finger and SCAN domain containing 23	10.4252	-0.442097	0.274295	0.736063916120642	0.107014
C17orf59		32.3738	-0.256575	0.159246	0.837072903235514	0.107139
CAPN3	calpain 3	169.509	0.124966	0.0775657	1.09048196889014	0.107159
MGME1	mitochondrial genome maintenance exonuclease 1	138.206	-0.123395	0.0766084	0.91802456840523	0.107239
USP5	ubiquitin specific peptidase 5	650.486	-0.0599964	0.037251	0.959266511094039	0.107267
ANXA1	annexin A1	5038.82	-0.0584031	0.0362622	0.960326509308741	0.107271	0.8691
SAFB	scaffold attachment factor B	572.749	-0.0726513	0.0451172	0.950888934285	0.107337
NPAS2	neuronal PAS domain protein 2	319.199	0.0848599	0.0527162	1.06058470643469	0.107453
LINC01607	long intergenic non-protein coding RNA 1607	1.40301	1.19863	0.744804	2.29521220352946	0.107547
HLA-DOA	major histocompatibility complex, class II, DO alpha	15.0755	0.356304	0.221491	1.28014219342785	0.10769
CHSY1	chondroitin sulfate synthase 1	647.45	0.0730529	0.0454154	1.05194036485357	0.107715
ARL2	ADP ribosylation factor like GTPase 2	95.932	0.15257	0.0948759	1.11154751073263	0.107814
SLC16A10	solute carrier family 16 member 10	126.366	-0.121889	0.0758112	0.918983737633111	0.107881
TRIM23	tripartite motif containing 23	405.331	-0.0815395	0.0507416	0.945048633176743	0.108064
AK4	adenylate kinase 4	805.304	0.0674741	0.0420329	1.04788044730186	0.108435
PIK3IP1	phosphoinositide-3-kinase interacting protein 1	454.098	0.074203	0.0462359	1.05277928010695	0.10852
PPARGC1B	PPARG coactivator 1 beta	5.9164	0.594837	0.370689	1.51030145211095	0.108565
AAMP	angio associated migratory cell protein	649.442	-0.0625335	0.0389929	0.957581023267724	0.108777
RNASEH1	ribonuclease H1	200.088	-0.0994783	0.0620327	0.933370470179161	0.108793
DHX34	DExH-box helicase 34	217.086	0.111994	0.0698436	1.08072095799822	0.108825
TMEM185A	transmembrane protein 185A	91.6305	0.137182	0.0855518	1.09975486299197	0.108825
GOLGA2	golgin A2	1849.41	-0.0496886	0.030989	0.966144868628898	0.10884	0.8691
GLRB	glycine receptor beta	117.014	0.134222	0.0837132	1.09750111116585	0.108855
CPNE2	copine 2	169.196	0.111363	0.0694741	1.0802481042505	0.108948
ERLIN1	ER lipid raft associated 1	762.74	0.0575267	0.0358887	1.0406801303968	0.108952
ZNF429	zinc finger protein 429	75.0308	-0.168726	0.105309	0.88962824472094	0.109114
LRCH1	leucine rich repeats and calponin homology domain containing 1	427.13	-0.0718977	0.044878	0.951385733311038	0.10914
TSC22D2	TSC22 domain family member 2	161.856	-0.115212	0.0719314	0.923246388133018	0.109222
ITGAM	integrin subunit alpha M	86.2503	0.155426	0.0970641	1.11375065373092	0.109316
MBLAC1	metallo-beta-lactamase domain containing 1	9.48615	-0.433273	0.270754	0.74057989390145	0.109545
GOLGA5	golgin A5	835.771	-0.0614165	0.0383814	0.958322725750101	0.109562
SLC16A13	solute carrier family 16 member 13	16.9034	0.320409	0.200302	1.24868471722385	0.109681
DHFR	dihydrofolate reductase	79.5808	0.15269	0.0955045	1.11163989731097	0.109872
MIIP	migration and invasion inhibitory protein	99.4068	0.156451	0.0979244	1.11454179758369	0.110117
LPCAT4	lysophosphatidylcholine acyltransferase 4	66.2125	0.160741	0.10063	1.11786109172501	0.110189
NXPH3	neurexophilin 3	10.8757	-0.397859	0.249144	0.758983860811052	0.110287
NPHS1	NPHS1, nephrin	6.12345	0.614288	0.384681	1.53080265242926	0.110293
ADH1B	alcohol dehydrogenase 1B (class I), beta polypeptide	1.34755	-1.29614	0.812045	0.407214759550285	0.110457
KIF5B	kinesin family member 5B	2466.28	-0.0526668	0.0329977	0.964152475056954	0.110473	0.8691
CYFIP1	cytoplasmic FMR1 interacting protein 1	950.681	-0.05665	0.0354944	0.961494136528377	0.110483
LYRM4	LYR motif containing 4	244.709	0.0904972	0.0567172	1.0647370262195	0.110581
WARS2	tryptophanyl tRNA synthetase 2, mitochondrial	94.3615	-0.139646	0.0875362	0.907741935079562	0.110647
BHLHB9	basic helix-loop-helix family member b9	114.69	0.133491	0.0836818	1.09694474357335	0.110663
CSF3	colony stimulating factor 3	881.687	-0.108263	0.0678853	0.927704606687258	0.11076
FOXM1	forkhead box M1	161.892	-0.108505	0.0680451	0.927548598235362	0.1108
RPL23AP87	ribosomal protein L23a pseudogene 87	1.46833	1.29248	0.810545	2.44949445508576	0.110805
LINC00265	long intergenic non-protein coding RNA 265	54.255	-0.195542	0.122676	0.873244915628088	0.110943
THAP2	THAP domain containing 2	102.712	0.141841	0.0889877	1.10331248312745	0.110948
SASS6	SAS-6 centriolar assembly protein	54.5891	-0.18598	0.116682	0.879051784895965	0.110958
OXCT1	3-oxoacid CoA-transferase 1	410.948	0.0752876	0.0472361	1.05357101073627	0.110968
VSX1	visual system homeobox 1	0.984027	1.62689	1.02075	3.08847214101322	0.110976
CAND1	cullin associated and neddylation dissociated 1	1539.09	-0.0577975	0.036275	0.960729712164336	0.11109	0.8691
SNORD98	small nucleolar RNA, C/D box 98	0.95397	-1.49147	0.936275	0.355649044367259	0.111163
MPPED1	metallophosphoesterase domain containing 1	0.594987	1.91667	1.2033	3.77550704456435	0.111196
MSMO1	methylsterol monooxygenase 1	1262.25	-0.0718674	0.0451245	0.951405739160044	0.11124
SLC39A8	solute carrier family 39 member 8	8779.24	-0.0453844	0.0284998	0.969031591907251	0.111285	0.8691
STEAP3	STEAP3 metalloreductase	2011.97	0.065809	0.0413328	1.04667171779738	0.111345	0.8691
DNAJB1	DnaJ heat shock protein family (Hsp40) member B1	656.818	0.0625027	0.0392654	1.04427573238665	0.111429
COMT	catechol-O-methyltransferase	829.628	0.0992414	0.0623558	1.07121006181474	0.111489
TTF1	transcription termination factor 1	143.589	0.119055	0.0748397	1.08602321627109	0.111655
NBEAL2	neurobeachin like 2	54.2137	0.189682	0.119237	1.14051240634134	0.111655
LMAN2L	lectin, mannose binding 2 like	341.208	0.0863298	0.0542765	1.06166587290868	0.11171
CAPNS1	calpain small subunit 1	1704.47	-0.044731	0.02813	0.96947053966805	0.1118	0.8691
EPN2	epsin 2	466.772	0.0718393	0.0451835	1.05105580514841	0.111847
ABHD13	abhydrolase domain containing 13	248.706	-0.100327	0.0631424	0.932821330745507	0.112082
ARNT2	aryl hydrocarbon receptor nuclear translocator 2	61.5163	-0.171017	0.107641	0.888216429919982	0.112111
ATP5G3	ATP synthase, H+ transporting, mitochondrial Fo complex subunit C3 (subunit 9)	564.791	0.0705689	0.0444194	1.05013072949758	0.112129
PSIP1	PC4 and SFRS1 interacting protein 1	601.741	0.0663077	0.0417498	1.04703356404509	0.112237
IFI27	interferon alpha inducible protein 27	3461.41	0.0892873	0.0562321	1.06384451728439	0.112323	0.8691
PON2	paraoxonase 2	1113.92	0.0597934	0.0376616	1.04231646327658	0.112366
SLC16A7	solute carrier family 16 member 7	1730.69	-0.0804891	0.0506978	0.945736985711201	0.112371	0.8691
MRPL43	mitochondrial ribosomal protein L43	237.163	0.0973222	0.0613018	1.06978595444265	0.112379
DAGLB	diacylglycerol lipase beta	147.299	0.107824	0.0679255	1.07760143241093	0.112426
DCP2	decapping mRNA 2	453.232	-0.0770004	0.0485153	0.948026683960637	0.112482
MACROD1	MACRO domain containing 1	7.06465	0.487549	0.307345	1.40206127562609	0.112665
TSPAN17	tetraspanin 17	246.661	0.0894421	0.056413	1.06395863079569	0.112856
LPXN	leupaxin	207.925	-0.0942119	0.0594477	0.936783848083905	0.113015
NANP	N-acetylneuraminic acid phosphatase	114.879	-0.130198	0.0821633	0.913705899924208	0.113051
AQP7P1	aquaporin 7 pseudogene 1	8.04429	0.50994	0.321858	1.42399103759697	0.113111
JADE2	jade family PHD finger 2	986.271	0.0646037	0.0407824	1.0457976278424	0.11317
MGC45922		2.21026	1.06352	0.671453	2.09002762098266	0.113214
ASB4	ankyrin repeat and SOCS box containing 4	2.49811	0.9117	0.575603	1.88126049393545	0.113216
LOC101927045	uncharacterized LOC101927045	48.3132	0.202548	0.127909	1.1507290322034	0.113299
CCNO	cyclin O	62.2772	0.224331	0.141706	1.1682354071175	0.113404
LTBP1	latent transforming growth factor beta binding protein 1	5021.1	0.052943	0.0334535	1.03737894754782	0.113516	0.872431
FBF1	Fas binding factor 1	66.8843	0.181645	0.114797	1.1341760329858	0.113578
RLIM	ring finger protein, LIM domain interacting	881.587	-0.0570175	0.0360345	0.961249280946158	0.11358
NET1	neuroepithelial cell transforming 1	373.247	0.0804266	0.0508298	1.05733067787997	0.113587
ATG16L2	autophagy related 16 like 2	237.415	0.12597	0.079645	1.09124114591839	0.113731
FAM133A	family with sequence similarity 133 member A	1.25411	1.19305	0.754472	2.28635943293618	0.113808
CMIP	c-Maf inducing protein	442.971	-0.0687089	0.0434552	0.953490907264155	0.113845
TULP3	tubby like protein 3	713.475	-0.0610726	0.0386423	0.958551196355013	0.114002
EXOC1	exocyst complex component 1	474.549	-0.0792279	0.0501432	0.94656406505807	0.114099
XKR9	XK related 9	14.3614	-0.346579	0.219391	0.786446669475943	0.114167
ZNF367	zinc finger protein 367	62.5633	-0.178379	0.112964	0.883695201267512	0.114317
TREML3P	triggering receptor expressed on myeloid cells like 3, pseudogene	66.8928	0.16553	0.104836	1.121578335326	0.114347
RADIL	Rap associating with DIL domain	28.1495	0.253919	0.16083	1.1924422689676	0.114381
OLFML2A	olfactomedin like 2A	16.2311	-0.346701	0.219643	0.786379998376778	0.114457
FER1L4	fer-1 like family member 4, pseudogene	16.1748	0.339582	0.215154	1.26539004219642	0.114493
NAGK	N-acetylglucosamine kinase	403.402	-0.0738693	0.0468026	0.950086471253529	0.114493
KIF4A	kinesin family member 4A	77.3398	-0.155046	0.0983152	0.89810370129343	0.114788
LRRC37BP1	leucine rich repeat containing 37B pseudogene 1	137.342	-0.120414	0.0763718	0.919923585857117	0.114869
RIMS1	regulating synaptic membrane exocytosis 1	18.0892	-0.310198	0.196828	0.806530781369493	0.115028
PANK3	pantothenate kinase 3	423.555	-0.0811157	0.0514706	0.945326310406326	0.115035
LINC00504	long intergenic non-protein coding RNA 504	1.48002	-1.17781	0.747509	0.442020891242353	0.115106
TRIM52-AS1	TRIM52 antisense RNA 1 (head to head)	37.6747	0.218028	0.138384	1.16314287768385	0.115133
TMEM41A	transmembrane protein 41A	154.653	0.107033	0.0679552	1.07701133806127	0.115243
FABP3	fatty acid binding protein 3	270.11	-0.0955476	0.060669	0.935916904900088	0.11528
REM2	RRAD and GEM like GTPase 2	2.64007	-0.849536	0.539546	0.554963255399245	0.115363
HCN3	hyperpolarization activated cyclic nucleotide gated potassium channel 3	54.4256	0.179653	0.114118	1.13261142898357	0.115425
KNDC1	kinase non-catalytic C-lobe domain containing 1	6.7462	0.517063	0.328516	1.43103920829877	0.115502
HSPA14	heat shock protein family A (Hsp70) member 14	263.327	-0.0954221	0.060641	0.935998374623266	0.11559
NHLH1	nescient helix-loop-helix 1	4.47788	-0.657015	0.417616	0.634189253978739	0.115661
SSFA2	sperm specific antigen 2	1352.23	-0.054656	0.0347583	0.962823989744089	0.115845
ARL4C	ADP ribosylation factor like GTPase 4C	116.7	0.126633	0.0805445	1.09174281175496	0.115901
C19orf33	chromosome 19 open reading frame 33	2.56891	0.844737	0.537498	1.79593769233521	0.116041
SCIN	scinderin	534.298	-0.0685156	0.0436005	0.953618686854681	0.11608
NPIPB9	nuclear pore complex interacting protein family member B9	1.65696	-1.15186	0.733613	0.450045106753065	0.116388
WBP2NL	WBP2 N-terminal like	1.1904	1.20037	0.764837	2.29797885365501	0.116545
UBE3B	ubiquitin protein ligase E3B	612.66	-0.0591999	0.0377214	0.959796241378542	0.116555
ZNF197-AS1	ZNF197 antisense RNA 1	1.71647	-1.09261	0.696304	0.468913521823658	0.116613
KCTD15	potassium channel tetramerization domain containing 15	203.19	0.105868	0.0674797	1.07614130983289	0.116676
SH3PXD2A	SH3 and PX domains 2A	1513.05	0.051943	0.0331204	1.03666010854071	0.11681	0.890307
ARMC12	armadillo repeat containing 12	10.3646	0.431834	0.275407	1.34894731752135	0.116885
GEMIN8P4	gem nuclear organelle associated protein 8 pseudogene 4	9.65453	-0.411445	0.262444	0.751869830162881	0.11694
C2orf27A	chromosome 2 open reading frame 27A	15.0423	-0.355647	0.226869	0.781519141817603	0.116967
PFDN2	prefoldin subunit 2	194.63	0.10469	0.0668063	1.07526324474036	0.117099
LOC389906	zinc finger protein 839 pseudogene	12.8829	-0.366769	0.234071	0.775517353322535	0.117136
NEK4	NIMA related kinase 4	262.33	-0.0841609	0.0537139	0.943333055918906	0.117153
DSC3	desmocollin 3	133.623	0.132598	0.0846383	1.09626634711383	0.117197
WRN	Werner syndrome RecQ like helicase	264.775	-0.100026	0.0638476	0.9330164595592	0.117201
FLJ42351	uncharacterized LOC400999	6.68658	0.603492	0.385235	1.51939003414802	0.117218
NPAS3	neuronal PAS domain protein 3	23.9774	-0.294495	0.188075	0.815357633462058	0.117386
LOC171391	uncharacterized LOC171391	16.8928	-0.312196	0.199385	0.805415109618298	0.117398
CD74	CD74 molecule	538.145	-0.116931	0.0746885	0.922147276839127	0.117447
ZNF337-AS1	ZNF337 antisense RNA 1	17.3712	0.314906	0.201151	1.24393098527205	0.11746
ACTR6	ARP6 actin related protein 6 homolog	248.319	0.0948523	0.0605896	1.06795609884751	0.117468
PGAP2	post-GPI attachment to proteins 2	76.6357	0.154824	0.0989566	1.11328599800806	0.117684
TTN	titin	38.5824	0.220906	0.141225	1.16546502538325	0.117769
CCDC80	coiled-coil domain containing 80	8298.48	0.0432297	0.0276418	1.03041803359259	0.117835	0.890307
ATP6V0A1	ATPase H+ transporting V0 subunit a1	828.517	0.0580922	0.0371485	1.04108813628008	0.117868
PMPCB	peptidase, mitochondrial processing beta subunit	485.008	-0.0661985	0.0423471	0.955151512535731	0.117998
AKT3	AKT serine/threonine kinase 3	2046.46	-0.0466161	0.0298227	0.96820464307755	0.118028	0.890307
PCDHB4	protocadherin beta 4	109.707	-0.122966	0.0786939	0.918298073234205	0.118151
ZMYND8	zinc finger MYND-type containing 8	524.04	-0.0658077	0.0421241	0.955410293146868	0.118233
C11orf65	chromosome 11 open reading frame 65	1.8893	-0.941477	0.602854	0.520699672646748	0.118359
GLCE	glucuronic acid epimerase	197.173	-0.104589	0.0670008	0.930069557685762	0.11852
SERPINA6	serpin family A member 6	193.501	-0.0995637	0.0638004	0.933315218947513	0.11863
UNG	uracil DNA glycosylase	153.919	0.110228	0.0706517	1.07939847337199	0.118724
NDUFAF2	NADH:ubiquinone oxidoreductase complex assembly factor 2	114.906	-0.12525	0.0802912	0.91684524475309	0.118773
PIR	pirin	68.9404	-0.154054	0.098773	0.89872132705966	0.118836
IL24	interleukin 24	186.68	-0.114195	0.0732293	0.923897581844641	0.118897
LARS	leucyl-tRNA synthetase	1216.83	-0.0552275	0.035431	0.962442670401341	0.11906
LMBRD1	LMBR1 domain containing 1	704.335	0.0627936	0.0402869	1.04448635037343	0.119076
BTRC	beta-transducin repeat containing E3 ubiquitin protein ligase	342.362	0.0911833	0.0585232	1.065243536872	0.119216
TBXAS1	thromboxane A synthase 1	7.67816	0.475589	0.305266	1.39048626992211	0.119245
IRX2	iroquois homeobox 2	13.3811	0.352896	0.226587	1.27712186337535	0.119365
LINC01010	long intergenic non-protein coding RNA 1010	6.24351	-0.53291	0.342194	0.691159301759667	0.119391
HOPX	HOP homeobox	2.96821	0.837179	0.537857	1.78655327857658	0.119588
TCTN1	tectonic family member 1	444.717	0.068345	0.0439121	1.04851317180052	0.119612
UBXN10	UBX domain protein 10	12.3459	0.373904	0.240353	1.29585496429829	0.119792
EHMT2	euchromatic histone lysine methyltransferase 2	344.526	0.0789837	0.0507864	1.0562737245049	0.119895
ALOXE3	arachidonate lipoxygenase 3	9.87645	-0.423273	0.272168	0.745730768197896	0.1199
RFTN1	raftlin, lipid raft linker 1	241.749	-0.0919848	0.0591496	0.938231061854914	0.119917
FRMD4A	FERM domain containing 4A	650.028	-0.0675432	0.0434416	0.954261676248963	0.119993
DENND5A	DENN domain containing 5A	4172.06	-0.0412548	0.0265366	0.971809329661474	0.120033	0.894958
ZSCAN16	zinc finger and SCAN domain containing 16	20.4248	-0.31525	0.202827	0.803711511982179	0.120117
TCEAL3	transcription elongation factor A like 3	213.759	0.0960447	0.0617975	1.06883907165339	0.12014
TXNDC12	thioredoxin domain containing 12	725.413	0.0581237	0.037409	1.04111088369841	0.120247
TMEM2	transmembrane protein 2	467.617	-0.0696588	0.044844	0.95286335776707	0.120338
SBK3	SH3 domain binding kinase family member 3	4.69134	0.655526	0.422056	1.57518969366234	0.120382
PHOSPHO1	phosphoethanolamine/phosphocholine phosphatase	6.04748	-0.562935	0.362502	0.676923718304898	0.120444
ASRGL1	asparaginase like 1	8.39462	0.45086	0.290385	1.36685479448574	0.120512
LOC401312	uncharacterized LOC401312	0.757002	1.6403	1.05671	3.11730796515358	0.120596
SIX3	SIX homeobox 3	1.49919	1.11842	0.720578	2.17108367860091	0.120636
HDAC5	histone deacetylase 5	617.983	0.0879117	0.0566442	1.06283059154472	0.120663
TMEM189	transmembrane protein 189	322.049	0.0759488	0.0489456	1.05405400413984	0.120734
NOSTRIN	nitric oxide synthase trafficking	1.66162	-1.03659	0.668071	0.487477873620268	0.120754
GALK2	galactokinase 2	184.763	-0.102355	0.0659756	0.931511437438355	0.120806
SLC48A1	solute carrier family 48 member 1	206.858	0.0947263	0.0610643	1.0678627729243	0.120841
KRIT1	KRIT1, ankyrin repeat containing	696.609	-0.0638326	0.0411585	0.956719134759822	0.120926
DVL1	dishevelled segment polarity protein 1	279.315	0.137974	0.0890243	1.10035853821745	0.121179
CD55	CD55 molecule (Cromer blood group)	17127.1	-0.0482556	0.0311412	0.967104982846586	0.121244	0.894958
NBPF11	NBPF member 11	1.70274	1.06066	0.684554	2.08587940595351	0.121283
TRIM68	tripartite motif containing 68	119.384	0.120196	0.0775776	1.08688272923962	0.121293
PCBP1-AS1	PCBP1 antisense RNA 1	83.5099	-0.149745	0.0966503	0.901409978879467	0.121299
CTSS	cathepsin S	4756.68	-0.0471873	0.0304719	0.967821403272125	0.12149	0.894958
DUSP2	dual specificity phosphatase 2	10.9164	0.424859	0.274374	1.34244120070242	0.12151
LOC101930071	uncharacterized LOC101930071	2.32885	0.904086	0.583871	1.8713584487011	0.121518
KDM3B	lysine demethylase 3B	1011.1	-0.0546204	0.0352787	0.962847770971794	0.121562
IGFBP3	insulin like growth factor binding protein 3	20714.5	-0.0674085	0.0435461	0.954350739820282	0.121627	0.894958
SMC3	structural maintenance of chromosomes 3	701.503	-0.0634723	0.0410114	0.956958122268388	0.121701
NUP85	nucleoporin 85	204.298	-0.098523	0.0636819	0.933988675741322	0.121836
EMC2	ER membrane protein complex subunit 2	516.012	0.067834	0.0438647	1.04814187900431	0.121999
SEMA6A	semaphorin 6A	63.2999	0.192412	0.124441	1.14267269280892	0.122053
PRR34-AS1	PRR34 antisense RNA 1	28.9369	0.234947	0.151992	1.17686317639374	0.122157
NPTX1	neuronal pentraxin 1	2.56379	-0.799624	0.517566	0.57449904035075	0.122353
ZBTB39	zinc finger and BTB domain containing 39	143.47	-0.10691	0.0692015	0.928574660774507	0.122368
RNF144B	ring finger protein 144B	1503	-0.0480326	0.0310956	0.967254496172537	0.122425	0.894958
ANKLE2	ankyrin repeat and LEM domain containing 2	866.236	-0.0496373	0.0321392	0.96617917799947	0.12248
SCARNA12	small Cajal body-specific RNA 12	18.4992	-0.323967	0.209867	0.798870418763232	0.122667
KCMF1	potassium channel modulatory factor 1	575.044	-0.0603548	0.0390987	0.95902823232808	0.122673
FADS1	fatty acid desaturase 1	1920.63	0.0506163	0.032822	1.03570727124565	0.123038	0.894958
SPIN2B	spindlin family member 2B	12.508	-0.389808	0.25277	0.763231037310018	0.123039
B3GNT8	UDP-GlcNAc:betaGal beta-1,3-N-acetylglucosaminyltransferase 8	7.82597	0.511431	0.331651	1.4254637698898	0.123055
HAS2-AS1	HAS2 antisense RNA 1	7.37354	0.531141	0.344433	1.44507117110858	0.123056
CLN3	CLN3, battenin	223.422	0.0973752	0.063167	1.06982529608383	0.123182
DNM1	dynamin 1	386.588	0.103061	0.0668669	1.0740500943663	0.123246
NIPSNAP3A	nipsnap homolog 3A	153.354	-0.105445	0.0684173	0.929518263760819	0.123268
LINC00174	long intergenic non-protein coding RNA 174	71.2195	0.153003	0.0993011	1.11188155015667	0.123365
LYPD1	LY6/PLAUR domain containing 1	9.75629	-0.436912	0.283564	0.738713853153622	0.123367
PCDHGB2	protocadherin gamma subfamily B, 2	26.4579	0.265586	0.17252	1.20212448262725	0.123695
IL7R	interleukin 7 receptor	257.004	-0.112246	0.0729188	0.925146564122451	0.123724
VNN3	vanin 3	505.647	0.0754463	0.0490132	1.0536869353029	0.123729
IL21R	interleukin 21 receptor	45.8254	0.189776	0.123298	1.1405868952282	0.123763
GPN2	GPN-loop GTPase 2	130.545	-0.120268	0.0781425	0.920016716127895	0.123783
ZNF860	zinc finger protein 860	41.0544	-0.20894	0.135829	0.865172788223519	0.123986
MSANTD3	Myb/SANT DNA binding domain containing 3	301.042	-0.0814486	0.0529496	0.945108217961481	0.123993
STAG2	stromal antigen 2	2036.41	-0.0555318	0.0361133	0.962239684982808	0.12412	0.897481
LOC101929122	uncharacterized LOC101929122	19.788	0.29749	0.19348	1.22900419070804	0.124152
SLC10A7	solute carrier family 10 member 7	243.357	-0.0907203	0.0590368	0.939053813421908	0.124373
IL4R	interleukin 4 receptor	442.567	0.0637188	0.0414876	1.04515636539716	0.124575
ZDHHC14	zinc finger DHHC-type containing 14	100.826	0.123388	0.0803646	1.0892902535215	0.124696
HMGCR	3-hydroxy-3-methylglutaryl-CoA reductase	906.609	-0.0718522	0.0468012	0.951415728442165	0.124719
ZNF578	zinc finger protein 578	41.9986	0.192338	0.125306	1.14261399369694	0.124798
FTSJ3	FtsJ RNA methyltransferase homolog 3	562.438	-0.0632212	0.0411935	0.957124724089693	0.124849
CALML4	calmodulin like 4	19.8675	0.300666	0.19594	1.23171291588141	0.124911
KCNJ2	potassium voltage-gated channel subfamily J member 2	211.416	-0.103199	0.0672536	0.930966320411367	0.124912
NUP54	nucleoporin 54	287.82	-0.0829892	0.0540865	0.944099482711489	0.124936
UBE2E4P	ubiquitin conjugating enzyme E2 E4 pseudogene	1.22239	1.22863	0.800797	2.34345106968271	0.124964
SLC6A8	solute carrier family 6 member 8	264.425	0.102756	0.0669771	1.07382285148232	0.124981
GGH	gamma-glutamyl hydrolase	309.434	0.0864527	0.0563517	1.06175635568048	0.124989
PLB1	phospholipase B1	31.7744	0.229591	0.149705	1.17250251436819	0.125123
IQSEC1	IQ motif and Sec7 domain 1	848.39	0.0569869	0.0371632	1.04029083402627	0.125171
CDK19	cyclin dependent kinase 19	376.481	0.0746491	0.0486881	1.05310487126718	0.125224
MKI67	marker of proliferation Ki-67	285.365	-0.103531	0.0675263	0.930751953899629	0.125226
GPRASP2	G protein-coupled receptor associated sorting protein 2	4.66079	-0.599948	0.391404	0.659777946700312	0.125323
IFNAR1	interferon alpha and beta receptor subunit 1	2128.27	0.0498916	0.0325493	1.03518713166346	0.125325	0.899195
ZNF629	zinc finger protein 629	284.68	-0.0871501	0.0568574	0.941380505795221	0.125329
C6orf15	chromosome 6 open reading frame 15	1.42039	1.36375	0.889903	2.57352490654919	0.125407
MRPS26	mitochondrial ribosomal protein S26	63.6505	0.158332	0.103333	1.11599576478063	0.125462
NLRX1	NLR family member X1	166.326	0.112904	0.0736867	1.08140265374467	0.12547
IFI27L2	interferon alpha inducible protein 27 like 2	241.612	0.103813	0.0677679	1.07460965776979	0.12555
ATP8A1	ATPase phospholipid transporting 8A1	19.8332	0.288388	0.188266	1.22127524141412	0.125569
ZNF542P	zinc finger protein 542, pseudogene	217.09	0.0958797	0.0625957	1.06871686253681	0.125589
MCM6	minichromosome maintenance complex component 6	241.2	-0.0891712	0.0582252	0.940062616930119	0.125649
HERC2P3	hect domain and RLD 2 pseudogene 3	84.2524	0.181425	0.118496	1.13400304530112	0.125753
FLOT2	flotillin 2	903.911	0.0590695	0.0385824	1.04179364758781	0.125771
PPIP5K1	diphosphoinositol pentakisphosphate kinase 1	199.955	-0.09801	0.0640185	0.934320897518747	0.125778
ITPRIP	inositol 1,4,5-trisphosphate receptor interacting protein	1476.91	0.0669365	0.0437276	1.04749002087007	0.125828	0.899195
PDCD6IPP2	PDCD6IP pseudogene 2	8.93069	0.474401	0.309959	1.38934085662825	0.125886
GPATCH2L	G-patch domain containing 2 like	504.903	-0.068168	0.0445855	0.953848494335856	0.126282
CNOT4	CCR4-NOT transcription complex subunit 4	386.883	-0.0776243	0.0507838	0.9476167900526	0.126382
PELP1	proline, glutamate and leucine rich protein 1	352.005	-0.0732401	0.0479217	0.95050091428632	0.126431
PTPDC1	protein tyrosine phosphatase domain containing 1	177.278	-0.0957689	0.0626911	0.935773379445822	0.126604
PSMA5	proteasome subunit alpha 5	618.531	-0.0666493	0.0436313	0.954853068725789	0.126623
UPK1B	uroplakin 1B	2.92334	0.778593	0.509907	1.71545713808434	0.126778
C5orf15	chromosome 5 open reading frame 15	1696.45	-0.0521743	0.0341771	0.964481633277611	0.126864	0.901323
ZBTB22	zinc finger and BTB domain containing 22	265.143	0.0854282	0.0559923	1.06100263683568	0.127081
LOC102724094	uncharacterized LOC102724094	2.33935	0.87653	0.574509	1.83595364455861	0.127084
MGAT5	mannosyl (alpha-1,6-)-glycoprotein beta-1,6-N-acetyl-glucosaminyltransferase	1269.77	0.0590049	0.0386803	1.04174694419011	0.127147
PCBP3	poly(rC) binding protein 3	99.9996	-0.134012	0.0878865	0.9112934025632	0.1273
ZCCHC10	zinc finger CCHC-type containing 10	120.639	-0.126795	0.0831607	0.915863841700479	0.127334
CCDC117	coiled-coil domain containing 117	513.19	-0.0776259	0.0509187	0.947615728833256	0.127382
ZNF207	zinc finger protein 207	1355.24	-0.0465338	0.0305421	0.968259832520729	0.12761
ZNF252P	zinc finger protein 252, pseudogene	298.852	0.0908554	0.0596636	1.06500146356873	0.12781
AKAP12	A-kinase anchoring protein 12	949.995	0.0886558	0.0582262	1.0633789109381	0.127856
IL17C	interleukin 17C	7.28044	0.467077	0.306813	1.38230601360289	0.127921
BAX	BCL2 associated X, apoptosis regulator	488.589	0.0741359	0.0487086	1.05273031928996	0.128002
FLJ10038		203.887	-0.100579	0.066085	0.932658817440679	0.128019
CASP8AP2	caspase 8 associated protein 2	324.686	-0.0803234	0.0527885	0.945845570016488	0.128107
LINC00994	long intergenic non-protein coding RNA 994	1.1224	-1.2664	0.832334	0.415696493038029	0.128134
SULF1	sulfatase 1	25627.5	0.0511021	0.0335934	1.03605609847745	0.12821	0.904159
HYAL2	hyaluronoglucosaminidase 2	255.754	0.081959	0.053879	1.0584543282212	0.128218
DCSTAMP	dendrocyte expressed seven transmembrane protein	1.6029	-1.14859	0.755283	0.451067119965082	0.128326
DYX1C1		2.97868	0.776017	0.510459	1.71239626022772	0.128453
NEDD4L	neural precursor cell expressed, developmentally down-regulated 4-like, E3 ubiquitin protein ligase	530.192	-0.0674316	0.0443681	0.954335491630616	0.128556
ODF3L1	outer dense fiber of sperm tails 3 like 1	10.7833	0.415433	0.273444	1.33369917695485	0.128696
TPI1P3	triosephosphate isomerase 1 pseudogene 3	0.686958	-1.66646	1.09704	0.315024768963703	0.128747
FASTKD5	FAST kinase domains 5	232.988	0.0919444	0.0605278	1.06580567973788	0.128751
SNORD83B	small nucleolar RNA, C/D box 83B	2.68272	0.761827	0.501602	1.69563701633633	0.128816
BACH1	BTB domain and CNC homolog 1	1085.13	-0.0524465	0.0345574	0.964299706328006	0.1291
RALGDS	ral guanine nucleotide dissociation stimulator	205.308	0.0978697	0.0644902	1.07019207394825	0.129118
CCDC116	coiled-coil domain containing 116	1.84001	1.03208	0.68019	2.04497068367091	0.129181
NAALADL1	N-acetylated alpha-linked acidic dipeptidase like 1	82.4708	0.14757	0.0972579	1.10770236943836	0.129189
GLDC	glycine decarboxylase	3.17506	-0.72593	0.478488	0.604607227244134	0.129233
SLC2A12	solute carrier family 2 member 12	201.706	0.105535	0.0695687	1.07589347722917	0.129268
MAP2K1	mitogen-activated protein kinase kinase 1	570.099	-0.062784	0.0414047	0.957414793609513	0.129431
SNORD18A	small nucleolar RNA, C/D box 18A	1.02219	-1.35535	0.894508	0.390840300429201	0.129724
CFHR3	complement factor H related 3	9.24673	-0.411405	0.2716	0.751890980523873	0.129837
CCDC112	coiled-coil domain containing 112	14.9821	-0.342108	0.225853	0.788887658804755	0.129839
ZRANB3	zinc finger RANBP2-type containing 3	46.0795	-0.207571	0.137035	0.865994171023673	0.129841
ASH1L	ASH1 like histone lysine methyltransferase	1615.2	0.0635267	0.0419443	1.04501722218711	0.129886	0.904159
SLC4A7	solute carrier family 4 member 7	545.518	-0.068325	0.0451148	0.95374469113194	0.129907
IL17RC	interleukin 17 receptor C	437.684	0.0779722	0.051489	1.05553340621348	0.129938
MIPEP	mitochondrial intermediate peptidase	56.9135	-0.167478	0.110608	0.890398104400324	0.129988
NR2F1	nuclear receptor subfamily 2 group F member 1	6.12153	0.578924	0.382372	1.49373447311881	0.130018
IRAK2	interleukin 1 receptor associated kinase 2	2056.27	-0.0439252	0.0290126	0.970012181313164	0.130024	0.904159
TMEM214	transmembrane protein 214	1413.45	-0.0477779	0.0315745	0.967425267413052	0.130234
SSX2IP	SSX family member 2 interacting protein	81.1015	0.158466	0.104729	1.11610007965839	0.130252
C21orf33	chromosome 21 open reading frame 33	426.479	0.0755761	0.0499589	1.05378174327116	0.130339
TINAGL1	tubulointerstitial nephritis antigen like 1	145.452	0.11563	0.0764854	1.08344836729098	0.130586
COX6B1	cytochrome c oxidase subunit 6B1	535.427	0.0616558	0.0407857	1.04366287656133	0.13061
CD81	CD81 molecule	5393.66	0.0522775	0.0346007	1.036900508993	0.130819	0.904159
TXNDC15	thioredoxin domain containing 15	1591.96	0.045237	0.029952	1.03185265300911	0.130962	0.904159
UBA3	ubiquitin like modifier activating enzyme 3	639.807	-0.0630276	0.0417377	0.957253173067969	0.131021
LATS2	large tumor suppressor kinase 2	618.95	-0.063693	0.042206	0.95681175469525	0.131274
MCM9	minichromosome maintenance 9 homologous recombination repair factor	107.531	-0.121225	0.0803601	0.919406358096225	0.13142
ELAVL1	ELAV like RNA binding protein 1	535.297	0.0681627	0.0451911	1.04838071198583	0.131473
TP53I3	tumor protein p53 inducible protein 3	103.894	0.134284	0.0890723	1.09754776499255	0.131662
TTC9	tetratricopeptide repeat domain 9	65.3738	-0.158713	0.105291	0.89582406087676	0.131715
MIR3671	microRNA 3671	5.71241	-0.5482	0.363703	0.683872917640786	0.13174
C1orf56	chromosome 1 open reading frame 56	25.2599	0.257351	0.170754	1.19528234569872	0.131772
ZCCHC14	zinc finger CCHC-type containing 14	874.586	-0.0570745	0.0378867	0.961211307767307	0.131951
NMNAT3	nicotinamide nucleotide adenylyltransferase 3	9.90323	-0.406558	0.26991	0.754421321028184	0.131998
THNSL2	threonine synthase like 2	181.579	0.110316	0.0732553	1.07946455332859	0.13209
KIAA1656	KIAA1656 protein	36.4589	0.206099	0.136867	1.15356441924145	0.132109
LOC100294145	uncharacterized LOC100294145	92.7989	-0.133071	0.088401	0.911888515503755	0.132245
NFE2	nuclear factor, erythroid 2	1.79197	0.937211	0.622626	1.9148226075677	0.132259
DSCR9	Down syndrome critical region 9 (non-protein coding)	0.822968	1.517	1.00786	2.86196153408709	0.13228
ZMYM4	zinc finger MYM-type containing 4	774.93	-0.0541831	0.0360065	0.963139634414088	0.132372
KCNJ12	potassium voltage-gated channel subfamily J member 12	44.9862	0.189868	0.126237	1.14065922082258	0.132566
CSNK2A3	casein kinase 2 alpha 3	2.95912	0.768734	0.511159	1.70377453840097	0.132606
MTMR1	myotubularin related protein 1	198.049	0.0922507	0.0613418	1.06603198361202	0.132612
FAM13B	family with sequence similarity 13 member B	763.156	-0.0627788	0.0417479	0.957418248627209	0.132643
SIL1	SIL1 nucleotide exchange factor	1139.38	0.0679839	0.0452597	1.04825077318661	0.133075
TRUB2	TruB pseudouridine synthase family member 2	178.286	0.0974523	0.0648892	1.06988246188921	0.133142
YEATS4	YEATS domain containing 4	69.5581	-0.157524	0.10494	0.896562728249796	0.133333
BICD2	BICD cargo adaptor 2	316.259	-0.0737506	0.0491431	0.950164594258236	0.133424
GTPBP10	GTP binding protein 10	287.527	-0.0816585	0.0544133	0.944970674547293	0.133431
SQSTM1	sequestosome 1	15463.8	0.0508624	0.0338951	1.03588397294568	0.133463	0.907403
SLC22A18	solute carrier family 22 member 18	46.4126	0.232382	0.154899	1.17477317197316	0.133559
ELF4	E74 like ETS transcription factor 4	375.456	-0.0759331	0.0506342	0.948728313399678	0.133707
ZSWIM4	zinc finger SWIM-type containing 4	246.229	-0.114561	0.0764008	0.923663511738733	0.133752
HAPLN3	hyaluronan and proteoglycan link protein 3	427.02	0.107629	0.0717829	1.07745630348507	0.133777
WDR74	WD repeat domain 74	152.702	-0.115425	0.076991	0.923110351855895	0.133822
AGBL2	ATP/GTP binding protein like 2	9.15821	0.421021	0.280831	1.33887464970557	0.133822
TFG	TRK-fused gene	1567.2	-0.0457045	0.0304913	0.968816597700546	0.13389	0.907403
DCUN1D5	defective in cullin neddylation 1 domain containing 5	263.879	-0.0812069	0.0541971	0.945266546193333	0.134039
YPEL1	yippee like 1	22.4842	0.273623	0.182706	1.20883983682954	0.134233
ZFYVE21	zinc finger FYVE-type containing 21	228.281	0.0905386	0.0604643	1.0647676158293	0.134292
ALS2CL	ALS2 C-terminal like	188.854	0.119887	0.0800809	1.08664938674198	0.134376
IDH3B	isocitrate dehydrogenase 3 (NAD(+)) beta	300.298	-0.0765058	0.0511092	0.948351778668928	0.134417
PDGFA	platelet derived growth factor subunit A	130.327	0.113247	0.0757135	1.08165977489521	0.134725
DNASE1L1	deoxyribonuclease 1 like 1	483.907	0.0768724	0.0513959	1.05472902660554	0.134734
ZNF333	zinc finger protein 333	199.586	-0.0956957	0.0640132	0.935820849855599	0.134931
HNRNPUL2	heterogeneous nuclear ribonucleoprotein U like 2	394.873	-0.0726036	0.048578	0.950920371981105	0.135025
PCK2	phosphoenolpyruvate carboxykinase 2, mitochondrial	328.339	0.0977139	0.0654301	1.07007647802619	0.13533
POLK	DNA polymerase kappa	433.023	-0.0757828	0.050749	0.948827151950005	0.135362
RAB9A	RAB9A, member RAS oncogene family	240.83	-0.097388	0.0652328	0.934723776821765	0.135455
GPR108	G protein-coupled receptor 108	1210.7	0.0599451	0.040153	1.04242606425465	0.135459
FOLR1	folate receptor 1	7.96769	0.43619	0.292196	1.35302636709409	0.13549
TM2D2	TM2 domain containing 2	486.801	0.0652149	0.0436892	1.04624078690297	0.135515
HSPA13	heat shock protein family A (Hsp70) member 13	1832.79	-0.0551991	0.0369839	0.962461608463968	0.135563	0.907403
TNIK	TRAF2 and NCK interacting kinase	224.186	0.0902543	0.0604825	1.06455783130294	0.135637
LAX1	lymphocyte transmembrane adaptor 1	2.17265	-0.851532	0.57068	0.554195930096885	0.135663
SMDT1	single-pass membrane protein with aspartate rich tail 1	149.783	-0.113882	0.0763419	0.924098204535997	0.135768
ENTPD7	ectonucleoside triphosphate diphosphohydrolase 7	1147.78	-0.0544665	0.0365175	0.962950496613461	0.135826
RHOBTB3	Rho related BTB domain containing 3	1352.09	0.0499641	0.0335059	1.0352391717008	0.135908
FBXL18	F-box and leucine rich repeat protein 18	219.762	0.104333	0.0699926	1.07499734175672	0.136059
GPN3	GPN-loop GTPase 3	146.085	-0.116902	0.0784367	0.922165851756236	0.13612
PVRL4		19.7229	0.293666	0.1971	1.22575130433147	0.136242
APOO	apolipoprotein O	347.057	0.08512	0.0571358	1.06077594264155	0.136281
MPZ	myelin protein zero	9.56644	-0.438835	0.29457	0.737730144693843	0.136291
CD82	CD82 molecule	4538.77	0.0597569	0.0401129	1.04229013947582	0.136298	0.907403
MALAT1	metastasis associated lung adenocarcinoma transcript 1 (non-protein coding)	5010.58	-0.131293	0.0881661	0.913012674229032	0.136446	0.907403
FARSB	phenylalanyl-tRNA synthetase beta subunit	244.012	-0.0913626	0.0613614	0.93863578480142	0.136507
BRF1	BRF1, RNA polymerase III transcription initiation factor subunit	163.458	0.130491	0.0876418	1.09466624933077	0.13651
GGT8P	gamma-glutamyltransferase 8 pseudogene	1.44241	1.07713	0.723448	2.1098276897829	0.136519
SUPT6H	SPT6 homolog, histone chaperone	1669.4	-0.0525273	0.03528	0.964245713166981	0.136522	0.907403
HACL1	2-hydroxyacyl-CoA lyase 1	141.602	-0.10827	0.0727286	0.927699965434221	0.136571
STK16	serine/threonine kinase 16	179.173	-0.101607	0.0682596	0.931994361082254	0.13661
RBP4	retinol binding protein 4	3148.95	0.0481236	0.0323312	1.0339193156572	0.13663	0.907403
SLC33A1	solute carrier family 33 member 1	895.955	-0.0540396	0.0363111	0.963235423207612	0.136687
FOXO4	forkhead box O4	225.998	-0.093736	0.0630056	0.937092924468228	0.13682
SLC31A2	solute carrier family 31 member 2	467.512	-0.0655329	0.0440727	0.955592259240185	0.137034
KBTBD3	kelch repeat and BTB domain containing 3	40.5258	0.20413	0.13729	1.15199106483665	0.137055
PVRL3		338.21	-0.0814109	0.0547974	0.945132862834978	0.137366
TRAF1	TNF receptor associated factor 1	1457.47	-0.0678804	0.0456972	0.954038628289832	0.137428
RNF207	ring finger protein 207	263.139	0.124942	0.0841122	1.09046398962875	0.137432
CHD7	chromodomain helicase DNA binding protein 7	105.149	0.133519	0.0898905	1.09696632556347	0.13745
TTC39B	tetratricopeptide repeat domain 39B	250.41	-0.084696	0.057053	0.942983222449373	0.137673
ZNF436	zinc finger protein 436	311.972	-0.0786345	0.0529838	0.946953537615001	0.137776
MTA2	metastasis associated 1 family member 2	706.675	-0.0547528	0.036929	0.96275938529379	0.138168
MANSC4	MANSC domain containing 4	0.591073	-1.90158	1.28268	0.267650805685996	0.138206
BAIAP2L2	BAI1 associated protein 2 like 2	4.41721	0.584147	0.394112	1.4991520662047	0.138291
D2HGDH	D-2-hydroxyglutarate dehydrogenase	92.6256	-0.159185	0.107425	0.895530807298374	0.138389
RNF180	ring finger protein 180	36.1604	-0.202558	0.136699	0.869008260208624	0.138397
MRPS17	mitochondrial ribosomal protein S17	65.7743	0.156049	0.105355	1.11423173263198	0.138559
SPATA18	spermatogenesis associated 18	327.658	0.0766924	0.0517855	1.05459746532292	0.138617
NBPF15	NBPF member 15	98.1659	0.136149	0.0919401	1.09896742321042	0.138649
TIMP4	TIMP metallopeptidase inhibitor 4	178.865	0.103307	0.0697731	1.07423291799367	0.13871
COL4A1	collagen type IV alpha 1 chain	1136.46	0.0713099	0.0481692	1.05067024540676	0.138765
BIN2	bridging integrator 2	0.856473	-1.49357	1.00916	0.355131577077662	0.138868
ANKRD36C	ankyrin repeat domain 36C	296.185	-0.117041	0.0790816	0.922076727943801	0.138872
SLC2A13	solute carrier family 2 member 13	120.914	-0.122009	0.0824521	0.918907194758127	0.138939
TERF1	telomeric repeat binding factor 1	237.881	-0.0842604	0.0569505	0.943268009558425	0.138997
FGFBP3	fibroblast growth factor binding protein 3	8.46832	-0.412857	0.279155	0.751134291626464	0.139153
MRPL53	mitochondrial ribosomal protein L53	136.162	0.135804	0.0918597	1.09870527538233	0.139303
C7	complement C7	1.49046	-1.07952	0.730501	0.47318546884592	0.139466
TAZ	tafazzin	182.507	0.101383	0.0686126	1.07280162506496	0.13951
VWA7	von Willebrand factor A domain containing 7	45.9482	0.188699	0.127727	1.13973516419356	0.139581
ZCCHC4	zinc finger CCHC-type containing 4	98.0135	-0.130413	0.0883126	0.913570019825995	0.139751
GATAD2A	GATA zinc finger domain containing 2A	425.501	0.0828089	0.056078	1.05907805083392	0.139763
PSMD11	proteasome 26S subunit, non-ATPase 11	1059.47	-0.0528938	0.0358279	0.964000800614789	0.139855
DDX59	DEAD-box helicase 59	192.535	-0.0933736	0.0632803	0.937328338139402	0.140063
ADCY2	adenylate cyclase 2	300.621	0.0798037	0.0540958	1.05687423975388	0.140151
NAA25	N(alpha)-acetyltransferase 25, NatB auxiliary subunit	331.398	-0.0746624	0.050616	0.949564315803052	0.140193
SLC7A6	solute carrier family 7 member 6	670.969	-0.0607068	0.0411574	0.958794287303203	0.140215
HSH2D	hematopoietic SH2 domain containing	3.63145	0.653843	0.443356	1.57335389701023	0.140277
TBX2	T-box 2	34.5892	0.245042	0.166196	1.18512713017022	0.140371
AUNIP	aurora kinase A and ninein interacting protein	2.65246	-0.916163	0.621442	0.529916501546787	0.140414
CLSTN3	calsyntenin 3	825.679	0.0864016	0.0586194	1.06171868084691	0.140497
NOXRED1	NADP dependent oxidoreductase domain containing 1	10.4726	-0.397146	0.269509	0.759358859746753	0.140592
RUNX1T1	RUNX1 translocation partner 1	50.8298	0.175699	0.119247	1.12951114900035	0.140643
ZSCAN29	zinc finger and SCAN domain containing 29	373.441	-0.0731407	0.0496513	0.950566408659826	0.140727
HNMT	histamine N-methyltransferase	1284.48	-0.0500787	0.0340048	0.965883621849722	0.140833
IL22RA1	interleukin 22 receptor subunit alpha 1	3.59109	0.681923	0.463058	1.6042771877196	0.140845
SNX5	sorting nexin 5	423.221	-0.0740703	0.0503134	0.949954107877482	0.140973
DPM1	dolichyl-phosphate mannosyltransferase subunit 1, catalytic	296.497	-0.0912494	0.0619943	0.938709445746315	0.141048
STIM2	stromal interaction molecule 2	188.969	0.0941709	0.0640338	1.06745181355931	0.141387
HNRNPA1L2	heterogeneous nuclear ribonucleoprotein A1-like 2	59.1307	-0.169451	0.115226	0.889180730256578	0.141399
CD68	CD68 molecule	7440.79	0.0494883	0.0336856	1.03489780851727	0.141799	0.92898
RPL23A	ribosomal protein L23a	1085.84	0.0465691	0.0317007	1.0328058901316	0.141825
CRNKL1	crooked neck pre-mRNA splicing factor 1	398.058	-0.0693181	0.0471876	0.953088395884026	0.141835
TONSL-AS1	TONSL antisense RNA 1	9.72465	0.398968	0.271628	1.31856467492088	0.141886
MARCH7	membrane associated ring-CH-type finger 7	1031.42	-0.0669977	0.0456234	0.954622565324565	0.14197
FAM189B	family with sequence similarity 189 member B	278.489	0.0964598	0.0656917	1.0691467154047	0.142003
C12orf43	chromosome 12 open reading frame 43	97.4888	-0.127686	0.0870242	0.915298168636781	0.142308
TM4SF20	transmembrane 4 L six family member 20	0.692457	-1.65158	1.12612	0.318292073247112	0.142484
C16orf89	chromosome 16 open reading frame 89	14.8375	0.319944	0.218159	1.24828189448088	0.142496
SORD	sorbitol dehydrogenase	17.0462	0.282273	0.192483	1.21610926762022	0.142516
SNORD124	small nucleolar RNA, C/D box 124	2.55695	-0.786074	0.536038	0.579919961575903	0.142525
DNAL1	dynein axonemal light chain 1	221.779	-0.0926765	0.0632215	0.937781365274196	0.142675
CACNA2D4	calcium voltage-gated channel auxiliary subunit alpha2delta 4	18.3715	-0.288836	0.197047	0.818562373382536	0.142698
FAM114A2	family with sequence similarity 114 member A2	295.152	-0.0824325	0.0562403	0.944463883837049	0.142725
IQCK	IQ motif containing K	116.708	-0.116195	0.0793052	0.922617709680358	0.142876
SNORD15A	small nucleolar RNA, C/D box 15A	0.892341	-1.36849	0.934034	0.387296300092558	0.142883
ZNF721	zinc finger protein 721	173.319	-0.103656	0.0707523	0.930671645746181	0.142907
ZFC3H1	zinc finger C3H1-type containing	827.992	-0.0791219	0.0540217	0.94663366843017	0.143021
MARK3	microtubule affinity regulating kinase 3	870.199	-0.0547749	0.0373989	0.962744625894097	0.143026
PSME4	proteasome activator subunit 4	1317.39	-0.0549962	0.037552	0.962596998899068	0.143048
CXorf23		123.921	-0.111136	0.0758962	0.925858877652488	0.143108
SDK1	sidekick cell adhesion molecule 1	478.596	-0.0813536	0.0555784	0.945170445396704	0.143259
SIK1	salt inducible kinase 1	258.08	0.0955306	0.0653105	1.06845830904379	0.143546
LACC1	laccase domain containing 1	921.282	-0.05328	0.0364337	0.963742742614677	0.143636
NUDT9	nudix hydrolase 9	443.899	0.0681649	0.0466124	1.04838228313764	0.143638
MFSD10	major facilitator superfamily domain containing 10	341.373	0.181	0.123771	1.13366902614021	0.14364
C5orf66	chromosome 5 open reading frame 66	12.8318	-0.368611	0.252083	0.774527716906198	0.14367
SUZ12	SUZ12 polycomb repressive complex 2 subunit	457.006	-0.065407	0.0447636	0.955675640400505	0.14397
POLR3A	RNA polymerase III subunit A	420.162	-0.0676946	0.046338	0.954161535701115	0.144046
UBN1	ubinuclein 1	730.338	-0.0606937	0.0415507	0.958802970978109	0.144094
MZT1	mitotic spindle organizing protein 1	177.466	-0.0982498	0.0672658	0.934165580102235	0.144119
ZNF665	zinc finger protein 665	16.9549	0.294176	0.201417	1.22618466927338	0.144143
ALPL	alkaline phosphatase, liver/bone/kidney	31.1427	0.239935	0.164287	1.18093918011538	0.144163
LINC01353	long intergenic non-protein coding RNA 1353	7.98941	0.429638	0.294202	1.34689534896977	0.144194
SSRP1	structure specific recognition protein 1	756.993	-0.0564841	0.0386843	0.961604749569817	0.144254
BIN1	bridging integrator 1	252.876	0.0829438	0.0568208	1.05917708412881	0.14436
C1orf226	chromosome 1 open reading frame 226	8.75465	-0.426567	0.292227	0.744030314345756	0.14437
UBAP2L	ubiquitin associated protein 2 like	1340.16	-0.0472205	0.0323534	0.967799127809478	0.144421
TEKT4P2	tektin 4 pseudogene 2	178.65	0.102258	0.0700774	1.07345214900158	0.144507
TRPM2	transient receptor potential cation channel subfamily M member 2	8.18011	0.471693	0.323254	1.3867353886485	0.14451
CSTA	cystatin A	3.28411	0.813223	0.557529	1.75713291422222	0.144669
SS18	SS18, nBAF chromatin remodeling complex subunit	1178.08	-0.0517985	0.0355149	0.964732947896487	0.144702
UHRF1BP1L	UHRF1 binding protein 1 like	927.355	-0.0566869	0.038868	0.961469582172699	0.144718
CDKN3	cyclin dependent kinase inhibitor 3	93.2313	0.137075	0.0940024	1.09967351966832	0.144783
ZNF420	zinc finger protein 420	111.913	-0.130898	0.0897843	0.913262948086087	0.144864
CHAC1	ChaC glutathione specific gamma-glutamylcyclotransferase 1	133.834	0.154853	0.106233	1.11330796712458	0.144931
NDP	NDP, norrin cystine knot growth factor	3161.1	0.0407717	0.0279731	1.02866388111512	0.144969	0.92898
ANGPTL2	angiopoietin like 2	1233.23	0.0469238	0.0321941	1.0330598457552	0.144971
CKAP2L	cytoskeleton associated protein 2 like	177.341	-0.100432	0.0689424	0.932753418980051	0.145183
NXT2	nuclear transport factor 2 like export factor 2	213.55	-0.105065	0.0721295	0.929762838521592	0.145221
C16orf86	chromosome 16 open reading frame 86	18.6766	0.293548	0.201625	1.22565096843974	0.145417
P4HA1	prolyl 4-hydroxylase subunit alpha 1	4918.04	0.0513898	0.0352995	1.03626273937041	0.145442	0.92898
COTL1	coactosin like F-actin binding protein 1	432.55	-0.0666676	0.0458027	0.954840974148124	0.14552
EPPK1	epiplakin 1	1.04218	-1.23853	0.851343	0.423802990700113	0.145725
GBP5	guanylate binding protein 5	26.1457	-0.299755	0.206059	0.812390289442094	0.145751
RASAL2	RAS protein activator like 2	326.022	-0.0836697	0.0575177	0.943654285142716	0.145759
CLIC2	chloride intracellular channel 2	342.407	-0.0756407	0.052018	0.948920614416349	0.145911
AGGF1	angiogenic factor with G-patch and FHA domains 1	377.992	0.0747506	0.0514072	1.05317896336654	0.145922
IL32	interleukin 32	151.485	-0.117558	0.0808501	0.921746274812515	0.145938
TBC1D29	TBC1 domain family member 29	0.894869	1.33481	0.918131	2.52242731837438	0.145992
SH2D3C	SH2 domain containing 3C	9.28779	0.408536	0.281009	1.32733830998313	0.145996
ANTXR2	anthrax toxin receptor 2	1054.55	0.0523244	0.036001	1.03693421819504	0.146108
ERO1A	endoplasmic reticulum oxidoreductase 1 alpha	983.161	0.0617657	0.0424971	1.043742431849	0.14611
ZNF100	zinc finger protein 100	42.4109	-0.190052	0.130791	0.876574061710028	0.146196
DLD	dihydrolipoamide dehydrogenase	555.527	-0.0587965	0.0404631	0.960064654757682	0.146199
DTX3	deltex E3 ubiquitin ligase 3	362.871	0.0713616	0.049111	1.0507078830265	0.146205
CYP27A1	cytochrome P450 family 27 subfamily A member 1	790.676	0.0732245	0.0504178	1.05206548569363	0.146403
ZNF667	zinc finger protein 667	117.535	0.124445	0.0857115	1.09008804928156	0.146529
COQ2	coenzyme Q2, polyprenyltransferase	79.8023	0.145975	0.100558	1.1064779860074	0.146598
ACADL	acyl-CoA dehydrogenase long chain	6.96122	0.492634	0.339373	1.40701166621253	0.146613
DHX36	DEAH-box helicase 36	755.35	-0.061747	0.0425394	0.958103235344495	0.146634
PLA2G4A	phospholipase A2 group IVA	3127.18	-0.051706	0.0356229	0.964794803921772	0.146646	0.92898
PF4	platelet factor 4	0.664727	1.56787	1.08056	2.96466122365647	0.146785
GRIK1-AS2	GRIK1 antisense RNA 2	4.13165	0.629	0.433564	1.54649294654883	0.146845
LOC102724450	uncharacterized LOC102724450	1.69577	-0.972424	0.670332	0.509649125099751	0.146874
FAM63A		138.408	-0.105219	0.0725514	0.929663596897985	0.146983
ZNF24	zinc finger protein 24	1195.84	-0.0541161	0.0373183	0.963184355094907	0.147025
IFITM1	interferon induced transmembrane protein 1	5217.92	0.0782022	0.0539407	1.05570169598392	0.147119	0.92898
GNL2	G protein nucleolar 2	434.195	-0.0629019	0.0433912	0.957336553537833	0.147157
SLC38A2	solute carrier family 38 member 2	5656.08	-0.045411	0.0313416	0.969013734164249	0.147364	0.92898
NBEAP1	neurobeachin pseudogene 1	1.4284	-1.0541	0.727644	0.481596229048622	0.147435
SKIDA1	SKI/DACH domain containing 1	8.75687	0.425337	0.293638	1.34288589840395	0.147476
PCDHB19P	protocadherin beta 19 pseudogene	2.45262	-0.83259	0.574813	0.56152013291467	0.14749
CCL4	C-C motif chemokine ligand 4	277.478	-0.0802104	0.05539	0.945919706531159	0.147588
SLC3A1	solute carrier family 3 member 1	0.831919	1.35847	0.938114	2.5641347610919	0.147592
EMILIN2	elastin microfibril interfacer 2	168.185	-0.111587	0.0770714	0.925569469512491	0.147663
DDX28	DEAD-box helicase 28	51.8583	0.169133	0.11683	1.12438285088256	0.147706
FBXO45	F-box protein 45	148.343	-0.113506	0.0784174	0.924338716232452	0.147766
CENPA	centromere protein A	15.6462	-0.302177	0.208813	0.811027743578727	0.147864
C11orf68	chromosome 11 open reading frame 68	301.218	0.0814121	0.0562613	1.05805313186482	0.147887
NEK3	NIMA related kinase 3	81.6798	-0.152604	0.105487	0.899625283242241	0.147991
ZFAND6	zinc finger AN1-type containing 6	631.63	-0.0638071	0.0441223	0.956736088367477	0.148138
ISCA2	iron-sulfur cluster assembly 2	62.3831	-0.15547	0.107517	0.897839772690931	0.148178
DOK6	docking protein 6	36.502	-0.215093	0.148764	0.861490603071588	0.148213
WBSCR27		5.3422	0.515378	0.356559	1.42936902556463	0.14834
SRP54	signal recognition particle 54	1036.07	-0.0548698	0.0379632	0.962681327988081	0.148362
ADAMTS3	ADAM metallopeptidase with thrombospondin type 1 motif 3	16.1108	0.307999	0.213107	1.23798922822802	0.148379
ARPC3	actin related protein 2/3 complex subunit 3	993.77	-0.055912	0.0386919	0.961986164278621	0.148442
TBCCD1	TBCC domain containing 1	132.967	-0.106215	0.0735297	0.929021948899683	0.148592
NRCAM	neuronal cell adhesion molecule	21.024	0.296121	0.205035	1.22783840938391	0.14867
FBXO30	F-box protein 30	924.181	-0.0495405	0.0343041	0.966244034864589	0.148694
NCAM1	neural cell adhesion molecule 1	27.2742	0.243628	0.168763	1.18396602872633	0.14885
RRM2	ribonucleotide reductase regulatory subunit M2	234.594	-0.108265	0.0749986	0.92770280216126	0.148861
EBPL	emopamil binding protein like	41.3147	0.206014	0.142724	1.15349671732717	0.148897
STX12	syntaxin 12	592.248	-0.0584865	0.0405408	0.960271004430609	0.149117
MYLK	myosin light chain kinase	117.534	-0.129086	0.0894963	0.914410454382733	0.1492
TRAF2	TNF receptor associated factor 2	265.347	0.102451	0.0710407	1.07359564033495	0.149263
LINC00704	long intergenic non-protein coding RNA 704	1.45427	1.08175	0.750524	2.11660420649256	0.149492
IMPA1	inositol monophosphatase 1	347.026	-0.0753079	0.0522666	0.949139516002938	0.149629
COPG1	coatomer protein complex subunit gamma 1	2537.04	-0.0368897	0.0256031	0.974754121600671	0.149632	0.92898
CCDC149	coiled-coil domain containing 149	525.855	0.0568987	0.0394905	1.04022721273718	0.149636
SETBP1	SET binding protein 1	223.688	0.0951053	0.0660184	1.06814336795045	0.149701
BARX2	BARX homeobox 2	299.647	0.0787408	0.0546678	1.05609584911376	0.149768
EBF1	early B-cell factor 1	232.938	-0.0806778	0.056017	0.945613299597422	0.1498
ZNF235	zinc finger protein 235	27.2083	-0.224325	0.155786	0.855995294901604	0.14988
CSPP1	centrosome and spindle pole associated protein 1	121.204	-0.118422	0.0822569	0.921194785476803	0.149964
MID1IP1-AS1	MID1IP1 antisense RNA 1	0.690644	-1.51773	1.05431	0.349234550136706	0.149995
QPCTL	glutaminyl-peptide cyclotransferase like	145.282	-0.10828	0.075226	0.927693280177504	0.150038
SNHG6	small nucleolar RNA host gene 6	199.249	-0.092992	0.0646209	0.937576276687254	0.150139
AKR1C4	aldo-keto reductase family 1 member C4	0.728707	1.48535	1.03228	2.79984330794386	0.150178
BRINP1	BMP/retinoic acid inducible neural specific 1	26.698	0.243968	0.169564	1.18424574820296	0.150209
GBP4	guanylate binding protein 4	738.692	-0.106763	0.0742137	0.928669571440199	0.150268
CHIC1	cysteine rich hydrophobic domain 1	206.309	-0.0961143	0.0668149	0.935549377014388	0.150288
STRIP1	striatin interacting protein 1	489.693	-0.0606701	0.0421758	0.958818695431776	0.150291
SP2-AS1	SP2 antisense RNA 1	8.00469	0.42527	0.295658	1.34282389854495	0.150325
FDXR	ferredoxin reductase	105.021	0.147901	0.102856	1.10795619842181	0.150451
USP44	ubiquitin specific peptidase 44	91.5732	-0.135956	0.0945825	0.910066306742328	0.150594
C17orf67	chromosome 17 open reading frame 67	18.0001	-0.278344	0.193711	0.824537170000483	0.150747
NFE2L1	nuclear factor, erythroid 2 like 1	11675.5	0.0401195	0.0279273	1.02819898279736	0.150841	0.92898
OIP5	Opa interacting protein 5	11.2711	0.363057	0.252759	1.28614836800026	0.150895
CA11	carbonic anhydrase 11	45.27	0.184434	0.12845	1.13637129210034	0.151047
PSENEN	presenilin enhancer gamma-secretase subunit	281.127	0.0796197	0.0554564	1.05673947654372	0.151083
KLKB1	kallikrein B1	45.3063	0.200293	0.139534	1.14893131595386	0.151163
FLJ34503	uncharacterized FLJ34503	8.3737	-0.492298	0.342994	0.710891868058928	0.151202
DNM1P35	dynamin 1 pseudogene 35	2.86496	0.783423	0.545831	1.72121021637522	0.151206
PSKH1	protein serine kinase H1	366.959	0.0843265	0.0587583	1.06019269347319	0.151247
FOXC2-AS1	FOXC2 antisense RNA 1	2.44631	-0.764701	0.532851	0.588575457794616	0.151255
ABCA1	ATP binding cassette subfamily A member 1	847.885	0.0650343	0.0453237	1.0461097838262	0.15132
PSMB1	proteasome subunit beta 1	1020.59	-0.0525384	0.0366155	0.964238295229293	0.151325
FLJ41200		3.02891	-0.738831	0.515025	0.599224860848116	0.151415
MYO18A	myosin XVIIIA	545.825	0.0735989	0.0513171	1.05233856159599	0.151515
POLE	DNA polymerase epsilon, catalytic subunit	244.815	-0.0861824	0.060096	0.942012154656707	0.15155
SLC5A3	solute carrier family 5 member 3	7167.98	-0.0744403	0.0519096	0.949710487248354	0.151562	0.92898
PRKD3	protein kinase D3	926.165	-0.0598431	0.0417309	0.959368480405753	0.151566
TUBA3FP	tubulin alpha 3f pseudogene	10.0625	-0.389934	0.271973	0.763164616012634	0.151651
CCDC85C	coiled-coil domain containing 85C	115.42	0.118215	0.0824714	1.08539131567705	0.151741
ITGAX	integrin subunit alpha X	199.939	0.10408	0.0726175	1.07480890339882	0.151782
OSBPL2	oxysterol binding protein like 2	364.224	-0.0655299	0.0457228	0.955594232603431	0.1518
ANKRD50	ankyrin repeat domain 50	989.167	-0.0596951	0.0416808	0.959466847478109	0.152088
SLC7A6OS	solute carrier family 7 member 6 opposite strand	92.7743	-0.127787	0.0892549	0.915234337150284	0.152227
NCS1	neuronal calcium sensor 1	237.677	0.0959175	0.0669953	1.06874490724366	0.152228
BRI3	brain protein I3	551.55	0.0627819	0.0438529	1.04447782242863	0.152245
LMAN2	lectin, mannose binding 2	2160.61	0.0722693	0.0504828	1.05136914721951	0.152269	0.92898
MIR6835	microRNA 6835	1.5799	1.21763	0.8507	2.32563597202807	0.152338
CD7	CD7 molecule	2.139	-0.871925	0.609726	0.546417183348002	0.152709
CBFB	core-binding factor beta subunit	446.479	-0.0708019	0.0495372	0.952108648344656	0.152928
LOC407835	mitogen-activated protein kinase kinase 2 pseudogene	2.83965	0.705968	0.493952	1.63123834672444	0.15294
CACNB3	calcium voltage-gated channel auxiliary subunit beta 3	85.3058	0.135694	0.0949744	1.09862139013841	0.153077
ASAH1	N-acylsphingosine amidohydrolase 1	1422.78	0.0486067	0.0340242	1.0342655800473	0.153122
F8A1	coagulation factor VIII associated 1	39.8092	-0.188976	0.132304	0.877228340640724	0.153192
DCP1A	decapping mRNA 1A	564.515	-0.0638514	0.0447115	0.956706675721073	0.15327
LRRC20	leucine rich repeat containing 20	17.6039	0.274444	0.192205	1.20952796733266	0.15333
INHBA-AS1	INHBA antisense RNA 1	9.22533	-0.414299	0.290154	0.750383784125721	0.153332
N4BP3	NEDD4 binding protein 3	22.5747	0.252771	0.177041	1.19149306662824	0.153363
RAB5A	RAB5A, member RAS oncogene family	926.362	-0.0561244	0.0393163	0.961844513952894	0.153433
EFR3B	EFR3 homolog B	23.513	0.24442	0.17126	1.18461676162315	0.153526
ABHD14A	abhydrolase domain containing 14A	44.0784	-0.195942	0.13733	0.873002853473479	0.153638
TLR3	toll like receptor 3	698.379	0.0951466	0.066687	1.06817392819422	0.153648
ARL1	ADP ribosylation factor like GTPase 1	1299.31	-0.0491844	0.034479	0.96648257786152	0.153724
SLC16A8	solute carrier family 16 member 8	1.53474	0.975696	0.68406	1.96658960311179	0.153773
PSMA4	proteasome subunit alpha 4	932.225	-0.0531594	0.0372731	0.963823333938413	0.153807
SH3BP5L	SH3 binding domain protein 5 like	355.355	0.0753542	0.0528368	1.05361964725875	0.15382
ZNF827	zinc finger protein 827	580.111	0.0641283	0.0449676	1.04545306648972	0.153839
C9orf72	chromosome 9 open reading frame 72	128.438	-0.10949	0.0767783	0.926915618485593	0.153852
KIAA1841	KIAA1841	146.069	-0.106841	0.0749347	0.928619210014391	0.153929
ZMIZ2	zinc finger MIZ-type containing 2	906.325	0.0782684	0.0549812	1.05575009228904	0.154578
SON	SON DNA binding protein	4565.82	-0.0443831	0.0311811	0.969704351300272	0.15462	0.92898
LOC115110		3.02891	-0.691584	0.485968	0.619173858245252	0.154706
LAMA4	laminin subunit alpha 4	1454.7	0.0526505	0.037007	1.03716867748915	0.154817
RAB15	RAB15, member RAS oncogene family	118.696	0.113637	0.0798834	1.08195230907621	0.154871
PLOD3	procollagen-lysine,2-oxoglutarate 5-dioxygenase 3	2072.24	0.0651228	0.0457841	1.0461739797588	0.154913	0.92898
NR3C1	nuclear receptor subfamily 3 group C member 1	3312.81	-0.0466947	0.0328453	0.968151908209955	0.155126	0.92898
NR2C2	nuclear receptor subfamily 2 group C member 2	1138.87	-0.0453779	0.0319211	0.969035927564457	0.155152
METTL8	methyltransferase like 8	109.45	0.116855	0.082202	1.08436870472214	0.155153
SYNPO2	synaptopodin 2	56.9311	0.156351	0.109993	1.11446508746498	0.155179
EXD2	exonuclease 3'-5' domain containing 2	223.126	0.0834302	0.0586934	1.05953419894687	0.155184
LAMTOR4	late endosomal/lysosomal adaptor, MAPK and MTOR activator 4	223.665	0.0846629	0.0595609	1.06043992257005	0.155185
PMS2	PMS1 homolog 2, mismatch repair system component	76.9663	0.135614	0.0954118	1.09856038366998	0.155213
SDF2L1	stromal cell derived factor 2 like 1	69.3349	0.147631	0.103893	1.10774898232141	0.155318
SLC6A14	solute carrier family 6 member 14	1.06249	-1.21041	0.852043	0.432146127359014	0.155434
LINC01436	long intergenic non-protein coding RNA 1436	3.86674	-0.763071	0.537262	0.58924065088226	0.155521
LINC00261	long intergenic non-protein coding RNA 261	1.87775	-1.07569	0.757374	0.474443612312604	0.155523
GOLGA8B	golgin A8 family member B	279.085	-0.128027	0.090166	0.915082029228295	0.155636
SEMA4F	ssemaphorin 4F	215.361	0.0865094	0.0609276	1.061798050949	0.155645
DR1	down-regulator of transcription 1	442.095	-0.0773199	0.0544729	0.947816776862811	0.155776
RASA2	RAS p21 protein activator 2	230.106	-0.0842818	0.0593791	0.943253968581944	0.155787
CPNE9	copine family member 9	1.2882	1.06546	0.750904	2.09283156347727	0.155929
MAMLD1	mastermind like domain containing 1	177.315	-0.0946817	0.0667298	0.936478811822946	0.155933
PITPNC1	phosphatidylinositol transfer protein, cytoplasmic 1	397.744	0.0731911	0.0515964	1.05204112384119	0.156035
AAMDC	adipogenesis associated Mth938 domain containing	53.578	-0.163697	0.115414	0.89273413854232	0.156088
PROSER2-AS1	PROSER2 antisense RNA 1	6.59188	-0.475269	0.335108	0.719332898422375	0.156117
IL18	interleukin 18	2.40623	-0.878042	0.619135	0.544105501137301	0.15614
FAM53B	family with sequence similarity 53 member B	133.634	0.111934	0.0789285	1.08067571375101	0.156142
XPO1	exportin 1	1899.61	0.0518851	0.0365949	1.03661854433043	0.156242	0.92898
PSD4	pleckstrin and Sec7 domain containing 4	198.314	0.0880585	0.0621095	1.0629387949219	0.15625
HSPB11	heat shock protein family B (small) member 11	121.713	0.121881	0.0860047	1.08815231510816	0.156443
SCNN1B	sodium channel epithelial 1 beta subunit	5.11807	-0.542388	0.382738	0.686633360350407	0.156446
ZFHX4-AS1	ZFHX4 antisense RNA 1	0.749819	-1.40695	0.992863	0.377108983243864	0.156465
ANKRD26P1	ankyrin repeat domain 26 pseudogene 1	2.85264	-0.733377	0.517837	0.601494186997917	0.156708
AGTRAP	angiotensin II receptor associated protein	817.374	0.0681745	0.0481457	1.04838924693596	0.156775
SKIV2L2	Ski2 like RNA helicase 2	714.398	-0.058996	0.0416676	0.959931923194937	0.156813
APAF1	apoptotic peptidase activating factor 1	326.28	-0.0790366	0.0558273	0.946689630734906	0.156854
KDM7A	lysine demethylase 7A	2099.4	-0.0443712	0.0313447	0.969712408424624	0.156897	0.92898
PDXDC2P	pyridoxal dependent decarboxylase domain containing 2, pseudogene	272.243	-0.105713	0.0746862	0.929345485913351	0.156943
MTMR3	myotubularin related protein 3	740.298	-0.0560207	0.0395787	0.961913619745167	0.156944
FNBP4	formin binding protein 4	1046.44	-0.0884452	0.0625007	0.940535814592575	0.157037
NFKBIA	NFKB inhibitor alpha	6528.54	-0.0391038	0.027634	0.973259347626912	0.157051	0.92898
EDEM3	ER degradation enhancing alpha-mannosidase like protein 3	2840.16	-0.0456184	0.0322384	0.968874411377544	0.157059	0.92898
SMG1P5	SMG1 pseudogene 5	0.700487	1.60107	1.13152	3.03367279343376	0.157079
THNSL1	threonine synthase like 1	84.201	0.127532	0.090137	1.09242341988156	0.157107
GRIK5	glutamate ionotropic receptor kainate type subunit 5	54.2366	0.189087	0.133644	1.14004183954806	0.15711
ATP1B2	ATPase Na+/K+ transporting subunit beta 2	8.16649	0.491739	0.347776	1.40613844955305	0.157375
PDPN	podoplanin	12030.3	0.0325022	0.0229931	1.02278451737479	0.157489	0.92898
UNC5B-AS1	UNC5B antisense RNA 1	1.19112	1.1998	0.848964	2.29707556683192	0.157582
FAM109A	family with sequence similarity 109 member A	82.5578	-0.14843	0.105044	0.902231778396417	0.157647
AKNA	AT-hook transcription factor	198.144	0.0910574	0.0644458	1.06515057436229	0.157676
STAR	steroidogenic acute regulatory protein	0.52361	1.90211	1.34654	3.73758939476223	0.157777
ZKSCAN8	zinc finger with KRAB and SCAN domains 8	922.969	-0.0553561	0.039188	0.962356878223852	0.15778
ADAMTS2	ADAM metallopeptidase with thrombospondin type 1 motif 2	899.188	-0.0536409	0.0379798	0.963501713884368	0.157847
ATP5J	ATP synthase, H+ transporting, mitochondrial Fo complex subunit F6	498.143	0.0642081	0.0454843	1.04551092927153	0.158051
GCH1	GTP cyclohydrolase 1	3161.78	-0.0427487	0.0303082	0.970803538015718	0.158401	0.92898
SLC15A4	solute carrier family 15 member 4	509.227	-0.0602636	0.0427321	0.959088866215435	0.158462
AMPD2	adenosine monophosphate deaminase 2	755.425	-0.0555423	0.0393951	0.962232671353707	0.158576
ANK2	ankyrin 2	182.272	-0.0966715	0.0685723	0.935188136377421	0.158606
NEK10	NIMA related kinase 10	23.4463	0.244134	0.173195	1.18438196997978	0.158661
NHP2L1		553.939	-0.0601088	0.0426435	0.959191777244808	0.158668
PGBD2	piggyBac transposable element derived 2	96.6563	0.12829	0.0910164	1.09299714729477	0.158681
ZNF181	zinc finger protein 181	192.123	0.0895473	0.0635354	1.06403628004399	0.158714
DHRS7B	dehydrogenase/reductase 7B	138.018	-0.104546	0.074198	0.930097591840465	0.158831
LOC101928710		1.90601	-0.936213	0.664533	0.522602856860803	0.158886
UBE2H	ubiquitin conjugating enzyme E2 H	1955.17	0.0379359	0.026929	1.02664389556286	0.158913	0.92898
DTL	denticleless E3 ubiquitin protein ligase homolog	55.267	-0.16054	0.113977	0.894690318223214	0.158973
FOXO1	forkhead box O1	736.619	0.0528097	0.0374969	1.03728309960765	0.15902
MOCOS	molybdenum cofactor sulfurase	92.0502	0.125056	0.0888112	1.09055005354832	0.159098
MLLT11	MLLT11, transcription factor 7 cofactor	270.926	0.0826889	0.0587241	1.05898998450896	0.159103
PRICKLE4	prickle planar cell polarity protein 4	45.611	0.174886	0.124203	1.12887555384535	0.159112
LOC100129917	uncharacterized LOC100129917	23.5012	-0.259129	0.184034	0.835592320043746	0.159117
NUB1	negative regulator of ubiquitin like proteins 1	1300.55	-0.0461956	0.0328279	0.968486900089901	0.159367
AES	amino-terminal enhancer of split	1153.7	0.0558413	0.0396825	1.03946511652015	0.159368
TRMT12	tRNA methyltransferase 12 homolog	91.2817	0.127902	0.0909162	1.09270363052101	0.159483
ZBTB41	zinc finger and BTB domain containing 41	414.766	-0.081443	0.057893	0.94511188372857	0.159491
EGLN1	egl-9 family hypoxia inducible factor 1	1007.52	-0.0465128	0.0330748	0.968273984327852	0.159638
CCM2L	CCM2 like scaffolding protein	0.602354	-1.62345	1.15445	0.324558135530628	0.159649
MSANTD1	Myb/SANT DNA binding domain containing 1	0.836286	1.44732	1.0293	2.72701631429037	0.159687
SYBU	syntabulin	169.506	0.100026	0.0711579	1.07179298763229	0.159815
TST	thiosulfate sulfurtransferase	92.9902	0.141058	0.10035	1.10271352638054	0.159825
ADORA2A-AS1	ADORA2A antisense RNA 1	8.6238	0.395455	0.281341	1.31535768993841	0.159841
SEMA3D	semaphorin 3D	185.585	-0.0932461	0.0663394	0.937411192021467	0.159845
ZDHHC15	zinc finger DHHC-type containing 15	36.1756	0.190784	0.135737	1.14138411589111	0.159861
SRPX2	sushi repeat containing protein, X-linked 2	2126.75	0.038367	0.0272979	1.02695072023968	0.159876	0.92898
URB1	URB1 ribosome biogenesis 1 homolog (S. cerevisiae)	368.99	-0.0759227	0.0540512	0.948735178983272	0.160127
TRIAP1	TP53 regulated inhibitor of apoptosis 1	237.891	0.0860706	0.0612809	1.06147517635049	0.160162
LOC100996634		2.04963	0.812907	0.578797	1.75674709840235	0.160177
SLC29A3	solute carrier family 29 member 3	135.239	0.108394	0.0771793	1.07802758465377	0.160186
TMEM258	transmembrane protein 258	606.013	0.0612878	0.0436483	1.04339669442589	0.160281
HIST1H2BD	histone cluster 1 H2B family member d	254.952	0.0801468	0.0570898	1.05712561878929	0.160357
CDK6	cyclin dependent kinase 6	384.605	-0.0724969	0.051641	0.950990692555146	0.16036
CD274	CD274 molecule	878.477	-0.0782169	0.0557181	0.947227648288543	0.160379
LY6E	lymphocyte antigen 6 family member E	3326.03	0.113994	0.0812177	1.08222020447517	0.16045	0.92898
C1orf54	chromosome 1 open reading frame 54	24.796	-0.237333	0.169097	0.848311813057784	0.160457
TAF9B	TATA-box binding protein associated factor 9b	186.316	-0.0972687	0.069319	0.934801082970162	0.160556
SHARPIN	SHANK associated RH domain interactor	203.008	0.106698	0.0760569	1.0767607710119	0.160657
C2CD2	C2 calcium dependent domain containing 2	444.413	0.0623885	0.0444869	1.0441930810537	0.160795
OXSR1	oxidative stress responsive 1	731.184	-0.0569009	0.0405746	0.961326974881992	0.160803
NEXN	nexilin F-actin binding protein	63.7526	-0.155173	0.110663	0.898024372633185	0.160849
NTAN1	N-terminal asparagine amidase	200.032	0.0891382	0.0635745	1.06373453619826	0.160884
IRF8	interferon regulatory factor 8	13.5771	-0.32277	0.230254	0.799533536252843	0.160976
FAM127B		156.124	0.100844	0.0719416	1.07240041071797	0.160992
TCEA2	transcription elongation factor A2	108.284	0.128947	0.0920166	1.0934955614876	0.16111
TXNDC17	thioredoxin domain containing 17	180.781	0.0941699	0.0672063	1.06745102978695	0.161152
TANK	TRAF family member associated NFKB activator	811.663	-0.0570553	0.0407275	0.961224084399941	0.161243
LRRC17	leucine rich repeat containing 17	6.57986	0.484094	0.345608	1.39870760047732	0.161303
GCLM	glutamate-cysteine ligase modifier subunit	2052.58	-0.0522433	0.0373034	0.964435546501154	0.161365	0.92898
FZD10-AS1	FZD10 antisense RNA 1 (head to head)	64.6018	0.149019	0.106407	1.10881521884159	0.161374
ADGRF1	adhesion G protein-coupled receptor F1	1.35249	1.08	0.771471	2.11403284562395	0.161537
LINC00426	long intergenic non-protein coding RNA 426	0.598578	-1.54534	1.10422	0.342615208230712	0.161667
GYG1	glycogenin 1	570.751	0.0589326	0.0421103	1.04169474554589	0.161669
MYB	MYB proto-oncogene, transcription factor	11.0955	-0.373798	0.26711	0.77174807500448	0.161688
TAGLN	transgelin	132.993	-0.127934	0.0914224	0.915140991618646	0.161701
UCP2	uncoupling protein 2	43.5014	0.178837	0.127827	1.1319712477147	0.161795
PHEX	phosphate regulating endopeptidase homolog X-linked	18.5675	-0.278358	0.199022	0.82452887772965	0.161924
SOX13	SRY-box 13	34.6063	0.197873	0.141499	1.14700566079584	0.161994
CCDC144B	coiled-coil domain containing 144B (pseudogene)	27.8245	-0.245705	0.175729	0.843403349429582	0.16205
SSBP2	single stranded DNA binding protein 2	149.765	0.10663	0.0762674	1.07671042226619	0.16208
MIR4260	microRNA 4260	0.949812	-1.28596	0.919978	0.410096516459099	0.162167
MDFI	MyoD family inhibitor	129.445	0.112787	0.080698	1.08131509285095	0.16222
TYSND1	trypsin domain containing 1	63.4364	0.144561	0.103471	1.10539386356756	0.16238
TMOD2	tropomodulin 2	122.329	0.111177	0.0795798	1.08010874657223	0.1624
FGF2	fibroblast growth factor 2	10472.7	-0.0583931	0.0418018	0.960333152319725	0.162442	0.92898
PRR14L	proline rich 14 like	438.121	0.0717032	0.0513632	1.05095669536159	0.162713
ZNF341	zinc finger protein 341	31.4558	0.211507	0.151545	1.15789704335949	0.162814
ACACA	acetyl-CoA carboxylase alpha	575.148	0.0687179	0.0492375	1.04878423151077	0.162822
SFRP1	secreted frizzled related protein 1	792.186	0.0711021	0.0509542	1.05051887447755	0.162892
PAF1	PAF1 homolog, Paf1/RNA polymerase II complex component	521.971	0.054959	0.0394014	1.03882957045515	0.163061
NNAT	neuronatin	10.2906	0.385083	0.276135	1.30593511338836	0.163152
POLG	DNA polymerase gamma, catalytic subunit	496.132	0.0634078	0.0454694	1.04493110020991	0.163162
CRYAB	crystallin alpha B	528.751	0.0601455	0.0431351	1.04257092448952	0.163211
C1orf162	chromosome 1 open reading frame 162	14.5788	-0.351164	0.251865	0.78395117980624	0.16324
KLHDC1	kelch domain containing 1	74.5455	-0.140861	0.101047	0.906977616736877	0.163311
GNB3	G protein subunit beta 3	57.1092	0.169582	0.121679	1.12473278364832	0.163414
MYO15A	myosin XVA	57.4331	0.1716	0.123135	1.12630672670996	0.163441
SEPT2	septin 2	3677.88	-0.0387516	0.0278082	0.973496987530082	0.16346	0.92898
CENPH	centromere protein H	20.54	-0.281557	0.202104	0.822702512548793	0.163581
SLC6A7	solute carrier family 6 member 7	1.45125	1.01969	0.732358	2.02748949357479	0.163818
FRAS1	Fraser extracellular matrix complex subunit 1	1.06087	-1.14029	0.819023	0.453667245410555	0.163843
RTEL1	regulator of telomere elongation helicase 1	12.3924	-0.355893	0.255642	0.781385933491971	0.163876
CDKN1C	cyclin dependent kinase inhibitor 1C	24.9508	0.241455	0.173454	1.18218420867185	0.163909
WNK4	WNK lysine deficient protein kinase 4	174.261	-0.127977	0.0919654	0.915113487145735	0.164049
YBX3P1	Y-box binding protein 3 pseudogene 1	1.18459	1.16295	0.835824	2.23915425573572	0.164108
KIAA0907		546.531	-0.0852364	0.0612606	0.942630066732419	0.164112
POLD1	DNA polymerase delta 1, catalytic subunit	63.454	0.171153	0.123037	1.12595829761303	0.164205
STARD3	StAR related lipid transfer domain containing 3	342.179	0.0861443	0.0619394	1.06152935803414	0.164291
PLBD1	phospholipase B domain containing 1	561.928	0.0675572	0.0486125	1.04794075964053	0.164617
SLC38A9	solute carrier family 38 member 9	151.9	-0.096057	0.0691242	0.93558655264603	0.164642
ARFRP1	ADP ribosylation factor related protein 1	240.25	0.104373	0.0751096	1.07502703341677	0.164648
DPYSL3	dihydropyrimidinase like 3	1968.59	0.0434031	0.0312411	1.03054183750579	0.164743	0.92898
ACE2	angiotensin I converting enzyme 2	0.894258	1.35421	0.974774	2.55657010641545	0.164755
GINS1	GINS complex subunit 1	20.8125	-0.254186	0.182982	0.838460358776264	0.164794
TMEM167B	transmembrane protein 167B	909.501	-0.0468031	0.0336942	0.968079149334155	0.164816
ACAT1	acetyl-CoA acetyltransferase 1	279.256	0.0811856	0.0584522	1.05788707789195	0.164856
LOC100507547	uncharacterized LOC100507547	10.2989	0.368623	0.265458	1.29111992747551	0.164945
TCF19	transcription factor 19	75.2376	-0.141432	0.101856	0.906618916374943	0.164969
FGF1	fibroblast growth factor 1	432.75	0.0686338	0.0494329	1.04872312303378	0.165008
GAL3ST1	galactose-3-O-sulfotransferase 1	1.30855	-1.06207	0.765129	0.478944879996559	0.16511
HTR2B	5-hydroxytryptamine receptor 2B	3.23984	-0.654979	0.472155	0.635084891030889	0.165377
AKR1D1	aldo-keto reductase family 1 member D1	0.689904	-1.58903	1.14556	0.332393885769277	0.165404
BAZ2A	bromodomain adjacent to zinc finger domain 2A	1645.25	-0.0517764	0.0373273	0.964747715635937	0.165414	0.92898
CEP295	centrosomal protein 295	224.898	-0.084592	0.0610218	0.94305119783807	0.165668
C9orf66	chromosome 9 open reading frame 66	4.36865	0.584962	0.422097	1.49999899375452	0.165794
PALLD	palladin, cytoskeletal associated protein	899.787	-0.0545617	0.0393827	0.962886951391349	0.165924
HNRNPM	heterogeneous nuclear ribonucleoprotein M	1474.09	-0.0381435	0.0275323	0.973907375447727	0.165928	0.92898
MMS22L	MMS22 like, DNA repair protein	61.4834	-0.181614	0.1311	0.881715890093786	0.165957
LOC101929372	uncharacterized LOC101929372	0.657006	1.57301	1.13612	2.97524109002035	0.166194
SLC4A8	solute carrier family 4 member 8	14.7588	-0.308886	0.223134	0.807265082230208	0.166265
CLPTM1L	CLPTM1 like	1312.81	0.0474109	0.0342502	1.03340868494607	0.166282
HOXC4	homeobox C4	44.4565	-0.184993	0.133648	0.879653245662234	0.166304
IL6R	interleukin 6 receptor	195.99	-0.0927385	0.0670031	0.937741084392767	0.16633
MCOLN2	mucolipin 2	358.273	-0.0769432	0.0556143	0.94806431321407	0.166507
SIGMAR1	sigma non-opioid intracellular receptor 1	295.315	0.0720508	0.0520865	1.05120992409822	0.166575
ATG4A	autophagy related 4A cysteine peptidase	123.705	-0.106423	0.0769373	0.928888138253583	0.166589
GATAD1	GATA zinc finger domain containing 1	504.133	-0.0602298	0.0435459	0.959111359479813	0.166624
FAM60A		53.3146	0.161522	0.116788	1.11846657157207	0.166654
SH3BGRL2	SH3 domain binding glutamate rich protein like 2	80.1806	0.1334	0.0964648	1.09687568714444	0.166699
CSDC2	cold shock domain containing C2	66.847	0.157249	0.113722	1.11515871440381	0.16674
SEP15		1546.48	-0.0547951	0.0396294	0.962731163205344	0.166761	0.92898
DNPEP	aspartyl aminopeptidase	521.109	-0.0658658	0.0476381	0.955371791874652	0.166779
STBD1	starch binding domain 1	9.47123	-0.389256	0.281536	0.763523137635461	0.166782
SPATA25	spermatogenesis associated 25	21.268	-0.283611	0.205134	0.821531902738721	0.166797
CYP3A5	cytochrome P450 family 3 subfamily A member 5	1200.14	-0.122548	0.0886406	0.91856391451253	0.16681
DAXX	death domain associated protein	583.984	-0.05889	0.0425975	0.960002481663715	0.166826
RNF125	ring finger protein 125	3.9746	0.678951	0.491118	1.60097537043269	0.166831
FBXO9	F-box protein 9	805.121	0.0555084	0.0401611	1.03922528644895	0.166927
ZNF232	zinc finger protein 232	68.1029	0.13663	0.0988698	1.09933382941474	0.166998
C1orf140	uncharacterized LOC400804	2.02835	-0.873558	0.6322	0.545799278942931	0.167041
TTYH3	tweety family member 3	355.411	0.11474	0.0830433	1.08277971773468	0.167068
SMUG1	single-strand-selective monofunctional uracil-DNA glycosylase 1	206.994	0.0826963	0.0598712	1.05899539745451	0.167206
NAT2	N-acetyltransferase 2	9.16543	0.38354	0.277697	1.30453868423072	0.167234
STEAP1B	STEAP family member 1B	43.847	0.174247	0.126191	1.12837506438249	0.167335
KLHL12	kelch like family member 12	390.583	0.0668398	0.0484266	1.04741979242551	0.167516
SHISA5	shisa family member 5	2294.17	0.0556908	0.040366	1.03935668554515	0.167696	0.92898
CDC45	cell division cycle 45	25.9637	-0.235925	0.171024	0.849140460272408	0.167745
NR1D2	nuclear receptor subfamily 1 group D member 2	2165.03	-0.0518585	0.0375992	0.964692791175748	0.167819	0.92898
SLC25A13	solute carrier family 25 member 13	227.46	-0.0799136	0.0579407	0.946114328625155	0.167824
PPCDC	phosphopantothenoylcysteine decarboxylase	46.4699	-0.178812	0.129675	0.883430339820743	0.16792
RUNDC3A-AS1	RUNDC3A antisense RNA 1	1.08449	-1.15424	0.83727	0.449303674841854	0.168027
MTHFD1	methylenetetrahydrofolate dehydrogenase, cyclohydrolase and formyltetrahydrofolate synthetase 1	343.038	0.0690658	0.0500997	1.04903719619799	0.168028
CDRT1	CMT1A duplicated region transcript 1	10.8421	0.387201	0.280905	1.30785369074062	0.168077
CD72	CD72 molecule	9.11099	-0.376719	0.27332	0.77018712377229	0.168108
USP12	ubiquitin specific peptidase 12	1918.99	-0.0420342	0.030504	0.97128444213058	0.168205	0.92898
PWP2	PWP2, small subunit processome component	200.491	0.0882457	0.0640432	1.06307672787169	0.168231
AHI1	Abelson helper integration site 1	1262.61	-0.0545683	0.039606	0.962882517192304	0.168271
GLT1D1	glycosyltransferase 1 domain containing 1	3.04228	0.697805	0.50648	1.62203554841603	0.168279
FER	FER tyrosine kinase	390.946	-0.065869	0.0478097	0.955369706374089	0.168286
FAHD2CP	fumarylacetoacetate hydrolase domain containing 2C, pseudogene	12.6329	0.319462	0.231949	1.24786506015198	0.168422
MOB1A	MOB kinase activator 1A	402.881	-0.0734757	0.0533579	0.950345692644826	0.168501
LTC4S	leukotriene C4 synthase	1.9186	0.933638	0.678105	1.91008679325131	0.168564
CAMK1	calcium/calmodulin dependent protein kinase I	62.4601	0.14531	0.105545	1.10596848654161	0.168586
FAM162B	family with sequence similarity 162 member B	0.558331	1.69437	1.23074	3.23635501447774	0.168603
TMEM156	transmembrane protein 156	0.890323	-1.27346	0.925053	0.413665403226122	0.168624
TOLLIP-AS1	TOLLIP antisense RNA 1 (head to head)	3.24475	-0.641125	0.465731	0.64121286599547	0.168637
MED16	mediator complex subunit 16	315.628	0.158361	0.115041	1.11601881632041	0.168648
C5orf66-AS1	C5orf66 antisense RNA 1	1.82321	0.88448	0.642547	1.84609858772663	0.16866
FAM220A	family with sequence similarity 220 member A	128.37	-0.100291	0.0728616	0.932844622422199	0.168678
ARID4B	AT-rich interaction domain 4B	955.962	-0.0534059	0.0388052	0.963658645748028	0.168742
ARF4	ADP ribosylation factor 4	3341.89	-0.0465968	0.0338579	0.968217579546924	0.168746	0.92898
PIK3C2B	phosphatidylinositol-4-phosphate 3-kinase catalytic subunit type 2 beta	30.6867	0.206598	0.150147	1.15396404375982	0.168829
CLCN2	chloride voltage-gated channel 2	45.4824	0.169245	0.12302	1.1244699644362	0.168899
ATP6V1C2	ATPase H+ transporting V1 subunit C2	20.6666	0.272224	0.197927	1.20766807007109	0.169016
AK7	adenylate kinase 7	33.7538	0.197967	0.143943	1.14708048729939	0.169034
MMP1	matrix metallopeptidase 1	253795	0.0488882	0.0355538	1.03446740462698	0.169117	0.92898
AGPAT4	1-acylglycerol-3-phosphate O-acyltransferase 4	1051.57	0.0528739	0.0384534	1.0373292313189	0.169128
IP6K3	inositol hexakisphosphate kinase 3	161.922	0.0940188	0.0683981	1.06733925363599	0.169261
ZNF319	zinc finger protein 319	156.073	0.101984	0.0742182	1.07324838599293	0.169407
CAP2	cyclase associated actin cytoskeleton regulatory protein 2	152.44	-0.10544	0.0767473	0.929521371447999	0.169485
ZNF704	zinc finger protein 704	179.493	0.0917316	0.0667766	1.06564845265113	0.169532
SOAT1	sterol O-acyltransferase 1	867.465	0.0501234	0.0364922	1.03535349296903	0.169585
FIGN	fidgetin, microtubule severing factor	34.566	0.204317	0.148753	1.15214082254541	0.169586
ACRBP	acrosin binding protein	14.2518	0.31378	0.228463	1.24296053647838	0.169615
ARHGAP5	Rho GTPase activating protein 5	1250.82	-0.0479528	0.0349209	0.967307947992825	0.169695
ARID5A	AT-rich interaction domain 5A	94.9877	-0.131515	0.0957942	0.912872617953802	0.169788
ALOX5	arachidonate 5-lipoxygenase	1.90209	0.845761	0.616205	1.7972128307514	0.169898
CBR3	carbonyl reductase 3	691.329	0.0600143	0.0437266	1.0424761221656	0.169911
GEMIN2	gem nuclear organelle associated protein 2	42.6373	-0.173879	0.126712	0.88645631707768	0.169991
TM2D3	TM2 domain containing 3	381.998	-0.0625986	0.0456185	0.957537824884363	0.169995
FAM198A	family with sequence similarity 198 member A	11.1643	-0.354082	0.258082	0.782367115119164	0.170071
MIR25	microRNA 25	5.60091	0.475395	0.346572	1.39029850927771	0.170155
ZNF891	zinc finger protein 891	22.2389	-0.248584	0.181256	0.841722082005238	0.170233
MID1IP1	MID1 interacting protein 1	467.874	0.0758469	0.05531	1.05397955609614	0.17028
NDUFS1	NADH:ubiquinone oxidoreductase core subunit S1	752.402	-0.0515119	0.0375718	0.964924578604265	0.170367
YARS2	tyrosyl-tRNA synthetase 2	83.969	-0.129511	0.0944654	0.91414112292229	0.170378
UBIAD1	UbiA prenyltransferase domain containing 1	191.547	0.0860298	0.0627628	1.06144511969343	0.170464
SMCHD1	structural maintenance of chromosomes flexible hinge domain containing 1	909.322	-0.0594909	0.0434113	0.959602694737986	0.170562
C19orf53	chromosome 19 open reading frame 53	269.736	0.0837939	0.0611547	1.05980136941585	0.170626
FPR2	formyl peptide receptor 2	0.460713	-1.69033	1.2338	0.309856485993946	0.170682
ZNRF3	zinc and ring finger 3	78.6758	0.126773	0.0925366	1.09184904300785	0.170693
RCAN1	regulator of calcineurin 1	4225.82	-0.0394618	0.0288058	0.973017833754037	0.170709	0.92898
SENP1	SUMO1/sentrin specific peptidase 1	329.538	-0.069074	0.0504298	0.953249638443278	0.170778
REP15	RAB15 effector protein	41.7622	0.176698	0.129009	1.13029432523627	0.170794
FALEC	focally amplified long non-coding RNA in epithelial cancer	0.655224	1.47144	1.07447	2.77299298303992	0.170855
ZNF493	zinc finger protein 493	99.7587	0.124955	0.0912467	1.09047384666286	0.170868
SLC35E3	solute carrier family 35 member E3	201.625	-0.0921738	0.067333	0.938108144411367	0.171022
ZNF449	zinc finger protein 449	143.847	-0.0980082	0.0715968	0.934322057071199	0.171033
LSM11	LSM11, U7 small nuclear RNA associated	60.4991	0.148872	0.108756	1.10870236631572	0.171041
THAP10	THAP domain containing 10	21.5939	-0.24475	0.17886	0.843962092245424	0.17119
RARRES1	retinoic acid receptor responder 1	141.25	-0.104778	0.0765818	0.929948171303097	0.171255
ALDH1L1-AS1	ALDH1L1 antisense RNA 1	0.793952	1.32337	0.967303	2.50250267831584	0.171279
DUSP4	dual specificity phosphatase 4	128.41	0.139511	0.101975	1.10153132353036	0.171285
TRAPPC10	trafficking protein particle complex 10	654.956	-0.0526869	0.0385126	0.964139052402197	0.171299
BACE2	beta-site APP-cleaving enzyme 2	1000.14	0.0465947	0.034062	1.03282422117593	0.171331
ITFG3		787.593	0.0732381	0.0535419	1.05207536373381	0.171355
RAD21	RAD21 cohesin complex component	1674.41	-0.0445469	0.03257	0.969594255605732	0.171397	0.92898
UNC5D	unc-5 netrin receptor D	0.935073	-1.27241	0.930379	0.413967375402158	0.171429
CHMP6	charged multivesicular body protein 6	106.461	0.137704	0.10069	1.10015306156485	0.171436
RGS10	regulator of G protein signaling 10	103.607	0.115353	0.0843596	1.08324034563174	0.1715
[truncated: 15,609 more rows]
